# Supplementary material for: Dataset on the effects of environmentally relevant humic acid concentrations on the liver protein profile in Japanese medaka (Oryzias latipes)
Source: Data Brief. 2022 Jan 5;40:107796. doi: 10.1016/j.dib.2022.107796 (PMC8749161; doi:10.1016/j.dib.2022.107796)
Supplement: Supplementary file 1 [file mmc1.xlsx]

## Sheet: proteinGroups
										0mg/L_rep1	0mg/L_rep2	0mg/L_rep3	5mg/L_HA_rep1	5mg/L_HA_rep2	5mg/L_HA_rep3	40mg/L_HA_rep1	40mg/L_HA_rep2	40mg/L_HA_rep3	80mg/L_HA_rep1	80mg/L_HA_rep2	80mg/L_HA_rep3	0mg/L_rep1	0mg/L_rep2	0mg/L_rep3	5mg/L_HA_rep1	5mg/L_HA_rep2	5mg/L_HA_rep3	40mg/L_HA_rep1	40mg/L_HA_rep2	40mg/L_HA_rep3	80mg/L_HA_rep1	80mg/L_HA_rep2	80mg/L_HA_rep3	0mg/L_rep1	0mg/L_rep2	0mg/L_rep3	5mg/L_HA_rep1	5mg/L_HA_rep2	5mg/L_HA_rep3	40mg/L_HA_rep1	40mg/L_HA_rep2	40mg/L_HA_rep3	80mg/L_HA_rep1	80mg/L_HA_rep2	80mg/L_HA_rep3
Protein IDs	Majority protein IDs	Peptide counts (all)	Peptide counts (razor+unique)	Peptide counts (unique)	Fasta headers	Number of proteins	Peptides	Razor + unique peptides	Unique peptides	Peptides 5	Peptides 5_20210217203057	Peptides 5_20210217220201	Peptides 6	Peptides 6_20210218020539	Peptides 6_20210218033642	Peptides 7	Peptides 7_20210218074021	Peptides 7_20210218091126	Peptides 8	Peptides 8_20210218131507	Peptides 8_20210218144616	Razor + unique peptides 5	Razor + unique peptides 5_20210217203057	Razor + unique peptides 5_20210217220201	Razor + unique peptides 6	Razor + unique peptides 6_20210218020539	Razor + unique peptides 6_20210218033642	Razor + unique peptides 7	Razor + unique peptides 7_20210218074021	Razor + unique peptides 7_20210218091126	Razor + unique peptides 8	Razor + unique peptides 8_20210218131507	Razor + unique peptides 8_20210218144616	Unique peptides 5	Unique peptides 5_20210217203057	Unique peptides 5_20210217220201	Unique peptides 6	Unique peptides 6_20210218020539	Unique peptides 6_20210218033642	Unique peptides 7	Unique peptides 7_20210218074021	Unique peptides 7_20210218091126	Unique peptides 8	Unique peptides 8_20210218131507	Unique peptides 8_20210218144616	Sequence coverage [%]	Unique + razor sequence coverage [%]	Unique sequence coverage [%]	Mol. weight [kDa]
tr|H2M6N3|H2M6N3_ORYLA;tr|A0A3B3H564|A0A3B3H564_ORYLA	tr|H2M6N3|H2M6N3_ORYLA	80;3	80;3	32;0	tr|H2M6N3|H2M6N3_ORYLA Uncharacterized protein OS=Oryzias latipes OX=8090 GN=LOC110015899 PE=4 SV=2	2	80	80	32	66	68	73	63	69	69	63	72	72	67	65	70	66	68	73	63	69	69	63	72	72	67	65	70	29	30	31	29	31	29	28	30	30	30	29	32	50.7	50.7	24.8	184.49
tr|H2MNJ9|H2MNJ9_ORYLA;tr|H2MNK5|H2MNK5_ORYLA;tr|H2M5J0|H2M5J0_ORYLA;tr|H2MJI3|H2MJI3_ORYLA;tr|A0A3B3IKP8|A0A3B3IKP8_ORYLA;tr|A0A3B3IMD1|A0A3B3IMD1_ORYLA;tr|H2L4B8|H2L4B8_ORYLA;tr|A0A3B3I2U9|A0A3B3I2U9_ORYLA	tr|H2MNJ9|H2MNJ9_ORYLA;tr|H2MNK5|H2MNK5_ORYLA	73;72;4;3;3;2;2;1	73;72;4;3;3;2;2;1	59;58;0;0;1;1;0;0	tr|H2MNJ9|H2MNJ9_ORYLA Uncharacterized protein OS=Oryzias latipes OX=8090 GN=MYH9 PE=3 SV=2;tr|H2MNK5|H2MNK5_ORYLA Uncharacterized protein OS=Oryzias latipes OX=8090 GN=MYH9 PE=3 SV=2	8	73	73	59	63	68	64	58	62	63	63	63	63	60	61	54	63	68	64	58	62	63	63	63	63	60	61	54	50	55	52	47	50	49	50	51	50	47	50	43	34.3	34.3	28.7	227.88
tr|H2M8R1|H2M8R1_ORYLA	tr|H2M8R1|H2M8R1_ORYLA	65	65	4	tr|H2M8R1|H2M8R1_ORYLA Rib_recp_KP_reg domain-containing protein OS=Oryzias latipes OX=8090 GN=rrbp1 PE=4 SV=2	1	65	65	4	58	63	61	55	58	61	57	55	55	61	62	65	58	63	61	55	58	61	57	55	55	61	62	65	2	4	3	2	4	3	2	3	3	2	4	4	62.9	62.9	2.9	122
tr|A0A3B3I8A0|A0A3B3I8A0_ORYLA;tr|H2LA69|H2LA69_ORYLA;tr|H2LQC3|H2LQC3_ORYLA;tr|A0A3B3HVZ2|A0A3B3HVZ2_ORYLA	tr|A0A3B3I8A0|A0A3B3I8A0_ORYLA;tr|H2LA69|H2LA69_ORYLA	64;63;5;5	64;63;5;5	64;63;5;5	tr|A0A3B3I8A0|A0A3B3I8A0_ORYLA Uncharacterized protein OS=Oryzias latipes OX=8090 GN=hdlbp PE=4 SV=1;tr|H2LA69|H2LA69_ORYLA Uncharacterized protein OS=Oryzias latipes OX=8090 GN=hdlbp PE=4 SV=2	4	64	64	64	54	56	57	49	48	48	53	56	54	54	55	52	54	56	57	49	48	48	53	56	54	54	55	52	54	56	57	49	48	48	53	56	54	54	55	52	53.8	53.8	53.8	141.94
tr|A0A3B3HP95|A0A3B3HP95_ORYLA;tr|H2LNM8|H2LNM8_ORYLA;tr|A0A3B3I046|A0A3B3I046_ORYLA	tr|A0A3B3HP95|A0A3B3HP95_ORYLA;tr|H2LNM8|H2LNM8_ORYLA;tr|A0A3B3I046|A0A3B3I046_ORYLA	63;61;59	63;61;59	36;34;33	tr|A0A3B3HP95|A0A3B3HP95_ORYLA Phosvitin OS=Oryzias latipes OX=8090 GN=ol-vit1 PE=4 SV=1;tr|H2LNM8|H2LNM8_ORYLA Phosvitin OS=Oryzias latipes OX=8090 GN=ol-vit1 PE=4 SV=2;tr|A0A3B3I046|A0A3B3I046_ORYLA Phosvitin OS=Oryzias latipes OX=8090 GN=ol-vit1 PE=4 SV	3	63	63	36	56	58	60	54	51	56	55	58	56	51	55	56	56	58	60	54	51	56	55	58	56	51	55	56	31	32	33	29	27	29	30	32	29	27	30	30	40	40	25.3	185.08
tr|H2M6U1|H2M6U1_ORYLA;tr|A0A3B3IBI8|A0A3B3IBI8_ORYLA	tr|H2M6U1|H2M6U1_ORYLA;tr|A0A3B3IBI8|A0A3B3IBI8_ORYLA	62;60	21;19	13;11	tr|H2M6U1|H2M6U1_ORYLA Uncharacterized protein OS=Oryzias latipes OX=8090 GN=c3-2 PE=4 SV=2;tr|A0A3B3IBI8|A0A3B3IBI8_ORYLA Uncharacterized protein OS=Oryzias latipes OX=8090 GN=c3-2 PE=4 SV=1	2	62	21	13	52	50	56	45	48	49	49	57	54	50	46	47	19	17	19	16	15	15	19	19	17	18	16	15	11	10	11	10	10	10	11	12	11	11	10	9	36.7	15.6	10.4	184.4
tr|A0A3B3IIW7|A0A3B3IIW7_ORYLA	tr|A0A3B3IIW7|A0A3B3IIW7_ORYLA	62	1	1	tr|A0A3B3IIW7|A0A3B3IIW7_ORYLA Rib_recp_KP_reg domain-containing protein OS=Oryzias latipes OX=8090 GN=rrbp1 PE=4 SV=1	1	62	1	1	57	60	59	54	55	59	56	53	53	60	59	62	1	1	1	1	1	1	1	1	1	1	1	1	1	1	1	1	1	1	1	1	1	1	1	1	63.2	1.8	1.8	119.16
CON__P04264	CON__P04264	49	49	36		1	49	49	36	37	42	43	42	44	46	39	42	46	40	41	41	37	42	43	42	44	46	39	42	46	40	41	41	28	31	30	35	33	34	30	31	33	29	29	29	68.6	68.6	56.7	66.017
tr|H2LBK3|H2LBK3_ORYLA	tr|H2LBK3|H2LBK3_ORYLA	49	49	49	tr|H2LBK3|H2LBK3_ORYLA Uncharacterized protein OS=Oryzias latipes OX=8090 GN=FBN1 PE=4 SV=2	1	49	49	49	43	44	45	41	46	43	45	47	47	44	37	38	43	44	45	41	46	43	45	47	47	44	37	38	43	44	45	41	46	43	45	47	47	44	37	38	22.9	22.9	22.9	312.79
tr|H2LHK4|H2LHK4_ORYLA	tr|H2LHK4|H2LHK4_ORYLA	49	49	47	tr|H2LHK4|H2LHK4_ORYLA HATPase_c domain-containing protein OS=Oryzias latipes OX=8090 GN=hsp90b1 PE=3 SV=2	1	49	49	47	37	44	43	30	38	36	35	40	36	36	38	39	37	44	43	30	38	36	35	40	36	36	38	39	35	42	41	28	36	34	33	38	34	34	36	37	64.2	64.2	62.4	91.447
CON__P04259	CON__P04259	47	44	2		1	47	44	2	26	28	30	29	35	39	37	42	45	29	38	30	25	26	27	29	33	36	36	40	42	28	36	27	1	1	0	1	1	1	2	2	2	1	2	1	58.7	56.9	4.6	59.998
CON__P48668	CON__P48668	47	2	0		1	47	2	0	26	28	32	30	36	39	37	42	45	30	38	31	1	1	2	2	2	1	2	2	2	2	2	2	0	0	0	0	0	0	0	0	0	0	0	0	58.7	4.6	0	60.024
CON__P02538;CON__Q8VED5;CON__P07744;CON__Q14CN4-1;CON__Q9DCV7;CON__Q3KNV1;CON__P08729;CON__Q9NSB2;CON__Q6ISB0;CON__H-INV:HIT000016045;CON__Q3SY84;CON__Q7RTS7;CON__Q32MB2;CON__REFSEQ:XP_932229	CON__P02538	46;11;7;5;4;4;4;4;4;3;2;2;2;1	4;1;1;0;0;0;0;0;0;0;0;0;0;0	3;0;0;0;0;0;0;0;0;0;0;0;0;0		14	46	4	3	26	28	32	29	36	38	37	41	43	29	35	29	2	2	2	2	3	2	4	4	3	3	2	2	2	2	2	2	3	2	3	3	2	2	2	2	58.7	7.4	6.2	60.044
tr|A0A3B3HVJ7|A0A3B3HVJ7_ORYLA;tr|A0A3B3HPH5|A0A3B3HPH5_ORYLA;tr|H2M9P9|H2M9P9_ORYLA;tr|A0A3B3IH84|A0A3B3IH84_ORYLA;tr|H2MDD8|H2MDD8_ORYLA;tr|A0A3B3IF80|A0A3B3IF80_ORYLA	tr|A0A3B3HVJ7|A0A3B3HVJ7_ORYLA;tr|A0A3B3HPH5|A0A3B3HPH5_ORYLA;tr|H2M9P9|H2M9P9_ORYLA;tr|A0A3B3IH84|A0A3B3IH84_ORYLA;tr|H2MDD8|H2MDD8_ORYLA;tr|A0A3B3IF80|A0A3B3IF80_ORYLA	46;45;44;32;32;31	46;45;44;32;32;31	28;27;26;15;15;15	tr|A0A3B3HVJ7|A0A3B3HVJ7_ORYLA Clathrin heavy chain OS=Oryzias latipes OX=8090 GN=cltc PE=3 SV=1;tr|A0A3B3HPH5|A0A3B3HPH5_ORYLA Clathrin heavy chain OS=Oryzias latipes OX=8090 GN=cltc PE=3 SV=1;tr|H2M9P9|H2M9P9_ORYLA Clathrin heavy chain OS=Oryzias latipes	6	46	46	28	38	39	41	39	40	38	38	39	40	37	39	38	38	39	41	39	40	38	38	39	40	37	39	38	24	23	24	24	25	23	23	24	23	22	23	21	29.1	29.1	19	191.52
tr|H2LP13|H2LP13_ORYLA	tr|H2LP13|H2LP13_ORYLA	45	45	45	tr|H2LP13|H2LP13_ORYLA Phosvitin OS=Oryzias latipes OX=8090 GN=vit-6 PE=4 SV=2	1	45	45	45	41	40	41	38	39	38	38	42	40	41	40	40	41	40	41	38	39	38	38	42	40	41	40	40	41	40	41	38	39	38	38	42	40	41	40	40	28.6	28.6	28.6	190.37
tr|H2LYL1|H2LYL1_ORYLA;tr|H2LCC8|H2LCC8_ORYLA;tr|H2M8T4|H2M8T4_ORYLA	tr|H2LYL1|H2LYL1_ORYLA	43;4;1	43;4;1	38;0;0	tr|H2LYL1|H2LYL1_ORYLA Alpha-1,4 glucan phosphorylase OS=Oryzias latipes OX=8090 GN=pygl PE=3 SV=2	3	43	43	38	36	41	38	35	38	38	37	40	38	41	40	41	36	41	38	35	38	38	37	40	38	41	40	41	32	37	35	33	35	35	33	36	35	36	35	36	46.9	46.9	40.1	97.933
CON__P35908v2;CON__P35908	CON__P35908v2;CON__P35908	41;40	30;29	25;24	;	2	41	30	25	28	34	35	33	39	39	35	39	40	32	37	34	20	26	28	24	28	28	25	29	29	23	26	27	17	21	23	20	23	23	21	24	24	19	22	22	62.8	53.5	47.9	65.432
CON__P02533;CON__Q61782	CON__P02533	40;6	40;6	7;2		2	40	40	7	25	28	28	28	33	31	32	36	38	26	30	27	25	28	28	28	33	31	32	36	38	26	30	27	4	4	5	5	5	5	5	6	7	3	4	5	58.5	58.5	18.9	51.621
CON__P13647	CON__P13647	40	20	5		1	40	20	5	24	26	27	27	33	35	31	35	38	29	32	30	14	16	17	17	19	18	17	19	19	17	16	16	4	4	4	5	5	4	5	5	5	5	4	4	42.9	25.4	8.1	62.378
tr|H2LSQ4|H2LSQ4_ORYLA	tr|H2LSQ4|H2LSQ4_ORYLA	40	40	40	tr|H2LSQ4|H2LSQ4_ORYLA Protein disulfide-isomerase A4 OS=Oryzias latipes OX=8090 GN=pdia4 PE=3 SV=1	1	40	40	40	34	38	36	32	36	35	33	37	37	35	35	39	34	38	36	32	36	35	33	37	37	35	35	39	34	38	36	32	36	35	33	37	37	35	35	39	50.2	50.2	50.2	71.868
CON__P35527	CON__P35527	39	38	38		1	39	38	38	28	29	31	31	31	35	30	32	31	26	25	29	27	28	30	30	30	34	29	31	30	25	24	28	27	28	30	30	30	34	29	31	30	25	24	28	74	74	74	62.129
tr|H2LLD2|H2LLD2_ORYLA	tr|H2LLD2|H2LLD2_ORYLA	39	39	6	tr|H2LLD2|H2LLD2_ORYLA 4-alpha-glucanotransferase OS=Oryzias latipes OX=8090 GN=agl PE=4 SV=2	1	39	39	6	35	37	37	33	33	35	35	37	37	35	36	34	35	37	37	33	33	35	35	37	37	35	36	34	6	6	6	6	4	5	6	6	6	6	6	6	28.1	28.1	4.2	174.03
tr|H2L7B5|H2L7B5_ORYLA;tr|H2L7B8|H2L7B8_ORYLA	tr|H2L7B5|H2L7B5_ORYLA;tr|H2L7B8|H2L7B8_ORYLA	39;38	34;33	30;29	tr|H2L7B5|H2L7B5_ORYLA IF rod domain-containing protein OS=Oryzias latipes OX=8090 GN=LOC101168366 PE=3 SV=2;tr|H2L7B8|H2L7B8_ORYLA IF rod domain-containing protein OS=Oryzias latipes OX=8090 GN=LOC101168366 PE=3 SV=2	2	39	34	30	29	32	31	26	33	32	27	32	32	32	32	33	26	29	27	24	29	27	24	28	27	29	28	28	23	25	23	21	25	23	21	24	23	25	24	24	53.2	49.6	47.9	58.51
tr|H2MK40|H2MK40_ORYLA;tr|A0A3B3I886|A0A3B3I886_ORYLA;tr|A0A3B3H363|A0A3B3H363_ORYLA	tr|H2MK40|H2MK40_ORYLA;tr|A0A3B3I886|A0A3B3I886_ORYLA;tr|A0A3B3H363|A0A3B3H363_ORYLA	38;36;36	38;36;36	38;36;36	tr|H2MK40|H2MK40_ORYLA Staphylococcal nuclease domain-containing protein OS=Oryzias latipes OX=8090 GN=snd1 PE=4 SV=2;tr|A0A3B3I886|A0A3B3I886_ORYLA Staphylococcal nuclease domain-containing protein OS=Oryzias latipes OX=8090 GN=snd1 PE=4 SV=1;tr|A0A3B3H36	3	38	38	38	28	32	33	29	32	32	32	32	33	30	30	33	28	32	33	29	32	32	32	32	33	30	30	33	28	32	33	29	32	32	32	32	33	30	30	33	44	44	44	102.18
CON__P08779;CON__Q9Z2K1;CON__Q3ZAW8;CON__Q9D312;CON__Q99456;CON__Q8N1A0;tr|H2L4A9|H2L4A9_ORYLA;CON__A2A5Y0;tr|H2L4A7|H2L4A7_ORYLA;CON__Q92764;tr|H2LBG2|H2LBG2_ORYLA;tr|H2M221|H2M221_ORYLA;CON__Q14532;CON__A2AB72;CON__O76015;CON__O76013;CON__Q7Z3Y9;CON__O76014	CON__P08779	37;17;17;4;2;1;1;1;1;1;1;1;1;1;1;1;1;1	19;6;6;0;0;0;0;0;0;0;0;0;0;0;0;0;0;0	19;6;6;0;0;0;0;0;0;0;0;0;0;0;0;0;0;0		18	37	19	19	26	29	29	27	33	30	32	35	33	30	31	29	13	15	16	14	16	15	17	19	17	16	16	17	13	15	16	14	16	15	17	19	17	16	16	17	59	41	41	51.267
tr|H2LRF2|H2LRF2_ORYLA	tr|H2LRF2|H2LRF2_ORYLA	36	36	33	tr|H2LRF2|H2LRF2_ORYLA 78 kDa glucose-regulated protein OS=Oryzias latipes OX=8090 GN=hspa5 PE=3 SV=2	1	36	36	33	30	33	33	28	30	29	29	32	31	34	32	32	30	33	33	28	30	29	29	32	31	34	32	32	27	30	30	26	28	27	26	30	29	31	29	29	51.1	51.1	48.5	72.133
tr|H2MBD1|H2MBD1_ORYLA	tr|H2MBD1|H2MBD1_ORYLA	36	36	36	tr|H2MBD1|H2MBD1_ORYLA Vitellogenin domain-containing protein OS=Oryzias latipes OX=8090 GN=LOC101158990 PE=4 SV=2	1	36	36	36	26	32	29	28	30	29	30	34	31	28	30	30	26	32	29	28	30	29	30	34	31	28	30	30	26	32	29	28	30	29	30	34	31	28	30	30	17.6	17.6	17.6	271.93
CON__P13645;CON__Q7Z3Y7;CON__Q148H6;CON__Q2M2I5;CON__Q7Z3Z0;CON__Q7Z3Y8	CON__P13645	35;5;4;3;2;2	30;3;2;2;1;1	20;2;1;0;1;1		6	35	30	20	29	27	25	31	32	30	31	31	30	29	29	25	25	24	22	27	28	27	27	27	27	25	25	22	17	17	16	18	18	17	19	18	18	17	16	15	43.2	40.1	32.9	59.51
tr|H2L7K9|H2L7K9_ORYLA	tr|H2L7K9|H2L7K9_ORYLA	35	35	35	tr|H2L7K9|H2L7K9_ORYLA Protein disulfide-isomerase OS=Oryzias latipes OX=8090 GN=pdia3 PE=3 SV=2	1	35	35	35	29	33	32	30	29	28	29	30	31	28	30	30	29	33	32	30	29	28	29	30	31	28	30	30	29	33	32	30	29	28	29	30	31	28	30	30	66.9	66.9	66.9	55.296
tr|H2M0H9|H2M0H9_ORYLA	tr|H2M0H9|H2M0H9_ORYLA	35	35	30	tr|H2M0H9|H2M0H9_ORYLA 10-formyltetrahydrofolate dehydrogenase OS=Oryzias latipes OX=8090 GN=LOC101174660 PE=3 SV=2	1	35	35	30	29	31	31	28	31	31	26	30	32	30	32	33	29	31	31	28	31	31	26	30	32	30	32	33	24	26	27	23	26	26	22	25	27	26	28	28	38.4	38.4	33.5	99.289
tr|A0A3B3I7T8|A0A3B3I7T8_ORYLA	tr|A0A3B3I7T8|A0A3B3I7T8_ORYLA	35	2	2	tr|A0A3B3I7T8|A0A3B3I7T8_ORYLA 4-alpha-glucanotransferase OS=Oryzias latipes OX=8090 GN=agl PE=4 SV=1	1	35	2	2	31	32	33	29	30	32	30	33	33	31	32	29	2	1	2	2	1	2	1	2	2	2	2	1	2	1	2	2	1	2	1	2	2	2	2	1	30.1	2.1	2.1	147.89
tr|A0A3B3IGN2|A0A3B3IGN2_ORYLA;tr|A0A3B3HE08|A0A3B3HE08_ORYLA;tr|A0A3B3HE91|A0A3B3HE91_ORYLA;tr|A0A3B3IDE6|A0A3B3IDE6_ORYLA;tr|H2LT16|H2LT16_ORYLA	tr|A0A3B3IGN2|A0A3B3IGN2_ORYLA;tr|A0A3B3HE08|A0A3B3HE08_ORYLA;tr|A0A3B3HE91|A0A3B3HE91_ORYLA;tr|A0A3B3IDE6|A0A3B3IDE6_ORYLA;tr|H2LT16|H2LT16_ORYLA	34;34;34;34;33	34;34;34;34;33	32;32;32;32;31	tr|A0A3B3IGN2|A0A3B3IGN2_ORYLA Spectrin beta chain OS=Oryzias latipes OX=8090 GN=LOC101155789 PE=3 SV=1;tr|A0A3B3HE08|A0A3B3HE08_ORYLA Spectrin beta chain OS=Oryzias latipes OX=8090 GN=LOC101155789 PE=3 SV=1;tr|A0A3B3HE91|A0A3B3HE91_ORYLA Spectrin beta cha	5	34	34	32	30	29	26	26	24	26	30	23	24	30	27	26	30	29	26	26	24	26	30	23	24	30	27	26	28	27	24	24	22	24	28	21	22	28	25	24	18.1	18.1	16.7	271.42
tr|H2MPD8|H2MPD8_ORYLA	tr|H2MPD8|H2MPD8_ORYLA	34	34	3	tr|H2MPD8|H2MPD8_ORYLA Uncharacterized protein OS=Oryzias latipes OX=8090 GN=LOC101164448 PE=4 SV=2	1	34	34	3	31	33	33	30	31	32	29	31	30	30	32	32	31	33	33	30	31	32	29	31	30	30	32	32	3	3	3	3	3	3	3	3	2	3	3	3	41	41	3.4	126.16
tr|A0A3B3HHW0|A0A3B3HHW0_ORYLA;tr|A0A3B3HNE6|A0A3B3HNE6_ORYLA;tr|H2MT35|H2MT35_ORYLA;tr|H2M8S7|H2M8S7_ORYLA;tr|A0A3B3HU25|A0A3B3HU25_ORYLA	tr|A0A3B3HHW0|A0A3B3HHW0_ORYLA;tr|A0A3B3HNE6|A0A3B3HNE6_ORYLA	34;34;14;14;14	32;32;14;14;14	16;16;2;2;2	tr|A0A3B3HHW0|A0A3B3HHW0_ORYLA HATPase_c domain-containing protein OS=Oryzias latipes OX=8090 GN=hsp90ab1 PE=3 SV=1;tr|A0A3B3HNE6|A0A3B3HNE6_ORYLA HATPase_c domain-containing protein OS=Oryzias latipes OX=8090 GN=hsp90ab1 PE=3 SV=1	5	34	32	16	28	32	31	26	31	29	29	32	32	30	31	32	26	30	29	24	29	27	27	30	30	28	29	30	12	15	15	10	14	13	11	15	15	14	15	16	39.7	38	18.2	81.283
tr|H2LII6|H2LII6_ORYLA	tr|H2LII6|H2LII6_ORYLA	33	33	20	tr|H2LII6|H2LII6_ORYLA Tr-type G domain-containing protein OS=Oryzias latipes OX=8090 GN=LOC101171982 PE=3 SV=1	1	33	33	20	33	32	33	29	32	32	30	32	32	30	30	30	33	32	33	29	32	32	30	32	32	30	30	30	20	20	20	18	20	19	19	20	20	19	18	17	33.3	33.3	19.7	95.574
tr|H2L7M4|H2L7M4_ORYLA	tr|H2L7M4|H2L7M4_ORYLA	33	32	30	tr|H2L7M4|H2L7M4_ORYLA IF rod domain-containing protein OS=Oryzias latipes OX=8090 GN=LOC101168952 PE=3 SV=2	1	33	32	30	24	29	29	22	30	30	24	31	30	29	30	32	23	28	28	21	29	29	23	30	29	28	29	31	22	27	27	20	28	28	21	28	28	26	28	29	68.6	67	64.9	48.166
CON__Q04695;CON__P19001	CON__Q04695	32;8	13;2	5;2		2	32	13	5	19	21	23	21	26	25	28	29	30	21	25	22	8	6	8	8	9	9	13	12	11	7	8	7	4	3	4	4	4	3	5	5	5	3	2	3	48.1	28.5	9	48.105
tr|H2LQ37|H2LQ37_ORYLA;tr|A0A3B3HZZ6|A0A3B3HZZ6_ORYLA	tr|H2LQ37|H2LQ37_ORYLA;tr|A0A3B3HZZ6|A0A3B3HZZ6_ORYLA	32;30	32;30	32;30	tr|H2LQ37|H2LQ37_ORYLA Phosvitin OS=Oryzias latipes OX=8090 GN=LOC101161140 PE=4 SV=1;tr|A0A3B3HZZ6|A0A3B3HZZ6_ORYLA Phosvitin OS=Oryzias latipes OX=8090 GN=LOC101161140 PE=4 SV=1	2	32	32	32	28	30	30	28	30	30	27	30	29	25	27	25	28	30	30	28	30	30	27	30	29	25	27	25	28	30	30	28	30	30	27	30	29	25	27	25	27.2	27.2	27.2	137.37
tr|A0A3B3HBW6|A0A3B3HBW6_ORYLA;tr|H2MPD4|H2MPD4_ORYLA	tr|A0A3B3HBW6|A0A3B3HBW6_ORYLA;tr|H2MPD4|H2MPD4_ORYLA	32;29	1;1	1;1	tr|A0A3B3HBW6|A0A3B3HBW6_ORYLA Uncharacterized protein OS=Oryzias latipes OX=8090 GN=LOC101164448 PE=4 SV=1;tr|H2MPD4|H2MPD4_ORYLA Uncharacterized protein OS=Oryzias latipes OX=8090 GN=LOC101164448 PE=4 SV=2	2	32	1	1	29	31	31	28	29	30	27	29	29	28	30	30	1	1	1	1	1	1	1	1	1	1	1	1	1	1	1	1	1	1	1	1	1	1	1	1	38.8	1	1	125.41
tr|H2M1F6|H2M1F6_ORYLA;tr|H2M1F4|H2M1F4_ORYLA;tr|A0A3B3IGI8|A0A3B3IGI8_ORYLA;tr|H2L390|H2L390_ORYLA;tr|A0A3B3HHG8|A0A3B3HHG8_ORYLA	tr|H2M1F6|H2M1F6_ORYLA;tr|H2M1F4|H2M1F4_ORYLA	31;26;3;3;3	31;26;3;3;3	31;26;3;3;3	tr|H2M1F6|H2M1F6_ORYLA Uncharacterized protein OS=Oryzias latipes OX=8090 GN=iqgap2 PE=4 SV=2;tr|H2M1F4|H2M1F4_ORYLA Uncharacterized protein OS=Oryzias latipes OX=8090 GN=iqgap2 PE=4 SV=2	5	31	31	31	29	27	25	26	23	22	27	21	20	25	28	26	29	27	25	26	23	22	27	21	20	25	28	26	29	27	25	26	23	22	27	21	20	25	28	26	20	20	20	189.76
tr|H2LKX2|H2LKX2_ORYLA	tr|H2LKX2|H2LKX2_ORYLA	30	30	30	tr|H2LKX2|H2LKX2_ORYLA Pyruvate carboxylase OS=Oryzias latipes OX=8090 GN=pc PE=4 SV=2	1	30	30	30	23	25	28	23	24	25	21	27	27	28	30	27	23	25	28	23	24	25	21	27	27	28	30	27	23	25	28	23	24	25	21	27	27	28	30	27	34.5	34.5	34.5	114.89
tr|H2MBE4|H2MBE4_ORYLA;tr|A0A3B3IIL6|A0A3B3IIL6_ORYLA;tr|A0A3B3HLT3|A0A3B3HLT3_ORYLA;tr|A0A3B3HEW1|A0A3B3HEW1_ORYLA	tr|H2MBE4|H2MBE4_ORYLA;tr|A0A3B3IIL6|A0A3B3IIL6_ORYLA;tr|A0A3B3HLT3|A0A3B3HLT3_ORYLA;tr|A0A3B3HEW1|A0A3B3HEW1_ORYLA	30;29;29;28	24;23;23;22	24;23;23;22	tr|H2MBE4|H2MBE4_ORYLA IF rod domain-containing protein OS=Oryzias latipes OX=8090 GN=LOC101160141 PE=3 SV=2;tr|A0A3B3IIL6|A0A3B3IIL6_ORYLA IF rod domain-containing protein OS=Oryzias latipes OX=8090 GN=LOC101160141 PE=3 SV=1;tr|A0A3B3HLT3|A0A3B3HLT3_ORYLA	4	30	24	24	20	24	25	17	24	25	18	24	25	24	26	28	15	19	21	12	18	19	12	18	19	18	20	22	15	19	21	12	18	19	12	18	19	18	20	22	61	55.9	55.9	45.863
tr|H2MWU7|H2MWU7_ORYLA;tr|A0A3B3HDA6|A0A3B3HDA6_ORYLA	tr|H2MWU7|H2MWU7_ORYLA;tr|A0A3B3HDA6|A0A3B3HDA6_ORYLA	30;29	5;5	0;0	tr|H2MWU7|H2MWU7_ORYLA Phosvitin OS=Oryzias latipes OX=8090 GN=LOC101159180 PE=4 SV=2;tr|A0A3B3HDA6|A0A3B3HDA6_ORYLA Phosvitin OS=Oryzias latipes OX=8090 GN=LOC101159180 PE=4 SV=1	2	30	5	0	27	28	29	28	25	29	27	28	29	25	27	28	4	4	4	5	3	4	4	4	4	3	4	4	0	0	0	0	0	0	0	0	0	0	0	0	18.2	3.3	0	184.27
tr|A0A3B3I4Q2|A0A3B3I4Q2_ORYLA;tr|H2MIU6|H2MIU6_ORYLA;tr|A0A3B3H833|A0A3B3H833_ORYLA;tr|H2MIU4|H2MIU4_ORYLA	tr|A0A3B3I4Q2|A0A3B3I4Q2_ORYLA;tr|H2MIU6|H2MIU6_ORYLA;tr|A0A3B3H833|A0A3B3H833_ORYLA;tr|H2MIU4|H2MIU4_ORYLA	28;28;28;26	28;28;28;26	28;28;28;26	tr|A0A3B3I4Q2|A0A3B3I4Q2_ORYLA Glutamyl-tRNA synthetase OS=Oryzias latipes OX=8090 GN=eprs1 PE=3 SV=1;tr|H2MIU6|H2MIU6_ORYLA Glutamyl-tRNA synthetase OS=Oryzias latipes OX=8090 GN=eprs1 PE=3 SV=2;tr|A0A3B3H833|A0A3B3H833_ORYLA Glutamyl-tRNA synthetase OS=O	4	28	28	28	21	25	24	23	23	25	24	26	24	24	21	24	21	25	24	23	23	25	24	26	24	24	21	24	21	25	24	23	23	25	24	26	24	24	21	24	22.5	22.5	22.5	176.28
tr|A0A3B3IAW5|A0A3B3IAW5_ORYLA	tr|A0A3B3IAW5|A0A3B3IAW5_ORYLA	28	28	2	tr|A0A3B3IAW5|A0A3B3IAW5_ORYLA Uncharacterized protein OS=Oryzias latipes OX=8090 GN=LOC101175665 PE=3 SV=1	1	28	28	2	24	23	21	21	22	20	20	22	19	26	26	22	24	23	21	21	22	20	20	22	19	26	26	22	2	1	2	1	1	2	1	1	1	2	2	1	53.8	53.8	3.4	56.694
tr|H2L8E0|H2L8E0_ORYLA	tr|H2L8E0|H2L8E0_ORYLA	28	28	28	tr|H2L8E0|H2L8E0_ORYLA Protein disulfide-isomerase OS=Oryzias latipes OX=8090 GN=p4hb PE=3 SV=2	1	28	28	28	22	26	25	21	20	21	25	24	25	25	24	24	22	26	25	21	20	21	25	24	25	25	24	24	22	26	25	21	20	21	25	24	25	25	24	24	54	54	54	56.759
tr|H2LBQ7|H2LBQ7_ORYLA	tr|H2LBQ7|H2LBQ7_ORYLA	27	27	27	tr|H2LBQ7|H2LBQ7_ORYLA Uncharacterized protein OS=Oryzias latipes OX=8090 GN=lmnb2 PE=3 SV=2	1	27	27	27	19	22	22	21	25	26	19	22	24	19	22	23	19	22	22	21	25	26	19	22	24	19	22	23	19	22	22	21	25	26	19	22	24	19	22	23	47.5	47.5	47.5	65.15
tr|H2LIY2|H2LIY2_ORYLA	tr|H2LIY2|H2LIY2_ORYLA	27	27	23	tr|H2LIY2|H2LIY2_ORYLA Fructose-bisphosphate aldolase OS=Oryzias latipes OX=8090 GN=LOC100049273 PE=3 SV=1	1	27	27	23	22	23	25	18	22	22	20	23	22	25	24	24	22	23	25	18	22	22	20	23	22	25	24	24	19	21	21	17	19	19	19	20	18	21	20	20	67.6	67.6	65.4	39.484
tr|H2LQ15|H2LQ15_ORYLA	tr|H2LQ15|H2LQ15_ORYLA	27	1	1	tr|H2LQ15|H2LQ15_ORYLA Uncharacterized protein OS=Oryzias latipes OX=8090 GN=LOC101175665 PE=3 SV=2	1	27	1	1	23	23	20	20	22	18	19	21	18	25	25	22	1	1	1	0	1	0	0	0	0	1	1	1	1	1	1	0	1	0	0	0	0	1	1	1	52.9	3.9	3.9	58.313
tr|A0A3B3I1B5|A0A3B3I1B5_ORYLA;tr|H2MET3|H2MET3_ORYLA	tr|A0A3B3I1B5|A0A3B3I1B5_ORYLA;tr|H2MET3|H2MET3_ORYLA	26;26	26;26	26;26	tr|A0A3B3I1B5|A0A3B3I1B5_ORYLA Dihydropyrimidine dehydrogenase [NADP(+)] OS=Oryzias latipes OX=8090 GN=dpyd PE=3 SV=1;tr|H2MET3|H2MET3_ORYLA Dihydropyrimidine dehydrogenase [NADP(+)] OS=Oryzias latipes OX=8090 GN=dpyd PE=3 SV=2	2	26	26	26	25	23	22	19	21	19	23	23	21	25	25	23	25	23	22	19	21	19	23	23	21	25	25	23	25	23	22	19	21	19	23	23	21	25	25	23	30.6	30.6	30.6	110.03
tr|A0A3B3IJN7|A0A3B3IJN7_ORYLA;tr|H2M681|H2M681_ORYLA;tr|H2MCJ9|H2MCJ9_ORYLA	tr|A0A3B3IJN7|A0A3B3IJN7_ORYLA;tr|H2M681|H2M681_ORYLA	26;22;1	26;22;1	26;22;1	tr|A0A3B3IJN7|A0A3B3IJN7_ORYLA 4-hydroxyphenylpyruvate dioxygenase OS=Oryzias latipes OX=8090 GN=LOC101165831 PE=3 SV=1;tr|H2M681|H2M681_ORYLA 4-hydroxyphenylpyruvate dioxygenase OS=Oryzias latipes OX=8090 GN=LOC101165831 PE=3 SV=2	3	26	26	26	22	26	25	18	25	24	20	25	24	21	26	26	22	26	25	18	25	24	20	25	24	21	26	26	22	26	25	18	25	24	20	25	24	21	26	26	56.5	56.5	56.5	45.301
tr|H2L5R4|H2L5R4_ORYLA;tr|H2L5R5|H2L5R5_ORYLA;tr|H2L5R7|H2L5R7_ORYLA;tr|A0A3B3I660|A0A3B3I660_ORYLA;tr|A0A3B3I6V0|A0A3B3I6V0_ORYLA;tr|H2LVI6|H2LVI6_ORYLA	tr|H2L5R4|H2L5R4_ORYLA;tr|H2L5R5|H2L5R5_ORYLA;tr|H2L5R7|H2L5R7_ORYLA;tr|A0A3B3I660|A0A3B3I660_ORYLA	26;26;25;25;5;5	26;26;25;25;5;5	22;22;21;21;2;2	tr|H2L5R4|H2L5R4_ORYLA Uncharacterized protein OS=Oryzias latipes OX=8090 GN=LOC101155449 PE=3 SV=2;tr|H2L5R5|H2L5R5_ORYLA Uncharacterized protein OS=Oryzias latipes OX=8090 GN=LOC101155449 PE=3 SV=1;tr|H2L5R7|H2L5R7_ORYLA Uncharacterized protein OS=Oryzia	6	26	26	22	23	25	24	22	22	19	23	24	22	24	22	21	23	25	24	22	22	19	23	24	22	24	22	21	20	21	20	19	18	15	20	20	19	20	19	18	36.9	36.9	30.8	104.05
tr|H2LWZ6|H2LWZ6_ORYLA	tr|H2LWZ6|H2LWZ6_ORYLA	26	26	26	tr|H2LWZ6|H2LWZ6_ORYLA Transitional endoplasmic reticulum ATPase OS=Oryzias latipes OX=8090 GN=vcp PE=3 SV=2	1	26	26	26	24	24	24	22	22	23	23	23	24	22	23	20	24	24	24	22	22	23	23	23	24	22	23	20	24	24	24	22	22	23	23	23	24	22	23	20	40.8	40.8	40.8	90.558
tr|A0A3B3HWX9|A0A3B3HWX9_ORYLA;tr|H2MEE9|H2MEE9_ORYLA;tr|A0A3B3HI12|A0A3B3HI12_ORYLA;tr|A0A3B3IBK0|A0A3B3IBK0_ORYLA;sp|Q9W6Y1|HSP7C_ORYLA;tr|A0A3B3H516|A0A3B3H516_ORYLA;tr|H2LKZ3|H2LKZ3_ORYLA;tr|H2MEE5|H2MEE5_ORYLA;tr|H2LPP0|H2LPP0_ORYLA;tr|A0A3B3I3T2|A0A3B3I3T2_ORYLA;tr|A0A3B3ID86|A0A3B3ID86_ORYLA;tr|A0A3B3HR10|A0A3B3HR10_ORYLA;tr|H2LNS9|H2LNS9_ORYLA;sp|Q9I8F9|HSP71_ORYLA;tr|A0A3B3HW25|A0A3B3HW2…	tr|A0A3B3HWX9|A0A3B3HWX9_ORYLA;tr|H2MEE9|H2MEE9_ORYLA;tr|A0A3B3HI12|A0A3B3HI12_ORYLA;tr|A0A3B3IBK0|A0A3B3IBK0_ORYLA;sp|Q9W6Y1|HSP7C_ORYLA;tr|A0A3B3H516|A0A3B3H516_ORYLA	26;25;22;22;21;14;12;7;7;3;3;3;3;3;3	23;22;20;19;18;11;9;4;4;1;1;1;1;1;1	23;22;20;19;18;11;9;4;4;1;1;1;1;1;1	tr|A0A3B3HWX9|A0A3B3HWX9_ORYLA Heat shock cognate 71 kDa protein OS=Oryzias latipes OX=8090 GN=hsc70 PE=3 SV=1;tr|H2MEE9|H2MEE9_ORYLA Heat shock cognate 71 kDa protein OS=Oryzias latipes OX=8090 GN=hsc70 PE=3 SV=2;tr|A0A3B3HI12|A0A3B3HI12_ORYLA Heat shock	15	26	23	23	22	25	24	21	22	24	24	24	24	24	25	25	19	22	21	19	20	22	21	22	22	21	22	22	19	22	21	19	20	22	21	22	22	21	22	22	39.1	35.1	35.1	77.076
sp|P79818|ACTB_ORYLA;tr|H2MEY9|H2MEY9_ORYLA;tr|A0A3F2YNV1|A0A3F2YNV1_ORYLA;tr|A0A3B3HIM4|A0A3B3HIM4_ORYLA;tr|A0A3B3IB10|A0A3B3IB10_ORYLA	sp|P79818|ACTB_ORYLA;tr|H2MEY9|H2MEY9_ORYLA;tr|A0A3F2YNV1|A0A3F2YNV1_ORYLA;tr|A0A3B3HIM4|A0A3B3HIM4_ORYLA	25;24;23;20;10	25;24;23;20;10	2;1;2;2;2	sp|P79818|ACTB_ORYLA Actin, cytoplasmic 1 OS=Oryzias latipes OX=8090 GN=actb PE=2 SV=2;tr|H2MEY9|H2MEY9_ORYLA Actin, cytoplasmic 1 OS=Oryzias latipes OX=8090 GN=actb PE=3 SV=2;tr|A0A3F2YNV1|A0A3F2YNV1_ORYLA Actin, cytoplasmic 1 OS=Oryzias latipes OX=8090 G	5	25	25	2	21	22	21	18	21	19	22	21	22	20	18	20	21	22	21	18	21	19	22	21	22	20	18	20	1	2	1	1	1	1	1	1	2	1	1	2	72.5	72.5	9.3	41.738
tr|A0A3B3HPK6|A0A3B3HPK6_ORYLA;tr|H2LD57|H2LD57_ORYLA	tr|A0A3B3HPK6|A0A3B3HPK6_ORYLA;tr|H2LD57|H2LD57_ORYLA	25;18	25;18	25;18	tr|A0A3B3HPK6|A0A3B3HPK6_ORYLA Uncharacterized protein OS=Oryzias latipes OX=8090 GN=LOC101163242 PE=3 SV=1;tr|H2LD57|H2LD57_ORYLA Uncharacterized protein OS=Oryzias latipes OX=8090 GN=LOC101163242 PE=3 SV=2	2	25	25	25	22	24	24	21	23	23	20	25	24	22	25	25	22	24	24	21	23	23	20	25	24	22	25	25	22	24	24	21	23	23	20	25	24	22	25	25	50.5	50.5	50.5	60.548
tr|H2MPL0|H2MPL0_ORYLA;tr|A0A3B3ILR8|A0A3B3ILR8_ORYLA;sp|P79819|TRFE_ORYLA	tr|H2MPL0|H2MPL0_ORYLA;tr|A0A3B3ILR8|A0A3B3ILR8_ORYLA;sp|P79819|TRFE_ORYLA	25;25;24	25;25;24	25;25;24	tr|H2MPL0|H2MPL0_ORYLA Serotransferrin OS=Oryzias latipes OX=8090 GN=LOC100144362 PE=3 SV=2;tr|A0A3B3ILR8|A0A3B3ILR8_ORYLA Serotransferrin OS=Oryzias latipes OX=8090 GN=LOC100144362 PE=3 SV=1;sp|P79819|TRFE_ORYLA Serotransferrin OS=Oryzias latipes OX=8090	3	25	25	25	24	24	24	21	22	22	21	24	23	21	22	20	24	24	24	21	22	22	21	24	23	21	22	20	24	24	24	21	22	22	21	24	23	21	22	20	40.4	40.4	40.4	73.822
tr|H2LEC5|H2LEC5_ORYLA;tr|H2MRJ0|H2MRJ0_ORYLA	tr|H2LEC5|H2LEC5_ORYLA	25;4	25;4	25;4	tr|H2LEC5|H2LEC5_ORYLA Uncharacterized protein OS=Oryzias latipes OX=8090 GN=LOC101163554 PE=4 SV=2	2	25	25	25	20	21	23	21	22	25	24	25	25	22	23	23	20	21	23	21	22	25	24	25	25	22	23	23	20	21	23	21	22	25	24	25	25	22	23	23	22.7	22.7	22.7	150.27
tr|H2M370|H2M370_ORYLA;tr|H2M3I0|H2M3I0_ORYLA;tr|H2LKA3|H2LKA3_ORYLA;tr|H2LKA4|H2LKA4_ORYLA	tr|H2M370|H2M370_ORYLA	25;1;1;1	25;1;1;1	25;1;1;1	tr|H2M370|H2M370_ORYLA Uncharacterized protein OS=Oryzias latipes OX=8090 GN=pgm1 PE=3 SV=2	4	25	25	25	21	24	24	17	22	21	19	22	21	21	24	23	21	24	24	17	22	21	19	22	21	21	24	23	21	24	24	17	22	21	19	22	21	21	24	23	51.3	51.3	51.3	61.173
tr|H2L352|H2L352_ORYLA	tr|H2L352|H2L352_ORYLA	24	24	23	tr|H2L352|H2L352_ORYLA Xanthine dehydrogenase OS=Oryzias latipes OX=8090 GN=aox1 PE=2 SV=1	1	24	24	23	20	19	20	19	19	17	19	19	21	22	22	22	20	19	20	19	19	17	19	19	21	22	22	22	19	19	20	18	19	17	18	19	20	21	21	21	22.3	22.3	21.5	146.18
tr|H2M3R2|H2M3R2_ORYLA;tr|H2M3Q9|H2M3Q9_ORYLA	tr|H2M3R2|H2M3R2_ORYLA;tr|H2M3Q9|H2M3Q9_ORYLA	24;21	24;21	24;21	tr|H2M3R2|H2M3R2_ORYLA Glutamate dehydrogenase (NAD(P)(+)) OS=Oryzias latipes OX=8090 GN=LOC101156855 PE=3 SV=2;tr|H2M3Q9|H2M3Q9_ORYLA Glutamate dehydrogenase OS=Oryzias latipes OX=8090 GN=LOC101156855 PE=3 SV=2	2	24	24	24	20	19	20	21	19	21	21	23	20	23	23	23	20	19	20	21	19	21	21	23	20	23	23	23	20	19	20	21	19	21	21	23	20	23	23	23	49.6	49.6	49.6	59.745
tr|H2MCT7|H2MCT7_ORYLA	tr|H2MCT7|H2MCT7_ORYLA	24	24	24	tr|H2MCT7|H2MCT7_ORYLA Valyl-tRNA synthetase OS=Oryzias latipes OX=8090 GN=vars1 PE=3 SV=2	1	24	24	24	18	23	21	17	20	20	19	20	22	17	20	17	18	23	21	17	20	20	19	20	22	17	20	17	18	23	21	17	20	20	19	20	22	17	20	17	22.5	22.5	22.5	144.46
tr|H2MYJ5|H2MYJ5_ORYLA	tr|H2MYJ5|H2MYJ5_ORYLA	24	24	24	tr|H2MYJ5|H2MYJ5_ORYLA Uncharacterized protein OS=Oryzias latipes OX=8090 GN=hyou1 PE=3 SV=2	1	24	24	24	19	19	18	15	18	15	19	19	20	15	16	16	19	19	18	15	18	15	19	19	20	15	16	16	19	19	18	15	18	15	19	19	20	15	16	16	30.1	30.1	30.1	106.79
tr|H2LGT5|H2LGT5_ORYLA;tr|A0A3B3HX18|A0A3B3HX18_ORYLA	tr|H2LGT5|H2LGT5_ORYLA;tr|A0A3B3HX18|A0A3B3HX18_ORYLA	23;23	23;23	23;23	tr|H2LGT5|H2LGT5_ORYLA Aldedh domain-containing protein OS=Oryzias latipes OX=8090 GN=aldh2 PE=3 SV=2;tr|A0A3B3HX18|A0A3B3HX18_ORYLA Aldedh domain-containing protein OS=Oryzias latipes OX=8090 GN=aldh2 PE=3 SV=1	2	23	23	23	16	20	20	14	18	18	15	18	17	19	20	20	16	20	20	14	18	18	15	18	17	19	20	20	16	20	20	14	18	18	15	18	17	19	20	20	40.4	40.4	40.4	61.707
tr|A0A3B3IAL6|A0A3B3IAL6_ORYLA;tr|H2LAS5|H2LAS5_ORYLA	tr|A0A3B3IAL6|A0A3B3IAL6_ORYLA;tr|H2LAS5|H2LAS5_ORYLA	23;18	23;18	23;18	tr|A0A3B3IAL6|A0A3B3IAL6_ORYLA Uncharacterized protein OS=Oryzias latipes OX=8090 GN=dmgdh PE=3 SV=1;tr|H2LAS5|H2LAS5_ORYLA Uncharacterized protein OS=Oryzias latipes OX=8090 GN=dmgdh PE=3 SV=2	2	23	23	23	22	22	20	22	21	21	22	22	22	22	21	21	22	22	20	22	21	21	22	22	22	22	21	21	22	22	20	22	21	21	22	22	22	22	21	21	28.2	28.2	28.2	101.9
tr|H2LCN2|H2LCN2_ORYLA	tr|H2LCN2|H2LCN2_ORYLA	23	23	18	tr|H2LCN2|H2LCN2_ORYLA UTP--glucose-1-phosphate uridylyltransferase OS=Oryzias latipes OX=8090 GN=UGP2 PE=3 SV=1	1	23	23	18	19	20	21	15	17	17	18	18	18	21	21	21	19	20	21	15	17	17	18	18	18	21	21	21	15	15	16	12	12	13	14	14	14	16	16	17	40.3	40.3	31.3	56.519
tr|H2LEP7|H2LEP7_ORYLA;tr|A0A3B3I8L3|A0A3B3I8L3_ORYLA	tr|H2LEP7|H2LEP7_ORYLA;tr|A0A3B3I8L3|A0A3B3I8L3_ORYLA	22;22	22;22	22;22	tr|H2LEP7|H2LEP7_ORYLA Uncharacterized protein OS=Oryzias latipes OX=8090 GN=h6pd PE=4 SV=2;tr|A0A3B3I8L3|A0A3B3I8L3_ORYLA Hexose-6-phosphate dehydrogenase (glucose 1-dehydrogenase) OS=Oryzias latipes OX=8090 GN=h6pd PE=4 SV=1	2	22	22	22	20	21	18	16	19	18	19	18	19	22	20	21	20	21	18	16	19	18	19	18	19	22	20	21	20	21	18	16	19	18	19	18	19	22	20	21	32.7	32.7	32.7	88.938
tr|H2LCT1|H2LCT1_ORYLA	tr|H2LCT1|H2LCT1_ORYLA	22	22	22	tr|H2LCT1|H2LCT1_ORYLA Methyltransf_25 domain-containing protein OS=Oryzias latipes OX=8090 GN=LOC101161165 PE=4 SV=2	1	22	22	22	20	21	20	19	19	18	20	22	19	19	20	20	20	21	20	19	19	18	20	22	19	19	20	20	20	21	20	19	19	18	20	22	19	19	20	20	50	50	50	56.379
tr|H2LFC7|H2LFC7_ORYLA;tr|A0A3B3HG09|A0A3B3HG09_ORYLA	tr|H2LFC7|H2LFC7_ORYLA;tr|A0A3B3HG09|A0A3B3HG09_ORYLA	22;21	22;21	2;2	tr|H2LFC7|H2LFC7_ORYLA ATP synthase subunit alpha OS=Oryzias latipes OX=8090 GN=LOC101160076 PE=3 SV=1;tr|A0A3B3HG09|A0A3B3HG09_ORYLA ATP synthase subunit alpha OS=Oryzias latipes OX=8090 GN=LOC101160076 PE=3 SV=1	2	22	22	2	20	19	20	19	19	19	20	20	18	19	21	21	20	19	20	19	19	19	20	20	18	19	21	21	2	2	2	2	1	2	2	2	2	2	2	2	43.2	43.2	4.7	59.923
tr|H2LLZ8|H2LLZ8_ORYLA;tr|A0A3B3ICW0|A0A3B3ICW0_ORYLA;tr|H2LPM0|H2LPM0_ORYLA;tr|A0A3B3II54|A0A3B3II54_ORYLA;tr|H2MB36|H2MB36_ORYLA;tr|A0A3B3IGP2|A0A3B3IGP2_ORYLA;tr|A0A3B3HB54|A0A3B3HB54_ORYLA	tr|H2LLZ8|H2LLZ8_ORYLA;tr|A0A3B3ICW0|A0A3B3ICW0_ORYLA	22;20;4;4;3;3;2	22;20;4;4;3;3;2	15;13;0;0;0;0;0	tr|H2LLZ8|H2LLZ8_ORYLA 2-phospho-D-glycerate hydro-lyase OS=Oryzias latipes OX=8090 GN=eno1 PE=3 SV=2;tr|A0A3B3ICW0|A0A3B3ICW0_ORYLA 2-phospho-D-glycerate hydro-lyase OS=Oryzias latipes OX=8090 GN=eno1 PE=3 SV=1	7	22	22	15	16	18	19	17	16	20	18	18	18	17	21	18	16	18	19	17	16	20	18	18	18	17	21	18	13	12	14	12	11	14	14	12	12	11	14	12	52.3	52.3	39.1	47.056
tr|H2MC29|H2MC29_ORYLA	tr|H2MC29|H2MC29_ORYLA	22	22	22	tr|H2MC29|H2MC29_ORYLA AdoHcyase_NAD domain-containing protein OS=Oryzias latipes OX=8090 GN=ahcy PE=3 SV=1	1	22	22	22	21	21	22	17	22	20	19	20	21	21	21	22	21	21	22	17	22	20	19	20	21	21	21	22	21	21	22	17	22	20	19	20	21	21	21	22	40.9	40.9	40.9	47.856
tr|H2MRN5|H2MRN5_ORYLA	tr|H2MRN5|H2MRN5_ORYLA	22	22	22	tr|H2MRN5|H2MRN5_ORYLA C-1-tetrahydrofolate synthase, cytoplasmic OS=Oryzias latipes OX=8090 GN=LOC101174548 PE=3 SV=2	1	22	22	22	20	19	17	14	16	13	16	17	20	17	16	16	20	19	17	14	16	13	16	17	20	17	16	16	20	19	17	14	16	13	16	17	20	17	16	16	27.7	27.7	27.7	94.756
tr|O93444|O93444_ORYLA	tr|O93444|O93444_ORYLA	22	22	22	tr|O93444|O93444_ORYLA Annexin OS=Oryzias latipes OX=8090 GN=anxa4 PE=2 SV=1	1	22	22	22	17	20	18	15	20	18	18	21	20	18	22	20	17	20	18	15	20	18	18	21	20	18	22	20	17	20	18	15	20	18	18	21	20	18	22	20	52.2	52.2	52.2	35.424
tr|H2MPS1|H2MPS1_ORYLA	tr|H2MPS1|H2MPS1_ORYLA	22	17	14	tr|H2MPS1|H2MPS1_ORYLA IF rod domain-containing protein OS=Oryzias latipes OX=8090 GN=LOC101172973 PE=3 SV=2	1	22	17	14	16	20	19	17	21	20	17	21	20	20	22	20	13	15	14	14	16	15	14	16	15	17	17	15	11	13	13	11	13	12	11	13	12	14	14	13	47.7	38.3	32.8	52.629
tr|A0A3B3HC03|A0A3B3HC03_ORYLA;tr|H2LZV3|H2LZV3_ORYLA;tr|A0A3B3IFR5|A0A3B3IFR5_ORYLA;tr|H2MSJ5|H2MSJ5_ORYLA;tr|H2MSI4|H2MSI4_ORYLA;tr|A0A3B3IK18|A0A3B3IK18_ORYLA;tr|A0A3B3HJJ7|A0A3B3HJJ7_ORYLA	tr|A0A3B3HC03|A0A3B3HC03_ORYLA;tr|H2LZV3|H2LZV3_ORYLA	22;22;7;5;5;5;5	2;2;1;1;1;1;1	1;1;0;0;0;0;0	tr|A0A3B3HC03|A0A3B3HC03_ORYLA Uncharacterized protein OS=Oryzias latipes OX=8090 GN=LOC101168921 PE=3 SV=1;tr|H2LZV3|H2LZV3_ORYLA Uncharacterized protein OS=Oryzias latipes OX=8090 GN=LOC101168921 PE=3 SV=2	7	22	2	1	20	20	20	16	19	18	20	19	19	19	17	18	2	2	2	2	2	2	2	2	2	2	2	2	1	1	1	1	1	1	1	1	1	1	1	1	59.5	7.7	2.9	41.792
sp|O73813|RS3A_ORYLA	sp|O73813|RS3A_ORYLA	21	21	21	sp|O73813|RS3A_ORYLA 40S ribosomal protein S3a OS=Oryzias latipes OX=8090 GN=rps3a PE=2 SV=3	1	21	21	21	19	19	18	18	18	18	19	19	19	19	20	21	19	19	18	18	18	18	19	19	19	19	20	21	19	19	18	18	18	18	19	19	19	19	20	21	66.5	66.5	66.5	30.013
tr|A0A3B3H5X1|A0A3B3H5X1_ORYLA;tr|H2M5C0|H2M5C0_ORYLA	tr|A0A3B3H5X1|A0A3B3H5X1_ORYLA;tr|H2M5C0|H2M5C0_ORYLA	21;21	21;21	20;20	tr|A0A3B3H5X1|A0A3B3H5X1_ORYLA Uncharacterized protein OS=Oryzias latipes OX=8090 GN=LOC100049432 PE=3 SV=1;tr|H2M5C0|H2M5C0_ORYLA Uncharacterized protein OS=Oryzias latipes OX=8090 GN=LOC100049432 PE=3 SV=2	2	21	21	20	16	17	17	18	15	14	18	19	19	18	15	18	16	17	17	18	15	14	18	19	19	18	15	18	15	16	16	17	14	13	17	18	18	17	14	17	50.2	50.2	48.3	63.379
tr|A0A3B3HIK1|A0A3B3HIK1_ORYLA;tr|H2LXK0|H2LXK0_ORYLA;tr|H2M8I6|H2M8I6_ORYLA;tr|A0A3B3H541|A0A3B3H541_ORYLA	tr|A0A3B3HIK1|A0A3B3HIK1_ORYLA;tr|H2LXK0|H2LXK0_ORYLA	21;21;1;1	21;21;1;1	20;20;1;1	tr|A0A3B3HIK1|A0A3B3HIK1_ORYLA AMP-binding domain-containing protein OS=Oryzias latipes OX=8090 GN=acsl1 PE=4 SV=1;tr|H2LXK0|H2LXK0_ORYLA AMP-binding domain-containing protein OS=Oryzias latipes OX=8090 GN=acsl1 PE=4 SV=2	4	21	21	20	18	19	18	16	18	18	18	20	17	20	18	16	18	19	18	16	18	18	18	20	17	20	18	16	17	18	18	15	18	18	17	19	17	19	18	16	32.8	32.8	31.6	76.738
tr|A0A3B3IEP4|A0A3B3IEP4_ORYLA;tr|H2MP62|H2MP62_ORYLA;tr|H2M8J4|H2M8J4_ORYLA;tr|H2LIU5|H2LIU5_ORYLA;tr|A0A3B3HU15|A0A3B3HU15_ORYLA;tr|A0A3B3HMW2|A0A3B3HMW2_ORYLA;tr|A0A3B3I0E0|A0A3B3I0E0_ORYLA;tr|A0A3B3HWY1|A0A3B3HWY1_ORYLA;tr|A0A3B3HMY6|A0A3B3HMY6_ORYLA	tr|A0A3B3IEP4|A0A3B3IEP4_ORYLA;tr|H2MP62|H2MP62_ORYLA	21;21;1;1;1;1;1;1;1	21;21;1;1;1;1;1;1;1	21;21;1;1;1;1;1;1;1	tr|A0A3B3IEP4|A0A3B3IEP4_ORYLA Serine--pyruvate aminotransferase OS=Oryzias latipes OX=8090 GN=LOC101157325 PE=3 SV=1;tr|H2MP62|H2MP62_ORYLA Aminotran_5 domain-containing protein OS=Oryzias latipes OX=8090 GN=LOC101157325 PE=3 SV=2	9	21	21	21	20	18	20	18	18	18	18	17	20	18	19	19	20	18	20	18	18	18	18	17	20	18	19	19	20	18	20	18	18	18	18	17	20	18	19	19	45	45	45	47.419
tr|H2L8K1|H2L8K1_ORYLA	tr|H2L8K1|H2L8K1_ORYLA	21	21	21	tr|H2L8K1|H2L8K1_ORYLA Catalase OS=Oryzias latipes OX=8090 GN=cat PE=3 SV=1	1	21	21	21	16	18	19	17	14	15	17	18	17	18	19	19	16	18	19	17	14	15	17	18	17	18	19	19	16	18	19	17	14	15	17	18	17	18	19	19	46.7	46.7	46.7	59.924
tr|H2LDV1|H2LDV1_ORYLA	tr|H2LDV1|H2LDV1_ORYLA	21	21	20	tr|H2LDV1|H2LDV1_ORYLA Hcy-binding domain-containing protein OS=Oryzias latipes OX=8090 GN=LOC101157623 PE=4 SV=2	1	21	21	20	18	19	18	17	17	18	19	19	20	15	16	18	18	19	18	17	17	18	19	19	20	15	16	18	17	18	17	16	16	17	18	18	19	14	15	17	67.6	67.6	63.8	41.473
tr|H2LGK9|H2LGK9_ORYLA	tr|H2LGK9|H2LGK9_ORYLA	21	21	20	tr|H2LGK9|H2LGK9_ORYLA Histidine ammonia-lyase OS=Oryzias latipes OX=8090 GN=hal PE=3 SV=2	1	21	21	20	16	19	19	16	17	16	16	18	17	18	19	19	16	19	19	16	17	16	16	18	17	18	19	19	15	18	18	15	16	15	15	17	16	17	18	18	36.9	36.9	35.9	71.698
tr|H2LRL9|H2LRL9_ORYLA	tr|H2LRL9|H2LRL9_ORYLA	21	21	17	tr|H2LRL9|H2LRL9_ORYLA Uncharacterized protein OS=Oryzias latipes OX=8090 GN=c4b PE=4 SV=2	1	21	21	17	16	17	16	15	16	13	18	20	18	19	20	19	16	17	16	15	16	13	18	20	18	19	20	19	12	13	12	11	12	10	14	16	14	15	16	15	13.1	13.1	10.5	193.79
tr|H2LXD0|H2LXD0_ORYLA	tr|H2LXD0|H2LXD0_ORYLA	21	21	21	tr|H2LXD0|H2LXD0_ORYLA UBA_e1_C domain-containing protein OS=Oryzias latipes OX=8090 GN=uba1 PE=3 SV=1	1	21	21	21	18	15	13	14	10	10	17	16	15	14	14	14	18	15	13	14	10	10	17	16	15	14	14	14	18	15	13	14	10	10	17	16	15	14	14	14	21	21	21	118.04
tr|H2M315|H2M315_ORYLA	tr|H2M315|H2M315_ORYLA	21	21	21	tr|H2M315|H2M315_ORYLA Uncharacterized protein OS=Oryzias latipes OX=8090 GN=sardh PE=3 SV=2	1	21	21	21	17	21	20	16	16	19	17	18	19	20	19	18	17	21	20	16	16	19	17	18	19	20	19	18	17	21	20	16	16	19	17	18	19	20	19	18	28.6	28.6	28.6	101.93
tr|H2MGU0|H2MGU0_ORYLA	tr|H2MGU0|H2MGU0_ORYLA	21	21	21	tr|H2MGU0|H2MGU0_ORYLA Eukaryotic translation initiation factor 3 subunit A OS=Oryzias latipes OX=8090 GN=EIF3A PE=3 SV=2	1	21	21	21	13	17	18	14	17	13	17	18	17	15	14	16	13	17	18	14	17	13	17	18	17	15	14	16	13	17	18	14	17	13	17	18	17	15	14	16	18.3	18.3	18.3	150.24
tr|H2MLX9|H2MLX9_ORYLA	tr|H2MLX9|H2MLX9_ORYLA	21	21	21	tr|H2MLX9|H2MLX9_ORYLA Uncharacterized protein OS=Oryzias latipes OX=8090 GN=LOC101169721 PE=3 SV=2	1	21	21	21	18	17	16	20	19	18	21	18	21	19	17	18	18	17	16	20	19	18	21	18	21	19	17	18	18	17	16	20	19	18	21	18	21	19	17	18	59.8	59.8	59.8	36.124
tr|H2MPJ3|H2MPJ3_ORYLA;tr|H2LN77|H2LN77_ORYLA;tr|H2ML87|H2ML87_ORYLA;tr|A0A3B3I6M2|A0A3B3I6M2_ORYLA;tr|H2L3G1|H2L3G1_ORYLA;tr|A0A3B3HV53|A0A3B3HV53_ORYLA;tr|A0A3B3H6H0|A0A3B3H6H0_ORYLA	tr|H2MPJ3|H2MPJ3_ORYLA	21;1;1;1;1;1;1	21;1;1;1;1;1;1	21;1;1;1;1;1;1	tr|H2MPJ3|H2MPJ3_ORYLA Phe-4-monooxygenase OS=Oryzias latipes OX=8090 GN=pah PE=3 SV=2	7	21	21	21	15	18	19	14	18	20	13	17	19	17	18	19	15	18	19	14	18	20	13	17	19	17	18	19	15	18	19	14	18	20	13	17	19	17	18	19	36.8	36.8	36.8	57.4
tr|H2N2B2|H2N2B2_ORYLA	tr|H2N2B2|H2N2B2_ORYLA	21	21	21	tr|H2N2B2|H2N2B2_ORYLA Citrate hydro-lyase OS=Oryzias latipes OX=8090 GN=aco1 PE=3 SV=2	1	21	21	21	16	18	18	15	17	16	16	17	17	16	19	16	16	18	18	15	17	16	16	17	17	16	19	16	16	18	18	15	17	16	16	17	17	16	19	16	25.4	25.4	25.4	98.287
tr|Q76N20|Q76N20_ORYLA;sp|Q98972|ACTS_ORYLA;tr|A0A3B3HUH6|A0A3B3HUH6_ORYLA;tr|H2MYT5|H2MYT5_ORYLA	tr|Q76N20|Q76N20_ORYLA;sp|Q98972|ACTS_ORYLA;tr|A0A3B3HUH6|A0A3B3HUH6_ORYLA;tr|H2MYT5|H2MYT5_ORYLA	21;21;20;17	6;6;6;6	6;6;6;6	tr|Q76N20|Q76N20_ORYLA Cardiac muscle actin OS=Oryzias latipes OX=8090 GN=OlMA1 PE=3 SV=1;sp|Q98972|ACTS_ORYLA Actin, alpha skeletal muscle OS=Oryzias latipes OX=8090 GN=acta1 PE=2 SV=1;tr|A0A3B3HUH6|A0A3B3HUH6_ORYLA Uncharacterized protein OS=Oryzias lati	4	21	6	6	18	18	18	15	18	17	18	18	18	18	17	17	4	4	4	5	5	6	5	5	5	5	5	5	4	4	4	5	5	6	5	5	5	5	5	5	51.5	22.5	22.5	41.974
tr|H2MSI7|H2MSI7_ORYLA;tr|H2MRU9|H2MRU9_ORYLA	tr|H2MSI7|H2MSI7_ORYLA	21;9	3;2	2;1	tr|H2MSI7|H2MSI7_ORYLA Uncharacterized protein OS=Oryzias latipes OX=8090 GN=LOC101155523 PE=3 SV=1	2	21	3	2	19	19	19	16	17	16	19	19	19	18	16	17	3	3	3	3	1	1	3	3	3	3	3	3	2	2	2	2	0	0	2	2	2	2	2	2	57.3	10.9	8	41.759
tr|H2LJT0|H2LJT0_ORYLA	tr|H2LJT0|H2LJT0_ORYLA	21	1	0	tr|H2LJT0|H2LJT0_ORYLA ATP synthase subunit alpha OS=Oryzias latipes OX=8090 GN=LOC101169376 PE=3 SV=2	1	21	1	0	19	18	19	18	19	18	19	19	17	18	20	20	1	1	1	1	1	1	1	1	1	1	1	1	0	0	0	0	0	0	0	0	0	0	0	0	40.7	2.7	0	60.602
tr|H2LJW9|H2LJW9_ORYLA	tr|H2LJW9|H2LJW9_ORYLA	21	1	1	tr|H2LJW9|H2LJW9_ORYLA ATP synthase subunit alpha OS=Oryzias latipes OX=8090 GN=LOC101169376 PE=3 SV=2	1	21	1	1	18	18	18	17	18	17	19	18	16	17	20	19	0	1	0	0	0	0	1	0	0	0	1	0	0	1	0	0	0	0	1	0	0	0	1	0	38	1.9	1.9	64.508
tr|A0A3B3HLM1|A0A3B3HLM1_ORYLA;tr|H2MFN0|H2MFN0_ORYLA;tr|A0A3B3HH67|A0A3B3HH67_ORYLA;tr|A0A3B3HSE8|A0A3B3HSE8_ORYLA;tr|A0A3B3HF72|A0A3B3HF72_ORYLA	tr|A0A3B3HLM1|A0A3B3HLM1_ORYLA;tr|H2MFN0|H2MFN0_ORYLA;tr|A0A3B3HH67|A0A3B3HH67_ORYLA;tr|A0A3B3HSE8|A0A3B3HSE8_ORYLA;tr|A0A3B3HF72|A0A3B3HF72_ORYLA	20;20;20;20;20	20;20;20;20;20	11;11;11;11;11	tr|A0A3B3HLM1|A0A3B3HLM1_ORYLA ATP-citrate (pro-S-)-lyase OS=Oryzias latipes OX=8090 GN=LOC101160440 PE=3 SV=1;tr|H2MFN0|H2MFN0_ORYLA ATP-citrate synthase OS=Oryzias latipes OX=8090 GN=LOC101160440 PE=3 SV=2;tr|A0A3B3HH67|A0A3B3HH67_ORYLA ATP-citrate synth	5	20	20	11	16	17	17	11	17	17	15	18	18	15	17	15	16	17	17	11	17	17	15	18	18	15	17	15	9	11	10	6	10	10	9	11	11	9	10	8	19.7	19.7	12.2	117.77
tr|H2LCD8|H2LCD8_ORYLA	tr|H2LCD8|H2LCD8_ORYLA	20	20	20	tr|H2LCD8|H2LCD8_ORYLA Coatomer subunit alpha OS=Oryzias latipes OX=8090 GN=copa PE=4 SV=2	1	20	20	20	14	16	16	13	15	15	16	18	17	16	15	16	14	16	16	13	15	15	16	18	17	16	15	16	14	16	16	13	15	15	16	18	17	16	15	16	17.3	17.3	17.3	137.64
tr|H2LEL0|H2LEL0_ORYLA;tr|A0A3B3HBN8|A0A3B3HBN8_ORYLA	tr|H2LEL0|H2LEL0_ORYLA	20;7	20;7	20;7	tr|H2LEL0|H2LEL0_ORYLA ATP synthase subunit beta OS=Oryzias latipes OX=8090 GN=atp5f1b PE=3 SV=1	2	20	20	20	17	18	19	17	17	16	19	15	17	19	19	18	17	18	19	17	17	16	19	15	17	19	19	18	17	18	19	17	17	16	19	15	17	19	19	18	47.2	47.2	47.2	55.158
tr|H2LEQ2|H2LEQ2_ORYLA	tr|H2LEQ2|H2LEQ2_ORYLA	20	20	20	tr|H2LEQ2|H2LEQ2_ORYLA Uncharacterized protein OS=Oryzias latipes OX=8090 GN=hsd17b4 PE=4 SV=2	1	20	20	20	17	17	17	17	17	17	18	19	18	18	18	18	17	17	17	17	17	17	18	19	18	18	18	18	17	17	17	17	17	17	18	19	18	18	18	18	30	30	30	79.319
tr|H2LPA9|H2LPA9_ORYLA;tr|H2LPB4|H2LPB4_ORYLA	tr|H2LPA9|H2LPA9_ORYLA;tr|H2LPB4|H2LPB4_ORYLA	20;20	20;20	20;20	tr|H2LPA9|H2LPA9_ORYLA Phosphoenolpyruvate carboxykinase (GTP) OS=Oryzias latipes OX=8090 GN=pck2 PE=3 SV=2;tr|H2LPB4|H2LPB4_ORYLA Phosphoenolpyruvate carboxykinase (GTP) OS=Oryzias latipes OX=8090 GN=pck2 PE=3 SV=2	2	20	20	20	15	16	17	17	17	16	15	14	14	17	17	16	15	16	17	17	17	16	15	14	14	17	17	16	15	16	17	17	17	16	15	14	14	17	17	16	39.8	39.8	39.8	69.436
tr|H2LPC8|H2LPC8_ORYLA;tr|A0A3B3H9R3|A0A3B3H9R3_ORYLA	tr|H2LPC8|H2LPC8_ORYLA;tr|A0A3B3H9R3|A0A3B3H9R3_ORYLA	20;19	20;19	20;19	tr|H2LPC8|H2LPC8_ORYLA Urate oxidase OS=Oryzias latipes OX=8090 GN=LOC101159660 PE=3 SV=2;tr|A0A3B3H9R3|A0A3B3H9R3_ORYLA Uricase OS=Oryzias latipes OX=8090 GN=LOC101159660 PE=3 SV=1	2	20	20	20	17	19	18	15	18	18	15	19	18	17	20	19	17	19	18	15	18	18	15	19	18	17	20	19	17	19	18	15	18	18	15	19	18	17	20	19	46.8	46.8	46.8	40.853
tr|H2M722|H2M722_ORYLA	tr|H2M722|H2M722_ORYLA	20	20	20	tr|H2M722|H2M722_ORYLA NADPH--cytochrome P450 reductase OS=Oryzias latipes OX=8090 GN=LOC101166486 PE=3 SV=2	1	20	20	20	15	19	19	15	15	17	14	19	16	17	19	19	15	19	19	15	15	17	14	19	16	17	19	19	15	19	19	15	15	17	14	19	16	17	19	19	30.9	30.9	30.9	76.486
tr|H2MYR6|H2MYR6_ORYLA	tr|H2MYR6|H2MYR6_ORYLA	20	20	20	tr|H2MYR6|H2MYR6_ORYLA Vitellogenin domain-containing protein OS=Oryzias latipes OX=8090 GN=mttp PE=4 SV=2	1	20	20	20	17	19	17	17	18	18	18	18	19	17	16	16	17	19	17	17	18	18	18	18	19	17	16	16	17	19	17	17	18	18	18	18	19	17	16	16	24.9	24.9	24.9	97.187
sp|Q9YIC0|EF1A_ORYLA;tr|H2LTT6|H2LTT6_ORYLA;tr|Q9W7D6|Q9W7D6_ORYLA	sp|Q9YIC0|EF1A_ORYLA	19;6;2	19;6;2	14;2;0	sp|Q9YIC0|EF1A_ORYLA Elongation factor 1-alpha OS=Oryzias latipes OX=8090 GN=eef1a PE=2 SV=1	3	19	19	14	15	16	16	13	17	12	13	16	16	15	16	17	15	16	16	13	17	12	13	16	16	15	16	17	10	11	11	9	12	7	9	11	11	10	11	12	56.2	56.2	47.5	50.443
tr|A0A3B3HSV0|A0A3B3HSV0_ORYLA;tr|H2LAZ6|H2LAZ6_ORYLA	tr|A0A3B3HSV0|A0A3B3HSV0_ORYLA;tr|H2LAZ6|H2LAZ6_ORYLA	19;18	19;18	19;18	tr|A0A3B3HSV0|A0A3B3HSV0_ORYLA Amidohydro-rel domain-containing protein OS=Oryzias latipes OX=8090 GN=dpys PE=3 SV=1;tr|H2LAZ6|H2LAZ6_ORYLA Amidohydro-rel domain-containing protein OS=Oryzias latipes OX=8090 GN=dpys PE=3 SV=2	2	19	19	19	19	18	19	17	18	18	17	18	17	18	18	17	19	18	19	17	18	18	17	18	17	18	18	17	19	18	19	17	18	18	17	18	17	18	18	17	45.4	45.4	45.4	54.297
tr|H2LRE6|H2LRE6_ORYLA;tr|H2L7N9|H2L7N9_ORYLA	tr|H2LRE6|H2LRE6_ORYLA	19;1	19;1	19;1	tr|H2LRE6|H2LRE6_ORYLA Ribos_L4_asso_C domain-containing protein OS=Oryzias latipes OX=8090 GN=rpl4 PE=3 SV=2	2	19	19	19	16	17	16	14	16	15	16	15	17	16	16	17	16	17	16	14	16	15	16	15	17	16	16	17	16	17	16	14	16	15	16	15	17	16	16	17	42	42	42	41.878
tr|H2LUA5|H2LUA5_ORYLA	tr|H2LUA5|H2LUA5_ORYLA	19	19	19	tr|H2LUA5|H2LUA5_ORYLA Dolichyl-diphosphooligosaccharide--protein glycosyltransferase subunit 1 OS=Oryzias latipes OX=8090 GN=rpn1 PE=3 SV=2	1	19	19	19	17	17	17	17	16	16	18	18	16	18	16	17	17	17	17	17	16	16	18	18	16	18	16	17	17	17	17	17	16	16	18	18	16	18	16	17	33.2	33.2	33.2	67.736
tr|H2MUU9|H2MUU9_ORYLA	tr|H2MUU9|H2MUU9_ORYLA	19	19	8	tr|H2MUU9|H2MUU9_ORYLA Uncharacterized protein OS=Oryzias latipes OX=8090 GN=tpm4 PE=3 SV=2	1	19	19	8	15	18	17	15	19	17	15	16	16	13	15	13	15	18	17	15	19	17	15	16	16	13	15	13	5	7	6	5	8	6	5	5	7	4	6	5	54	54	18.1	28.659
tr|H2N2X8|H2N2X8_ORYLA;tr|A0A3B3HWA8|A0A3B3HWA8_ORYLA	tr|H2N2X8|H2N2X8_ORYLA;tr|A0A3B3HWA8|A0A3B3HWA8_ORYLA	19;17	19;17	19;17	tr|H2N2X8|H2N2X8_ORYLA Uncharacterized protein OS=Oryzias latipes OX=8090 GN=selenbp1 PE=3 SV=2;tr|A0A3B3HWA8|A0A3B3HWA8_ORYLA Uncharacterized protein OS=Oryzias latipes OX=8090 GN=selenbp1 PE=3 SV=1	2	19	19	19	14	17	19	11	15	15	14	17	16	17	18	15	14	17	19	11	15	15	14	17	16	17	18	15	14	17	19	11	15	15	14	17	16	17	18	15	50.4	50.4	50.4	52.507
tr|H2N305|H2N305_ORYLA	tr|H2N305|H2N305_ORYLA	19	19	19	tr|H2N305|H2N305_ORYLA 60 kDa chaperonin OS=Oryzias latipes OX=8090 GN=hspd1 PE=3 SV=1	1	19	19	19	14	19	19	14	17	17	14	17	18	16	19	19	14	19	19	14	17	17	14	17	18	16	19	19	14	19	19	14	17	17	14	17	18	16	19	19	40.7	40.7	40.7	60.968
tr|H2M2K4|H2M2K4_ORYLA	tr|H2M2K4|H2M2K4_ORYLA	19	18	18	tr|H2M2K4|H2M2K4_ORYLA Uncharacterized protein OS=Oryzias latipes OX=8090 GN=LOC100049191 PE=3 SV=2	1	19	18	18	15	18	18	14	15	14	16	17	17	17	17	17	14	17	17	13	14	13	15	16	16	16	16	16	14	17	17	13	14	13	15	16	16	16	16	16	49.8	48	48	70.375
tr|H2LAH4|H2LAH4_ORYLA	tr|H2LAH4|H2LAH4_ORYLA	19	1	1	tr|H2LAH4|H2LAH4_ORYLA Clathrin heavy chain OS=Oryzias latipes OX=8090 GN=cltcl1 PE=3 SV=2	1	19	1	1	15	17	18	16	16	16	16	16	18	16	17	18	1	1	1	1	1	1	1	1	1	1	1	1	1	1	1	1	1	1	1	1	1	1	1	1	11	0.7	0.7	188.91
tr|H2LBS6|H2LBS6_ORYLA;tr|A0A3B3HJ84|A0A3B3HJ84_ORYLA;tr|H2LCX2|H2LCX2_ORYLA;tr|A0A3B3H7P4|A0A3B3H7P4_ORYLA;tr|A0A3B3HYG9|A0A3B3HYG9_ORYLA;tr|H2M3D5|H2M3D5_ORYLA;tr|H2MSW4|H2MSW4_ORYLA;tr|H2MSW3|H2MSW3_ORYLA	tr|H2LBS6|H2LBS6_ORYLA;tr|A0A3B3HJ84|A0A3B3HJ84_ORYLA;tr|H2LCX2|H2LCX2_ORYLA	18;18;10;4;4;4;3;3	18;18;10;4;4;4;3;3	18;18;10;4;4;4;3;3	tr|H2LBS6|H2LBS6_ORYLA Polyadenylate-binding protein OS=Oryzias latipes OX=8090 GN=pabpc1 PE=3 SV=2;tr|A0A3B3HJ84|A0A3B3HJ84_ORYLA Polyadenylate-binding protein OS=Oryzias latipes OX=8090 GN=pabpc1 PE=3 SV=1;tr|H2LCX2|H2LCX2_ORYLA Polyadenylate-binding pro	8	18	18	18	15	16	16	14	15	15	16	16	16	15	15	14	15	16	16	14	15	15	16	16	16	15	15	14	15	16	16	14	15	15	16	16	16	15	15	14	37.7	37.7	37.7	58.008
tr|A0A3B3HLW9|A0A3B3HLW9_ORYLA;tr|H2LFT1|H2LFT1_ORYLA;tr|A0A3B3IJN2|A0A3B3IJN2_ORYLA;tr|A0A3B3IKD8|A0A3B3IKD8_ORYLA;tr|A0A3B3HT06|A0A3B3HT06_ORYLA	tr|A0A3B3HLW9|A0A3B3HLW9_ORYLA;tr|H2LFT1|H2LFT1_ORYLA;tr|A0A3B3IJN2|A0A3B3IJN2_ORYLA	18;18;15;4;1	18;18;15;4;1	18;18;15;4;1	tr|A0A3B3HLW9|A0A3B3HLW9_ORYLA Fibronectin OS=Oryzias latipes OX=8090 GN=LOC101159085 PE=4 SV=1;tr|H2LFT1|H2LFT1_ORYLA Fibronectin OS=Oryzias latipes OX=8090 GN=LOC101159085 PE=4 SV=2;tr|A0A3B3IJN2|A0A3B3IJN2_ORYLA Fibronectin OS=Oryzias latipes OX=8090 GN	5	18	18	18	11	14	13	11	16	13	13	15	15	11	12	9	11	14	13	11	16	13	13	15	15	11	12	9	11	14	13	11	16	13	13	15	15	11	12	9	9.5	9.5	9.5	267.51
tr|H2L9C9|H2L9C9_ORYLA;tr|A0A3B3HMC8|A0A3B3HMC8_ORYLA;tr|A0A3B3HZ67|A0A3B3HZ67_ORYLA;tr|A0A3B3HUH7|A0A3B3HUH7_ORYLA;tr|H2N036|H2N036_ORYLA;tr|A0A3B3H837|A0A3B3H837_ORYLA;tr|A0A3B3IFB0|A0A3B3IFB0_ORYLA;tr|G9M9P0|G9M9P0_ORYLA;tr|A0A3B3I2C3|A0A3B3I2C3_ORYLA;tr|A0A3B3HF04|A0A3B3HF04_ORYLA	tr|H2L9C9|H2L9C9_ORYLA;tr|A0A3B3HMC8|A0A3B3HMC8_ORYLA;tr|A0A3B3HZ67|A0A3B3HZ67_ORYLA;tr|A0A3B3HUH7|A0A3B3HUH7_ORYLA	18;18;18;17;1;1;1;1;1;1	18;18;18;17;1;1;1;1;1;1	18;18;18;17;1;1;1;1;1;1	tr|H2L9C9|H2L9C9_ORYLA Uncharacterized protein OS=Oryzias latipes OX=8090 GN=LOC101173301 PE=3 SV=2;tr|A0A3B3HMC8|A0A3B3HMC8_ORYLA Uncharacterized protein OS=Oryzias latipes OX=8090 GN=LOC101173301 PE=3 SV=1;tr|A0A3B3HZ67|A0A3B3HZ67_ORYLA Uncharacterized p	10	18	18	18	14	12	12	10	12	8	16	14	12	11	12	11	14	12	12	10	12	8	16	14	12	11	12	11	14	12	12	10	12	8	16	14	12	11	12	11	9.4	9.4	9.4	268.9
tr|A0A3B3HNS6|A0A3B3HNS6_ORYLA;tr|H2LKU4|H2LKU4_ORYLA	tr|A0A3B3HNS6|A0A3B3HNS6_ORYLA;tr|H2LKU4|H2LKU4_ORYLA	18;13	18;13	18;13	tr|A0A3B3HNS6|A0A3B3HNS6_ORYLA WD_REPEATS_REGION domain-containing protein OS=Oryzias latipes OX=8090 GN=rack1 PE=4 SV=1;tr|H2LKU4|H2LKU4_ORYLA WD_REPEATS_REGION domain-containing protein OS=Oryzias latipes OX=8090 GN=rack1 PE=4 SV=2	2	18	18	18	18	17	16	15	15	16	15	16	16	17	17	16	18	17	16	15	15	16	15	16	16	17	17	16	18	17	16	15	15	16	15	16	16	17	17	16	65.3	65.3	65.3	35.078
tr|A0A3B3HPA2|A0A3B3HPA2_ORYLA;tr|H2LDN8|H2LDN8_ORYLA;tr|A0A3B3IAF6|A0A3B3IAF6_ORYLA	tr|A0A3B3HPA2|A0A3B3HPA2_ORYLA;tr|H2LDN8|H2LDN8_ORYLA;tr|A0A3B3IAF6|A0A3B3IAF6_ORYLA	18;17;13	18;17;13	18;17;13	tr|A0A3B3HPA2|A0A3B3HPA2_ORYLA 1,4-alpha-glucan branching enzyme OS=Oryzias latipes OX=8090 GN=gbe1 PE=3 SV=1;tr|H2LDN8|H2LDN8_ORYLA 1,4-alpha-glucan branching enzyme OS=Oryzias latipes OX=8090 GN=gbe1 PE=3 SV=2;tr|A0A3B3IAF6|A0A3B3IAF6_ORYLA Aamy domain-c	3	18	18	18	13	15	16	14	17	18	14	17	18	17	17	15	13	15	16	14	17	18	14	17	18	17	17	15	13	15	16	14	17	18	14	17	18	17	17	15	25.9	25.9	25.9	82.624
tr|A0A3B3HRB5|A0A3B3HRB5_ORYLA	tr|A0A3B3HRB5|A0A3B3HRB5_ORYLA	18	18	18	tr|A0A3B3HRB5|A0A3B3HRB5_ORYLA 2,3-cyclic-nucleotide 3-phosphodiesterase OS=Oryzias latipes OX=8090 GN=CNP PE=3 SV=1	1	18	18	18	16	15	16	18	18	16	18	17	17	18	17	16	16	15	16	18	18	16	18	17	17	18	17	16	16	15	16	18	18	16	18	17	17	18	17	16	43.1	43.1	43.1	68.982
tr|A0A3B3I088|A0A3B3I088_ORYLA	tr|A0A3B3I088|A0A3B3I088_ORYLA	18	18	6	tr|A0A3B3I088|A0A3B3I088_ORYLA Major vault protein OS=Oryzias latipes OX=8090 GN=mvp PE=4 SV=1	1	18	18	6	12	14	13	9	13	14	13	16	15	13	13	14	12	14	13	9	13	14	13	16	15	13	13	14	3	4	4	2	4	5	2	4	5	5	4	5	23.8	23.8	5.4	93.601
tr|H2L337|H2L337_ORYLA	tr|H2L337|H2L337_ORYLA	18	18	18	tr|H2L337|H2L337_ORYLA Aminopeptidase OS=Oryzias latipes OX=8090 GN=LOC101158915 PE=3 SV=2	1	18	18	18	15	18	16	14	15	12	17	17	15	16	12	10	15	18	16	14	15	12	17	17	15	16	12	10	15	18	16	14	15	12	17	17	15	16	12	10	20.5	20.5	20.5	104.09
tr|H2LKH9|H2LKH9_ORYLA	tr|H2LKH9|H2LKH9_ORYLA	18	18	17	tr|H2LKH9|H2LKH9_ORYLA AMP-binding domain-containing protein OS=Oryzias latipes OX=8090 GN=LOC101172074 PE=4 SV=2	1	18	18	17	17	18	18	15	17	15	14	15	16	16	18	17	17	18	18	15	17	15	14	15	16	16	18	17	16	17	17	14	16	15	13	15	16	16	17	16	30.5	30.5	28.8	77.336
tr|H2LYP8|H2LYP8_ORYLA	tr|H2LYP8|H2LYP8_ORYLA	18	18	18	tr|H2LYP8|H2LYP8_ORYLA Aspartate aminotransferase OS=Oryzias latipes OX=8090 GN=got2 PE=3 SV=1	1	18	18	18	16	16	16	14	17	15	14	16	15	17	18	16	16	16	16	14	17	15	14	16	15	17	18	16	16	16	16	14	17	15	14	16	15	17	18	16	42.1	42.1	42.1	47.076
tr|H2M3F2|H2M3F2_ORYLA;tr|H2M3F4|H2M3F4_ORYLA;tr|H2M2Z1|H2M2Z1_ORYLA	tr|H2M3F2|H2M3F2_ORYLA	18;4;3	18;4;3	15;2;1	tr|H2M3F2|H2M3F2_ORYLA Aldo_ket_red domain-containing protein OS=Oryzias latipes OX=8090 GN=LOC101157022 PE=3 SV=2	3	18	18	15	16	17	17	14	17	17	16	17	16	16	17	17	16	17	17	14	17	17	16	17	16	16	17	17	13	14	14	12	14	14	13	14	14	13	14	14	62.6	62.6	56.9	35.754
tr|H2M4H2|H2M4H2_ORYLA	tr|H2M4H2|H2M4H2_ORYLA	18	18	18	tr|H2M4H2|H2M4H2_ORYLA 75 kDa glucose-regulated protein OS=Oryzias latipes OX=8090 GN=hspa9 PE=3 SV=2	1	18	18	18	16	16	16	16	16	17	15	17	16	17	17	16	16	16	16	16	16	17	15	17	16	17	17	16	16	16	16	16	16	17	15	17	16	17	17	16	30.4	30.4	30.4	73.802
tr|H2M4Y9|H2M4Y9_ORYLA;tr|H2M4Z0|H2M4Z0_ORYLA;tr|H2M854|H2M854_ORYLA;tr|H2MMF8|H2MMF8_ORYLA;tr|H2MMF9|H2MMF9_ORYLA;tr|H2L2S0|H2L2S0_ORYLA;tr|A0A3B3HZQ3|A0A3B3HZQ3_ORYLA;tr|H2LN49|H2LN49_ORYLA;tr|H2LN45|H2LN45_ORYLA;tr|H2M9M8|H2M9M8_ORYLA;tr|A0A3B3IMS4|A0A3B3IMS4_ORYLA;tr|H2M9N3|H2M9N3_ORYLA	tr|H2M4Y9|H2M4Y9_ORYLA;tr|H2M4Z0|H2M4Z0_ORYLA	18;17;5;5;5;4;2;2;2;2;2;2	18;17;5;5;5;4;2;2;2;2;2;2	14;13;1;2;2;0;1;1;1;1;1;1	tr|H2M4Y9|H2M4Y9_ORYLA Calcium-transporting ATPase OS=Oryzias latipes OX=8090 GN=LOC101161069 PE=3 SV=1;tr|H2M4Z0|H2M4Z0_ORYLA Calcium-transporting ATPase OS=Oryzias latipes OX=8090 GN=LOC101161069 PE=3 SV=2	12	18	18	14	13	18	16	14	16	17	15	16	16	16	14	13	13	18	16	14	16	17	15	16	16	16	14	13	10	14	12	11	12	13	12	13	13	12	12	11	20.4	20.4	15.9	114.7
tr|H2M536|H2M536_ORYLA	tr|H2M536|H2M536_ORYLA	18	18	18	tr|H2M536|H2M536_ORYLA Multifunctional fusion protein OS=Oryzias latipes OX=8090 GN=aldh4a1 PE=3 SV=1	1	18	18	18	14	17	17	12	15	16	13	15	14	14	17	15	14	17	17	12	15	16	13	15	14	14	17	15	14	17	17	12	15	16	13	15	14	14	17	15	39.6	39.6	39.6	61.508
tr|H2M9V7|H2M9V7_ORYLA	tr|H2M9V7|H2M9V7_ORYLA	18	18	17	tr|H2M9V7|H2M9V7_ORYLA Glyceraldehyde-3-phosphate dehydrogenase OS=Oryzias latipes OX=8090 GN=gapdh PE=3 SV=1	1	18	18	17	16	17	17	15	17	17	15	17	18	16	17	16	16	17	17	15	17	17	15	17	18	16	17	16	15	16	16	14	16	16	14	16	17	15	16	15	61.3	61.3	59.2	35.933
tr|H2MIR1|H2MIR1_ORYLA	tr|H2MIR1|H2MIR1_ORYLA	18	18	18	tr|H2MIR1|H2MIR1_ORYLA FABP domain-containing protein OS=Oryzias latipes OX=8090 GN=LOC101155461 PE=3 SV=1	1	18	18	18	17	18	18	15	17	17	15	18	17	16	17	18	17	18	18	15	17	17	15	18	17	16	17	18	17	18	18	15	17	17	15	18	17	16	17	18	96.8	96.8	96.8	14.075
tr|H2MPH3|H2MPH3_ORYLA	tr|H2MPH3|H2MPH3_ORYLA	18	18	18	tr|H2MPH3|H2MPH3_ORYLA Enoyl-CoA hydratase OS=Oryzias latipes OX=8090 GN=ehhadh PE=3 SV=1	1	18	18	18	12	17	16	12	17	16	14	16	17	15	16	16	12	17	16	12	17	16	14	16	17	15	16	16	12	17	16	12	17	16	14	16	17	15	16	16	27.2	27.2	27.2	77.922
tr|H2N244|H2N244_ORYLA;tr|A0A3B3I003|A0A3B3I003_ORYLA;tr|A0A3B3IP55|A0A3B3IP55_ORYLA;tr|H2N255|H2N255_ORYLA;tr|A0A3B3I7E4|A0A3B3I7E4_ORYLA;tr|A0A3B3HB91|A0A3B3HB91_ORYLA;tr|A0A3B3HHP8|A0A3B3HHP8_ORYLA;tr|H2L4D0|H2L4D0_ORYLA;tr|A0A3B3IIF9|A0A3B3IIF9_ORYLA;tr|A0A3B3HJW2|A0A3B3HJW2_ORYLA;tr|A0A3B3HT34|A0A3B3HT34_ORYLA;tr|A0A3B3HVF1|A0A3B3HVF1_ORYLA;tr|A0A3B3HGC3|A0A3B3HGC3_ORYLA;tr|A0A3B3IH03|A0A3B3…	tr|H2N244|H2N244_ORYLA;tr|A0A3B3I003|A0A3B3I003_ORYLA;tr|A0A3B3IP55|A0A3B3IP55_ORYLA;tr|H2N255|H2N255_ORYLA;tr|A0A3B3I7E4|A0A3B3I7E4_ORYLA;tr|A0A3B3HB91|A0A3B3HB91_ORYLA;tr|A0A3B3HHP8|A0A3B3HHP8_ORYLA;tr|H2L4D0|H2L4D0_ORYLA;tr|A0A3B3IIF9|A0A3B3IIF9_ORYLA;tr|A0A3B3HJW2|A0A3B3HJW2_ORYLA;tr|A0A3B3HT34|A0A3B3HT34_ORYLA;tr|A0A3B3HVF1|A0A3B3HVF1_ORYLA;tr|A0A3B3HGC3|A0A3B3HGC3_ORYLA;tr|A0A3B3IH03|A0A3B3…	18;16;14;14;14;14;14;14;14;13;13;13;10;10	18;16;14;14;14;14;14;14;14;13;13;13;10;10	5;3;2;2;2;2;2;2;2;2;2;2;3;3	tr|H2N244|H2N244_ORYLA Acyl-coenzyme A oxidase OS=Oryzias latipes OX=8090 GN=LOC101168276 PE=3 SV=2;tr|A0A3B3I003|A0A3B3I003_ORYLA Acyl-coenzyme A oxidase OS=Oryzias latipes OX=8090 GN=LOC101161122 PE=3 SV=1;tr|A0A3B3IP55|A0A3B3IP55_ORYLA Acyl-coenzyme A o	14	18	18	5	15	15	15	11	14	15	13	14	15	15	16	16	15	15	15	11	14	15	13	14	15	15	16	16	4	3	3	2	3	3	3	3	3	4	4	3	28.4	28.4	10.2	77.589
tr|C6L8J0|C6L8J0_ORYLA;tr|A0A3B3IK73|A0A3B3IK73_ORYLA;tr|H2MDC8|H2MDC8_ORYLA;tr|A0A3B3HZU0|A0A3B3HZU0_ORYLA;tr|H2MD77|H2MD77_ORYLA;tr|H2N0M6|H2N0M6_ORYLA;tr|H2LNN2|H2LNN2_ORYLA;tr|H2MLX5|H2MLX5_ORYLA;tr|H2LNX8|H2LNX8_ORYLA;tr|H2L9E3|H2L9E3_ORYLA;tr|A0A3B3HL52|A0A3B3HL52_ORYLA;tr|H2LPK6|H2LPK6_ORYLA;tr|A0A3B3HIR0|A0A3B3HIR0_ORYLA;tr|A0A3B3HE42|A0A3B3HE42_ORYLA;tr|H2L9E1|H2L9E1_ORYLA;tr|A0A3B3IFI5|…	tr|C6L8J0|C6L8J0_ORYLA;tr|A0A3B3IK73|A0A3B3IK73_ORYLA	18;16;8;8;8;8;7;5;4;4;4;4;3;3;3;3;3;2;2	17;15;7;7;7;7;6;4;3;3;3;3;2;2;2;2;2;2;1	17;15;7;7;7;7;6;4;3;3;3;3;2;2;2;2;2;2;1	tr|C6L8J0|C6L8J0_ORYLA Ventricular myosin heavy chain OS=Oryzias latipes OX=8090 GN=vmhc PE=2 SV=1;tr|A0A3B3IK73|A0A3B3IK73_ORYLA Uncharacterized protein OS=Oryzias latipes OX=8090 GN=vmhc PE=3 SV=1	19	18	17	17	1	1	1	15	15	17	1	1	1	2	1	2	0	1	1	14	14	16	0	1	0	1	1	2	0	1	1	14	14	16	0	1	0	1	1	2	12.1	11.6	11.6	223.82
tr|H2MRP5|H2MRP5_ORYLA;tr|H2LNX6|H2LNX6_ORYLA;REV__tr|H2LZI3|H2LZI3_ORYLA	tr|H2MRP5|H2MRP5_ORYLA	18;1;1	17;0;0	17;0;0	tr|H2MRP5|H2MRP5_ORYLA Uncharacterized protein OS=Oryzias latipes OX=8090 GN=dsp PE=4 SV=2	3	18	17	17	12	13	11	9	7	8	12	10	11	14	12	11	12	13	11	9	7	8	12	10	11	14	11	10	12	13	11	9	7	8	12	10	11	14	11	10	8.8	8.6	8.6	267.8
tr|A0A3B3H7H5|A0A3B3H7H5_ORYLA	tr|A0A3B3H7H5|A0A3B3H7H5_ORYLA	17	17	17	tr|A0A3B3H7H5|A0A3B3H7H5_ORYLA Aspartate--tRNA ligase, cytoplasmic OS=Oryzias latipes OX=8090 GN=dars1 PE=3 SV=1	1	17	17	17	13	14	13	13	14	13	16	15	14	14	13	13	13	14	13	13	14	13	16	15	14	14	13	13	13	14	13	13	14	13	16	15	14	14	13	13	37.1	37.1	37.1	60.409
tr|A0A3B3HBH9|A0A3B3HBH9_ORYLA;tr|H2LR30|H2LR30_ORYLA	tr|A0A3B3HBH9|A0A3B3HBH9_ORYLA;tr|H2LR30|H2LR30_ORYLA	17;14	17;14	15;12	tr|A0A3B3HBH9|A0A3B3HBH9_ORYLA Uncharacterized protein OS=Oryzias latipes OX=8090 GN=LOC101163991 PE=3 SV=1;tr|H2LR30|H2LR30_ORYLA Uncharacterized protein OS=Oryzias latipes OX=8090 GN=LOC101163991 PE=3 SV=2	2	17	17	15	14	16	16	12	16	17	14	17	17	16	16	15	14	16	16	12	16	17	14	17	17	16	16	15	12	14	14	11	14	15	12	15	15	14	14	13	40.6	40.6	33.2	33.018
tr|A0A3B3I3T6|A0A3B3I3T6_ORYLA;tr|H2MZP0|H2MZP0_ORYLA	tr|A0A3B3I3T6|A0A3B3I3T6_ORYLA;tr|H2MZP0|H2MZP0_ORYLA	17;13	17;13	17;13	tr|A0A3B3I3T6|A0A3B3I3T6_ORYLA (S)-3-amino-2-methylpropionate transaminase OS=Oryzias latipes OX=8090 GN=abat PE=3 SV=1;tr|H2MZP0|H2MZP0_ORYLA Uncharacterized protein OS=Oryzias latipes OX=8090 GN=abat PE=3 SV=2	2	17	17	17	14	16	16	10	13	13	12	14	15	13	13	13	14	16	16	10	13	13	12	14	15	13	13	13	14	16	16	10	13	13	12	14	15	13	13	13	37.6	37.6	37.6	55.814
tr|H2LH61|H2LH61_ORYLA;tr|A0A3B3ILK4|A0A3B3ILK4_ORYLA;tr|H2LH59|H2LH59_ORYLA	tr|H2LH61|H2LH61_ORYLA;tr|A0A3B3ILK4|A0A3B3ILK4_ORYLA;tr|H2LH59|H2LH59_ORYLA	17;17;10	17;17;10	17;17;10	tr|H2LH61|H2LH61_ORYLA Uncharacterized protein OS=Oryzias latipes OX=8090 GN=GADL1 PE=3 SV=2;tr|A0A3B3ILK4|A0A3B3ILK4_ORYLA Uncharacterized protein OS=Oryzias latipes OX=8090 GN=GADL1 PE=3 SV=1;tr|H2LH59|H2LH59_ORYLA Uncharacterized protein OS=Oryzias lati	3	17	17	17	13	14	16	12	15	14	14	16	17	13	15	14	13	14	16	12	15	14	14	16	17	13	15	14	13	14	16	12	15	14	14	16	17	13	15	14	32.6	32.6	32.6	58.413
tr|H2L4Q1|H2L4Q1_ORYLA	tr|H2L4Q1|H2L4Q1_ORYLA	17	17	17	tr|H2L4Q1|H2L4Q1_ORYLA DNA-(apurinic or apyrimidinic site) lyase OS=Oryzias latipes OX=8090 GN=rps3 PE=3 SV=1	1	17	17	17	15	14	14	12	13	12	13	13	14	14	15	14	15	14	14	12	13	12	13	13	14	14	15	14	15	14	14	12	13	12	13	13	14	14	15	14	65.7	65.7	65.7	26.82
tr|H2L9L1|H2L9L1_ORYLA;tr|H2MWG6|H2MWG6_ORYLA;tr|H2L9U4|H2L9U4_ORYLA;tr|A0A3B3HGM6|A0A3B3HGM6_ORYLA;tr|A0A3B3I5U8|A0A3B3I5U8_ORYLA;tr|A0A3B3I022|A0A3B3I022_ORYLA;tr|H2LRY7|H2LRY7_ORYLA;tr|H2MD99|H2MD99_ORYLA;tr|A0A3B3I226|A0A3B3I226_ORYLA;tr|H2LBL9|H2LBL9_ORYLA	tr|H2L9L1|H2L9L1_ORYLA;tr|H2MWG6|H2MWG6_ORYLA;tr|H2L9U4|H2L9U4_ORYLA;tr|A0A3B3HGM6|A0A3B3HGM6_ORYLA	17;17;10;9;7;7;6;6;6;6	17;17;10;9;7;7;6;6;6;6	17;17;10;9;7;7;6;6;6;6	tr|H2L9L1|H2L9L1_ORYLA Sodium/potassium-transporting ATPase subunit alpha OS=Oryzias latipes OX=8090 GN=LOC100049445 PE=3 SV=2;tr|H2MWG6|H2MWG6_ORYLA Sodium/potassium-transporting ATPase subunit alpha OS=Oryzias latipes OX=8090 GN=LOC100049445 PE=3 SV=2;tr	10	17	17	17	17	17	16	17	15	17	17	16	14	14	12	12	17	17	16	17	15	17	17	16	14	14	12	12	17	17	16	17	15	17	17	16	14	14	12	12	22.4	22.4	22.4	109.61
tr|H2LBJ1|H2LBJ1_ORYLA	tr|H2LBJ1|H2LBJ1_ORYLA	17	17	17	tr|H2LBJ1|H2LBJ1_ORYLA Aconitate hydratase, mitochondrial OS=Oryzias latipes OX=8090 GN=aco2 PE=3 SV=2	1	17	17	17	16	15	15	13	14	14	15	15	14	13	13	15	16	15	15	13	14	14	15	15	14	13	13	15	16	15	15	13	14	14	15	15	14	13	13	15	28.6	28.6	28.6	84.882
tr|H2LKG8|H2LKG8_ORYLA	tr|H2LKG8|H2LKG8_ORYLA	17	17	17	tr|H2LKG8|H2LKG8_ORYLA Uncharacterized protein OS=Oryzias latipes OX=8090 GN=LOC101163636 PE=3 SV=1	1	17	17	17	17	16	15	14	14	13	13	14	11	15	15	13	17	16	15	14	14	13	13	14	11	15	15	13	17	16	15	14	14	13	13	14	11	15	15	13	54.3	54.3	54.3	39.209
tr|H2LXN6|H2LXN6_ORYLA	tr|H2LXN6|H2LXN6_ORYLA	17	17	16	tr|H2LXN6|H2LXN6_ORYLA TRANSKETOLASE_1 domain-containing protein OS=Oryzias latipes OX=8090 GN=LOC101158764 PE=4 SV=1	1	17	17	16	16	16	16	14	16	15	16	15	15	15	15	15	16	16	16	14	16	15	16	15	15	15	15	15	15	15	15	13	15	14	15	14	14	14	14	14	31.6	31.6	30.2	68.002
tr|H2M2R4|H2M2R4_ORYLA	tr|H2M2R4|H2M2R4_ORYLA	17	17	17	tr|H2M2R4|H2M2R4_ORYLA Zona pellucida sperm-binding protein 3 OS=Oryzias latipes OX=8090 GN=1-sf PE=3 SV=1	1	17	17	17	15	16	15	13	16	15	14	17	16	13	15	15	15	16	15	13	16	15	14	17	16	13	15	15	15	16	15	13	16	15	14	17	16	13	15	15	48.6	48.6	48.6	46.198
tr|H2M4J3|H2M4J3_ORYLA	tr|H2M4J3|H2M4J3_ORYLA	17	17	6	tr|H2M4J3|H2M4J3_ORYLA RNA helicase OS=Oryzias latipes OX=8090 GN=LOC101155548 PE=3 SV=1	1	17	17	6	16	16	13	14	15	14	14	16	15	15	16	16	16	16	13	14	15	14	14	16	15	15	16	16	6	6	6	5	6	5	5	6	6	6	6	6	36.8	36.8	12.3	45.966
tr|H2M4U8|H2M4U8_ORYLA;tr|A0A3B3IHG1|A0A3B3IHG1_ORYLA	tr|H2M4U8|H2M4U8_ORYLA;tr|A0A3B3IHG1|A0A3B3IHG1_ORYLA	17;16	17;16	17;16	tr|H2M4U8|H2M4U8_ORYLA Glutaminyl-tRNA synthetase OS=Oryzias latipes OX=8090 GN=qars1 PE=3 SV=2;tr|A0A3B3IHG1|A0A3B3IHG1_ORYLA Glutaminyl-tRNA synthetase OS=Oryzias latipes OX=8090 GN=qars1 PE=3 SV=1	2	17	17	17	14	15	14	15	11	11	16	15	16	12	13	13	14	15	14	15	11	11	16	15	16	12	13	13	14	15	14	15	11	11	16	15	16	12	13	13	25.3	25.3	25.3	87.794
tr|H2MNV8|H2MNV8_ORYLA	tr|H2MNV8|H2MNV8_ORYLA	17	17	9	tr|H2MNV8|H2MNV8_ORYLA Aldedh domain-containing protein OS=Oryzias latipes OX=8090 GN=aldh6a1 PE=3 SV=1	1	17	17	9	13	15	15	12	15	14	12	13	13	14	16	16	13	15	15	12	15	14	12	13	13	14	16	16	7	8	8	7	8	7	7	6	6	7	8	8	42.1	42.1	25.3	56.897
tr|H2MTI4|H2MTI4_ORYLA	tr|H2MTI4|H2MTI4_ORYLA	17	17	15	tr|H2MTI4|H2MTI4_ORYLA PKS_ER domain-containing protein OS=Oryzias latipes OX=8090 GN=adh5 PE=3 SV=2	1	17	17	15	13	14	16	12	14	12	13	14	14	15	16	17	13	14	16	12	14	12	13	14	14	15	16	17	11	12	14	10	12	10	11	12	12	13	14	15	48.4	48.4	43.1	40.787
tr|H2MUT3|H2MUT3_ORYLA;tr|H2MUT4|H2MUT4_ORYLA	tr|H2MUT3|H2MUT3_ORYLA;tr|H2MUT4|H2MUT4_ORYLA	17;13	17;13	14;10	tr|H2MUT3|H2MUT3_ORYLA Calreticulin OS=Oryzias latipes OX=8090 GN=LOC101169735 PE=3 SV=1;tr|H2MUT4|H2MUT4_ORYLA Calreticulin OS=Oryzias latipes OX=8090 GN=LOC101169735 PE=3 SV=2	2	17	17	14	13	16	17	13	17	17	14	17	16	14	16	16	13	16	17	13	17	17	14	17	16	14	16	16	11	13	14	11	14	14	12	14	13	11	13	13	39.3	39.3	35	47.875
tr|H2MV92|H2MV92_ORYLA	tr|H2MV92|H2MV92_ORYLA	17	17	14	tr|H2MV92|H2MV92_ORYLA FERM domain-containing protein OS=Oryzias latipes OX=8090 GN=LOC101158402 PE=4 SV=2	1	17	17	14	10	12	14	7	13	11	10	12	10	15	14	13	10	12	14	7	13	11	10	12	10	15	14	13	7	9	11	5	10	9	7	9	7	12	11	10	26.1	26.1	21.3	69.254
tr|P79816|P79816_ORYLA;tr|A0A3B3HMA3|A0A3B3HMA3_ORYLA;tr|A0A3B3HXQ4|A0A3B3HXQ4_ORYLA	tr|P79816|P79816_ORYLA	17;4;3	17;4;3	17;4;3	tr|P79816|P79816_ORYLA Bf/C2 protein OS=Oryzias latipes OX=8090 GN=Bf/C2 PE=2 SV=1	3	17	17	17	15	16	15	12	14	13	14	15	12	15	16	15	15	16	15	12	14	13	14	15	12	15	16	15	15	16	15	12	14	13	14	15	12	15	16	15	24.3	24.3	24.3	84.025
tr|A0A3B3I8F0|A0A3B3I8F0_ORYLA;tr|H2LL29|H2LL29_ORYLA	tr|A0A3B3I8F0|A0A3B3I8F0_ORYLA;tr|H2LL29|H2LL29_ORYLA	17;17	15;15	14;14	tr|A0A3B3I8F0|A0A3B3I8F0_ORYLA Fructose-bisphosphate aldolase OS=Oryzias latipes OX=8090 GN=aldoc PE=3 SV=1;tr|H2LL29|H2LL29_ORYLA Fructose-bisphosphate aldolase OS=Oryzias latipes OX=8090 GN=aldoc PE=3 SV=2	2	17	15	14	15	15	16	10	15	14	11	14	15	15	15	15	13	14	14	10	13	13	11	13	13	13	13	13	12	13	13	9	12	12	10	12	12	12	12	12	39.2	33.2	31.5	44.952
tr|H2L4C9|H2L4C9_ORYLA	tr|H2L4C9|H2L4C9_ORYLA	17	4	4	tr|H2L4C9|H2L4C9_ORYLA Acyl-coenzyme A oxidase OS=Oryzias latipes OX=8090 GN=LOC101168603 PE=3 SV=2	1	17	4	4	15	15	15	12	14	15	12	13	16	14	16	16	4	3	3	3	3	3	2	2	4	3	4	3	4	3	3	3	3	3	2	2	4	3	4	3	27.6	9.7	9.7	78.202
tr|A0A3B3HUY1|A0A3B3HUY1_ORYLA;tr|H2MPN9|H2MPN9_ORYLA;tr|A0A3B3HA17|A0A3B3HA17_ORYLA;tr|A0A3B3HUD2|A0A3B3HUD2_ORYLA;tr|A0A3B3HVF7|A0A3B3HVF7_ORYLA	tr|A0A3B3HUY1|A0A3B3HUY1_ORYLA;tr|H2MPN9|H2MPN9_ORYLA;tr|A0A3B3HA17|A0A3B3HA17_ORYLA;tr|A0A3B3HUD2|A0A3B3HUD2_ORYLA;tr|A0A3B3HVF7|A0A3B3HVF7_ORYLA	16;16;16;16;16	16;16;16;16;16	16;16;16;16;16	tr|A0A3B3HUY1|A0A3B3HUY1_ORYLA Uncharacterized protein OS=Oryzias latipes OX=8090 GN=LOC101158558 PE=3 SV=1;tr|H2MPN9|H2MPN9_ORYLA Uncharacterized protein OS=Oryzias latipes OX=8090 GN=LOC101158558 PE=3 SV=2;tr|A0A3B3HA17|A0A3B3HA17_ORYLA Uncharacterized p	5	16	16	16	11	16	16	11	12	10	10	16	12	14	13	12	11	16	16	11	12	10	10	16	12	14	13	12	11	16	16	11	12	10	10	16	12	14	13	12	12	12	12	184.39
tr|A0A3B3HGM9|A0A3B3HGM9_ORYLA;tr|H2MVN3|H2MVN3_ORYLA	tr|A0A3B3HGM9|A0A3B3HGM9_ORYLA;tr|H2MVN3|H2MVN3_ORYLA	16;15	16;15	16;15	tr|A0A3B3HGM9|A0A3B3HGM9_ORYLA Lysine ketoglutarate reductase OS=Oryzias latipes OX=8090 GN=aass PE=3 SV=1;tr|H2MVN3|H2MVN3_ORYLA Lysine ketoglutarate reductase OS=Oryzias latipes OX=8090 GN=aass PE=3 SV=2	2	16	16	16	10	13	13	11	13	11	11	14	11	14	13	11	10	13	13	11	13	11	11	14	11	14	13	11	10	13	13	11	13	11	11	14	11	14	13	11	22.4	22.4	22.4	104.09
tr|H2LY75|H2LY75_ORYLA;tr|A0A3B3I8S8|A0A3B3I8S8_ORYLA	tr|H2LY75|H2LY75_ORYLA;tr|A0A3B3I8S8|A0A3B3I8S8_ORYLA	16;16	16;16	16;16	tr|H2LY75|H2LY75_ORYLA Nop domain-containing protein OS=Oryzias latipes OX=8090 GN=nop56 PE=3 SV=1;tr|A0A3B3I8S8|A0A3B3I8S8_ORYLA Nop domain-containing protein OS=Oryzias latipes OX=8090 GN=nop56 PE=3 SV=1	2	16	16	16	13	13	13	11	11	10	12	14	12	14	15	14	13	13	13	11	11	10	12	14	12	14	15	14	13	13	13	11	11	10	12	14	12	14	15	14	30.6	30.6	30.6	63.715
tr|A0A3B3IJD0|A0A3B3IJD0_ORYLA;tr|A0A3B3IAC2|A0A3B3IAC2_ORYLA	tr|A0A3B3IJD0|A0A3B3IJD0_ORYLA;tr|A0A3B3IAC2|A0A3B3IAC2_ORYLA	16;15	16;15	16;15	tr|A0A3B3IJD0|A0A3B3IJD0_ORYLA Uncharacterized protein OS=Oryzias latipes OX=8090 GN=agxt2 PE=3 SV=1;tr|A0A3B3IAC2|A0A3B3IAC2_ORYLA Uncharacterized protein OS=Oryzias latipes OX=8090 GN=agxt2 PE=3 SV=1	2	16	16	16	13	15	15	13	15	15	13	14	16	13	13	16	13	15	15	13	15	15	13	14	16	13	13	16	13	15	15	13	15	15	13	14	16	13	13	16	28.3	28.3	28.3	57.26
tr|H2L3I7|H2L3I7_ORYLA;tr|A0A3B3HBJ7|A0A3B3HBJ7_ORYLA;tr|H2MGC0|H2MGC0_ORYLA;tr|A0A3B3H9P7|A0A3B3H9P7_ORYLA;CON__Q3ZBD7	tr|H2L3I7|H2L3I7_ORYLA	16;6;2;2;2	16;6;2;2;2	16;6;2;2;2	tr|H2L3I7|H2L3I7_ORYLA Glucose-6-phosphate isomerase OS=Oryzias latipes OX=8090 GN=LOC101173933 PE=3 SV=1	5	16	16	16	13	15	14	13	13	13	12	13	14	15	14	15	13	15	14	13	13	13	12	13	14	15	14	15	13	15	14	13	13	13	12	13	14	15	14	15	27.1	27.1	27.1	61.928
tr|H2L6X2|H2L6X2_ORYLA;tr|A0A3B3HQG4|A0A3B3HQG4_ORYLA	tr|H2L6X2|H2L6X2_ORYLA;tr|A0A3B3HQG4|A0A3B3HQG4_ORYLA	16;15	16;15	16;15	tr|H2L6X2|H2L6X2_ORYLA Uncharacterized protein OS=Oryzias latipes OX=8090 GN=naaladl1 PE=3 SV=2;tr|A0A3B3HQG4|A0A3B3HQG4_ORYLA Uncharacterized protein OS=Oryzias latipes OX=8090 GN=naaladl1 PE=3 SV=1	2	16	16	16	11	13	14	12	15	12	11	10	11	13	14	13	11	13	14	12	15	12	11	10	11	13	14	13	11	13	14	12	15	12	11	10	11	13	14	13	22.1	22.1	22.1	82.398
tr|H2L6X3|H2L6X3_ORYLA	tr|H2L6X3|H2L6X3_ORYLA	16	16	16	tr|H2L6X3|H2L6X3_ORYLA Imidazolonepropionate hydrolase OS=Oryzias latipes OX=8090 GN=uroc1 PE=3 SV=2	1	16	16	16	16	16	16	13	14	15	16	14	14	15	14	15	16	16	16	13	14	15	16	14	14	15	14	15	16	16	16	13	14	15	16	14	14	15	14	15	15.5	15.5	15.5	111.5
tr|H2LB72|H2LB72_ORYLA;tr|H2LB69|H2LB69_ORYLA	tr|H2LB72|H2LB72_ORYLA;tr|H2LB69|H2LB69_ORYLA	16;15	16;15	16;15	tr|H2LB72|H2LB72_ORYLA Aldehyde dehydrogenase OS=Oryzias latipes OX=8090 GN=LOC101156839 PE=3 SV=2;tr|H2LB69|H2LB69_ORYLA Aldehyde dehydrogenase OS=Oryzias latipes OX=8090 GN=LOC101156839 PE=3 SV=2	2	16	16	16	12	14	15	13	14	15	13	13	14	13	16	15	12	14	15	13	14	15	13	13	14	13	16	15	12	14	15	13	14	15	13	13	14	13	16	15	30.1	30.1	30.1	54.591
tr|H2LD99|H2LD99_ORYLA	tr|H2LD99|H2LD99_ORYLA	16	16	16	tr|H2LD99|H2LD99_ORYLA Uncharacterized protein OS=Oryzias latipes OX=8090 GN=eef1g PE=4 SV=2	1	16	16	16	15	15	13	13	13	14	13	15	14	13	13	15	15	15	13	13	13	14	13	15	14	13	13	15	15	15	13	13	13	14	13	15	14	13	13	15	40.3	40.3	40.3	49.966
tr|H2LVW8|H2LVW8_ORYLA	tr|H2LVW8|H2LVW8_ORYLA	16	16	16	tr|H2LVW8|H2LVW8_ORYLA Uncharacterized protein OS=Oryzias latipes OX=8090 GN=LOC101162575 PE=3 SV=2	1	16	16	16	14	15	15	12	15	14	14	13	15	16	13	15	14	15	15	12	15	14	14	13	15	16	13	15	14	15	15	12	15	14	14	13	15	16	13	15	25.6	25.6	25.6	59.292
tr|H2LXQ2|H2LXQ2_ORYLA;tr|H2LXQ9|H2LXQ9_ORYLA;tr|H2LXQ5|H2LXQ5_ORYLA	tr|H2LXQ2|H2LXQ2_ORYLA;tr|H2LXQ9|H2LXQ9_ORYLA;tr|H2LXQ5|H2LXQ5_ORYLA	16;16;16	16;16;16	16;16;16	tr|H2LXQ2|H2LXQ2_ORYLA Enoyl-CoA hydratase OS=Oryzias latipes OX=8090 GN=hadha PE=3 SV=2;tr|H2LXQ9|H2LXQ9_ORYLA Enoyl-CoA hydratase OS=Oryzias latipes OX=8090 GN=hadha PE=3 SV=2;tr|H2LXQ5|H2LXQ5_ORYLA Enoyl-CoA hydratase OS=Oryzias latipes OX=8090 GN=hadha	3	16	16	16	12	15	15	13	14	14	13	15	13	14	14	14	12	15	15	13	14	14	13	15	13	14	14	14	12	15	15	13	14	14	13	15	13	14	14	14	24.3	24.3	24.3	79.265
tr|H2M363|H2M363_ORYLA;tr|H2M342|H2M342_ORYLA	tr|H2M363|H2M363_ORYLA;tr|H2M342|H2M342_ORYLA	16;15	16;15	16;15	tr|H2M363|H2M363_ORYLA Uncharacterized protein OS=Oryzias latipes OX=8090 GN=acad11 PE=3 SV=2;tr|H2M342|H2M342_ORYLA Uncharacterized protein OS=Oryzias latipes OX=8090 GN=acad11 PE=3 SV=2	2	16	16	16	11	13	14	12	13	12	15	13	15	10	12	12	11	13	14	12	13	12	15	13	15	10	12	12	11	13	14	12	13	12	15	13	15	10	12	12	26.6	26.6	26.6	85.093
tr|H2MF43|H2MF43_ORYLA	tr|H2MF43|H2MF43_ORYLA	16	16	16	tr|H2MF43|H2MF43_ORYLA Amine oxidase OS=Oryzias latipes OX=8090 GN=maob PE=3 SV=2	1	16	16	16	12	15	15	11	16	14	12	14	14	14	15	14	12	15	15	11	16	14	12	14	14	14	15	14	12	15	15	11	16	14	12	14	14	14	15	14	28.3	28.3	28.3	63.438
tr|H2MJ14|H2MJ14_ORYLA;tr|H2MPY5|H2MPY5_ORYLA	tr|H2MJ14|H2MJ14_ORYLA	16;1	16;1	12;0	tr|H2MJ14|H2MJ14_ORYLA Uncharacterized protein OS=Oryzias latipes OX=8090 GN=LOC101156566 PE=3 SV=2	2	16	16	12	15	14	15	13	15	14	12	14	13	15	16	16	15	14	15	13	15	14	12	14	13	15	16	16	11	11	11	9	11	10	9	11	10	12	12	12	38.8	38.8	31.4	56.589
tr|H2MJH1|H2MJH1_ORYLA	tr|H2MJH1|H2MJH1_ORYLA	16	16	12	tr|H2MJH1|H2MJH1_ORYLA Uncharacterized protein OS=Oryzias latipes OX=8090 GN=LOC101157767 PE=3 SV=2	1	16	16	12	15	15	15	14	14	14	14	14	14	16	14	15	15	15	15	14	14	14	14	14	14	16	14	15	11	11	11	10	11	10	10	11	10	12	10	11	33.9	33.9	26.1	56.941
tr|H2MT65|H2MT65_ORYLA	tr|H2MT65|H2MT65_ORYLA	16	16	16	tr|H2MT65|H2MT65_ORYLA Uncharacterized protein OS=Oryzias latipes OX=8090 GN=c5 PE=4 SV=2	1	16	16	16	15	15	14	14	14	13	15	16	15	12	11	11	15	15	14	14	14	13	15	16	15	12	11	11	15	15	14	14	14	13	15	16	15	12	11	11	16.6	16.6	16.6	133.73
tr|H2N0A4|H2N0A4_ORYLA	tr|H2N0A4|H2N0A4_ORYLA	16	4	4	tr|H2N0A4|H2N0A4_ORYLA Major vault protein OS=Oryzias latipes OX=8090 GN=mvp PE=4 SV=2	1	16	4	4	12	13	13	9	12	12	14	15	13	11	12	12	3	3	4	2	3	3	3	3	3	3	3	3	3	3	4	2	3	3	3	3	3	3	3	3	24.1	6.4	6.4	97.932
tr|A0A3B3IMH1|A0A3B3IMH1_ORYLA;tr|A0A3B3I8L1|A0A3B3I8L1_ORYLA;tr|A0A3B3I0F7|A0A3B3I0F7_ORYLA;tr|A0A3B3IKR4|A0A3B3IKR4_ORYLA;tr|A0A3B3H6D5|A0A3B3H6D5_ORYLA;tr|A0A3B3HUB2|A0A3B3HUB2_ORYLA;tr|H2LNN9|H2LNN9_ORYLA;tr|A0A3B3HDI7|A0A3B3HDI7_ORYLA;tr|A0A3B3IE78|A0A3B3IE78_ORYLA;tr|A0A3B3IHP7|A0A3B3IHP7_ORYLA	tr|A0A3B3IMH1|A0A3B3IMH1_ORYLA;tr|A0A3B3I8L1|A0A3B3I8L1_ORYLA;tr|A0A3B3I0F7|A0A3B3I0F7_ORYLA;tr|A0A3B3IKR4|A0A3B3IKR4_ORYLA;tr|A0A3B3H6D5|A0A3B3H6D5_ORYLA;tr|A0A3B3HUB2|A0A3B3HUB2_ORYLA;tr|H2LNN9|H2LNN9_ORYLA;tr|A0A3B3HDI7|A0A3B3HDI7_ORYLA;tr|A0A3B3IE78|A0A3B3IE78_ORYLA;tr|A0A3B3IHP7|A0A3B3IHP7_ORYLA	16;16;16;15;15;14;14;13;13;12	3;3;3;3;3;2;2;1;1;2	3;3;3;3;3;2;2;1;1;2	tr|A0A3B3IMH1|A0A3B3IMH1_ORYLA Vitellogenin domain-containing protein OS=Oryzias latipes OX=8090 GN=LOC101173135 PE=4 SV=1;tr|A0A3B3I8L1|A0A3B3I8L1_ORYLA Vitellogenin domain-containing protein OS=Oryzias latipes OX=8090 GN=LOC101173135 PE=4 SV=1;tr|A0A3B3I	10	16	3	3	13	13	15	13	12	13	13	13	14	11	12	13	2	2	3	2	2	1	3	2	2	1	1	1	2	2	3	2	2	1	3	2	2	1	1	1	19.7	3.8	3.8	100.55
tr|H2L6R8|H2L6R8_ORYLA;tr|A0A3B3IF88|A0A3B3IF88_ORYLA;tr|A0A3B3HB37|A0A3B3HB37_ORYLA;tr|H2L6R3|H2L6R3_ORYLA;tr|A0A3B3IJ49|A0A3B3IJ49_ORYLA;tr|A0A3B3IF32|A0A3B3IF32_ORYLA	tr|H2L6R8|H2L6R8_ORYLA;tr|A0A3B3IF88|A0A3B3IF88_ORYLA;tr|A0A3B3HB37|A0A3B3HB37_ORYLA;tr|H2L6R3|H2L6R3_ORYLA;tr|A0A3B3IJ49|A0A3B3IJ49_ORYLA;tr|A0A3B3IF32|A0A3B3IF32_ORYLA	15;15;15;13;10;10	15;15;15;13;10;10	2;2;2;0;0;0	tr|H2L6R8|H2L6R8_ORYLA Uncharacterized protein OS=Oryzias latipes OX=8090 GN=LOC111948423 PE=3 SV=2;tr|A0A3B3IF88|A0A3B3IF88_ORYLA Uncharacterized protein OS=Oryzias latipes OX=8090 GN=LOC111948423 PE=3 SV=1;tr|A0A3B3HB37|A0A3B3HB37_ORYLA Uncharacterized p	6	15	15	2	13	14	14	12	13	13	13	14	11	14	13	14	13	14	14	12	13	13	13	14	11	14	13	14	1	2	2	0	1	1	1	2	1	2	1	2	30.3	30.3	5.5	56.42
tr|A0A3B3HDZ0|A0A3B3HDZ0_ORYLA;tr|A0A3B3HU21|A0A3B3HU21_ORYLA;tr|H2LQQ4|H2LQQ4_ORYLA	tr|A0A3B3HDZ0|A0A3B3HDZ0_ORYLA;tr|A0A3B3HU21|A0A3B3HU21_ORYLA;tr|H2LQQ4|H2LQQ4_ORYLA	15;15;13	15;15;13	6;6;4	tr|A0A3B3HDZ0|A0A3B3HDZ0_ORYLA AP complex subunit beta OS=Oryzias latipes OX=8090 GN=ap1b1 PE=3 SV=1;tr|A0A3B3HU21|A0A3B3HU21_ORYLA AP complex subunit beta OS=Oryzias latipes OX=8090 GN=ap1b1 PE=3 SV=1;tr|H2LQQ4|H2LQQ4_ORYLA AP complex subunit beta OS=Oryz	3	15	15	6	14	12	12	14	14	11	12	11	11	12	12	12	14	12	12	14	14	11	12	11	11	12	12	12	5	4	4	5	6	4	5	4	4	4	4	4	16.1	16.1	6.4	104.39
tr|A0A3B3HHS7|A0A3B3HHS7_ORYLA;tr|H2MDA2|H2MDA2_ORYLA	tr|A0A3B3HHS7|A0A3B3HHS7_ORYLA;tr|H2MDA2|H2MDA2_ORYLA	15;13	15;13	15;13	tr|A0A3B3HHS7|A0A3B3HHS7_ORYLA CCT-alpha OS=Oryzias latipes OX=8090 GN=tcp1 PE=3 SV=1;tr|H2MDA2|H2MDA2_ORYLA CCT-alpha OS=Oryzias latipes OX=8090 GN=tcp1 PE=3 SV=2	2	15	15	15	10	12	14	10	10	10	12	10	12	12	12	11	10	12	14	10	10	10	12	10	12	12	12	11	10	12	14	10	10	10	12	10	12	12	12	11	32.8	32.8	32.8	60.502
tr|A0A3B3HT21|A0A3B3HT21_ORYLA;tr|H2LCV4|H2LCV4_ORYLA	tr|A0A3B3HT21|A0A3B3HT21_ORYLA;tr|H2LCV4|H2LCV4_ORYLA	15;12	15;12	14;11	tr|A0A3B3HT21|A0A3B3HT21_ORYLA Fructose-bisphosphatase OS=Oryzias latipes OX=8090 GN=LOC101156992 PE=3 SV=1;tr|H2LCV4|H2LCV4_ORYLA Fructose-bisphosphatase OS=Oryzias latipes OX=8090 GN=LOC101156992 PE=3 SV=2	2	15	15	14	9	13	12	10	13	14	11	12	13	11	14	13	9	13	12	10	13	14	11	12	13	11	14	13	8	12	11	9	12	13	10	11	12	10	13	12	39.5	39.5	36.2	36.614
tr|A0A3B3ICA2|A0A3B3ICA2_ORYLA;tr|A0A3B3HQ96|A0A3B3HQ96_ORYLA;tr|A0A3B3I5J5|A0A3B3I5J5_ORYLA;tr|H2MGK7|H2MGK7_ORYLA;tr|H2MP09|H2MP09_ORYLA;tr|A0A3B3HP81|A0A3B3HP81_ORYLA	tr|A0A3B3ICA2|A0A3B3ICA2_ORYLA;tr|A0A3B3HQ96|A0A3B3HQ96_ORYLA;tr|A0A3B3I5J5|A0A3B3I5J5_ORYLA;tr|H2MGK7|H2MGK7_ORYLA;tr|H2MP09|H2MP09_ORYLA;tr|A0A3B3HP81|A0A3B3HP81_ORYLA	15;14;14;13;12;12	15;14;14;13;12;12	1;1;1;1;0;0	tr|A0A3B3ICA2|A0A3B3ICA2_ORYLA Tubulin alpha chain OS=Oryzias latipes OX=8090 GN=LOC101168810 PE=3 SV=1;tr|A0A3B3HQ96|A0A3B3HQ96_ORYLA Tubulin alpha chain OS=Oryzias latipes OX=8090 GN=LOC101160296 PE=3 SV=1;tr|A0A3B3I5J5|A0A3B3I5J5_ORYLA Tubulin alpha cha	6	15	15	1	9	13	11	9	11	10	9	9	11	10	11	11	9	13	11	9	11	10	9	9	11	10	11	11	0	0	0	0	0	0	0	0	0	1	0	0	35.5	35.5	5.3	50.153
tr|A0A3B3IF10|A0A3B3IF10_ORYLA;tr|H2LPN6|H2LPN6_ORYLA	tr|A0A3B3IF10|A0A3B3IF10_ORYLA;tr|H2LPN6|H2LPN6_ORYLA	15;13	15;13	15;13	tr|A0A3B3IF10|A0A3B3IF10_ORYLA LIM zinc-binding domain-containing protein OS=Oryzias latipes OX=8090 GN=znf185 PE=4 SV=1;tr|H2LPN6|H2LPN6_ORYLA Uncharacterized protein OS=Oryzias latipes OX=8090 GN=znf185 PE=4 SV=2	2	15	15	15	12	10	12	12	12	11	12	12	12	14	11	11	12	10	12	12	12	11	12	12	12	14	11	11	12	10	12	12	12	11	12	12	12	14	11	11	40.6	40.6	40.6	127.2
tr|H2L851|H2L851_ORYLA;tr|H2L852|H2L852_ORYLA	tr|H2L851|H2L851_ORYLA;tr|H2L852|H2L852_ORYLA	15;13	15;13	15;13	tr|H2L851|H2L851_ORYLA AB hydrolase-1 domain-containing protein OS=Oryzias latipes OX=8090 GN=ephx2 PE=4 SV=2;tr|H2L852|H2L852_ORYLA AB hydrolase-1 domain-containing protein OS=Oryzias latipes OX=8090 GN=ephx2 PE=4 SV=2	2	15	15	15	11	12	13	10	12	11	11	12	11	15	15	14	11	12	13	10	12	11	11	12	11	15	15	14	11	12	13	10	12	11	11	12	11	15	15	14	29.2	29.2	29.2	62.507
tr|H2LCC0|H2LCC0_ORYLA	tr|H2LCC0|H2LCC0_ORYLA	15	15	15	tr|H2LCC0|H2LCC0_ORYLA Amino_oxidase domain-containing protein OS=Oryzias latipes OX=8090 GN=retsat PE=4 SV=2	1	15	15	15	11	15	15	12	13	14	11	14	13	12	13	13	11	15	15	12	13	14	11	14	13	12	13	13	11	15	15	12	13	14	11	14	13	12	13	13	28.5	28.5	28.5	68.711
tr|H2LFQ0|H2LFQ0_ORYLA	tr|H2LFQ0|H2LFQ0_ORYLA	15	15	11	tr|H2LFQ0|H2LFQ0_ORYLA Glycine hydroxymethyltransferase OS=Oryzias latipes OX=8090 GN=SHMT2 PE=3 SV=2	1	15	15	11	12	13	12	12	13	12	12	12	11	14	14	13	12	13	12	12	13	12	12	12	11	14	14	13	9	9	8	9	9	8	9	8	7	11	10	9	28	28	19.7	57.884
tr|H2LQZ9|H2LQZ9_ORYLA;tr|H2LZ57|H2LZ57_ORYLA;tr|H2LQ99|H2LQ99_ORYLA;tr|H2LQA1|H2LQA1_ORYLA	tr|H2LQZ9|H2LQZ9_ORYLA	15;3;1;1	15;3;1;1	15;3;1;1	tr|H2LQZ9|H2LQZ9_ORYLA Inorganic diphosphatase OS=Oryzias latipes OX=8090 GN=LOC101154892 PE=3 SV=2	4	15	15	15	13	15	14	13	11	13	12	13	13	12	11	11	13	15	14	13	11	13	12	13	13	12	11	11	13	15	14	13	11	13	12	13	13	12	11	11	59.8	59.8	59.8	32.944
tr|H2LUB7|H2LUB7_ORYLA	tr|H2LUB7|H2LUB7_ORYLA	15	15	13	tr|H2LUB7|H2LUB7_ORYLA Aspartate aminotransferase OS=Oryzias latipes OX=8090 GN=got1 PE=3 SV=2	1	15	15	13	13	13	12	12	13	12	12	12	13	13	12	13	13	13	12	12	13	12	12	12	13	13	12	13	12	11	10	11	11	11	11	10	11	11	10	11	33.6	33.6	29.8	50.39
tr|H2M249|H2M249_ORYLA	tr|H2M249|H2M249_ORYLA	15	15	15	tr|H2M249|H2M249_ORYLA Uncharacterized protein OS=Oryzias latipes OX=8090 GN=LOC101159604 PE=3 SV=2	1	15	15	15	14	14	12	11	9	10	15	14	14	11	10	11	14	14	12	11	9	10	15	14	14	11	10	11	14	14	12	11	9	10	15	14	14	11	10	11	12.6	12.6	12.6	162.13
tr|H2M6L4|H2M6L4_ORYLA;tr|A0A3B3I962|A0A3B3I962_ORYLA;tr|A0A3B3H461|A0A3B3H461_ORYLA	tr|H2M6L4|H2M6L4_ORYLA;tr|A0A3B3I962|A0A3B3I962_ORYLA;tr|A0A3B3H461|A0A3B3H461_ORYLA	15;13;10	15;13;10	15;13;10	tr|H2M6L4|H2M6L4_ORYLA 40S ribosomal protein S9 OS=Oryzias latipes OX=8090 GN=rps9 PE=3 SV=1;tr|A0A3B3I962|A0A3B3I962_ORYLA 40S ribosomal protein S9 OS=Oryzias latipes OX=8090 GN=rps9 PE=3 SV=1;tr|A0A3B3H461|A0A3B3H461_ORYLA 40S ribosomal protein S9 OS=Ory	3	15	15	15	11	14	10	11	13	13	11	14	14	12	10	11	11	14	10	11	13	13	11	14	14	12	10	11	11	14	10	11	13	13	11	14	14	12	10	11	46.4	46.4	46.4	22.498
tr|H2MB61|H2MB61_ORYLA;tr|A0A3B3IDI7|A0A3B3IDI7_ORYLA;tr|H2LPP4|H2LPP4_ORYLA;sp|Q589R5|TPIS_ORYLA	tr|H2MB61|H2MB61_ORYLA	15;2;2;2	15;2;2;2	15;2;2;2	tr|H2MB61|H2MB61_ORYLA Triosephosphate isomerase OS=Oryzias latipes OX=8090 GN=tpi1 PE=3 SV=2	4	15	15	15	10	13	10	9	11	12	11	13	12	12	11	12	10	13	10	9	11	12	11	13	12	12	11	12	10	13	10	9	11	12	11	13	12	12	11	12	66.8	66.8	66.8	26.686
tr|H2MBY1|H2MBY1_ORYLA;tr|H2M772|H2M772_ORYLA;tr|A0A3B3HHU6|A0A3B3HHU6_ORYLA	tr|H2MBY1|H2MBY1_ORYLA	15;4;4	15;4;4	15;4;4	tr|H2MBY1|H2MBY1_ORYLA Glycogen [starch] synthase OS=Oryzias latipes OX=8090 GN=gys2 PE=3 SV=2	3	15	15	15	12	13	11	10	12	12	12	11	13	13	12	12	12	13	11	10	12	12	12	11	13	13	12	12	12	13	11	10	12	12	12	11	13	13	12	12	22.3	22.3	22.3	80.601
tr|H2MDB5|H2MDB5_ORYLA	tr|H2MDB5|H2MDB5_ORYLA	15	15	15	tr|H2MDB5|H2MDB5_ORYLA Uncharacterized protein OS=Oryzias latipes OX=8090 GN=acad9 PE=3 SV=1	1	15	15	15	15	14	15	11	13	13	12	11	12	13	13	13	15	14	15	11	13	13	12	11	12	13	13	13	15	14	15	11	13	13	12	11	12	13	13	13	30.8	30.8	30.8	68.926
tr|H2MGN4|H2MGN4_ORYLA;sp|Q19A30|AL9A1_ORYLA	tr|H2MGN4|H2MGN4_ORYLA;sp|Q19A30|AL9A1_ORYLA	15;14	15;14	15;14	tr|H2MGN4|H2MGN4_ORYLA Aldedh domain-containing protein OS=Oryzias latipes OX=8090 GN=aldh9a1 PE=3 SV=2;sp|Q19A30|AL9A1_ORYLA 4-trimethylaminobutyraldehyde dehydrogenase OS=Oryzias latipes OX=8090 GN=aldh9A1 PE=2 SV=1	2	15	15	15	13	13	15	12	14	14	13	13	13	15	14	13	13	13	15	12	14	14	13	13	13	15	14	13	13	13	15	12	14	14	13	13	13	15	14	13	34.7	34.7	34.7	54.509
tr|H2MHS5|H2MHS5_ORYLA	tr|H2MHS5|H2MHS5_ORYLA	15	15	15	tr|H2MHS5|H2MHS5_ORYLA Dimethylaniline monooxygenase [N-oxide-forming] OS=Oryzias latipes OX=8090 GN=LOC101173929 PE=3 SV=1	1	15	15	15	11	15	15	11	14	14	12	15	13	10	13	14	11	15	15	11	14	14	12	15	13	10	13	14	11	15	15	11	14	14	12	15	13	10	13	14	26.8	26.8	26.8	62.662
tr|H2MSX1|H2MSX1_ORYLA	tr|H2MSX1|H2MSX1_ORYLA	15	15	15	tr|H2MSX1|H2MSX1_ORYLA Amine oxidase OS=Oryzias latipes OX=8090 GN=LOC101156175 PE=3 SV=2	1	15	15	15	11	12	12	12	13	13	14	14	15	9	12	9	11	12	12	12	13	13	14	14	15	9	12	9	11	12	12	12	13	13	14	14	15	9	12	9	22.5	22.5	22.5	86.629
tr|H2MWK1|H2MWK1_ORYLA	tr|H2MWK1|H2MWK1_ORYLA	15	15	13	tr|H2MWK1|H2MWK1_ORYLA Uncharacterized protein OS=Oryzias latipes OX=8090 GN=canx PE=3 SV=2	1	15	15	13	14	14	14	13	13	13	13	14	14	13	13	14	14	14	14	13	13	13	13	14	14	13	13	14	12	12	12	11	11	11	11	12	12	11	11	12	31.1	31.1	28.2	67.621
tr|H2MZ54|H2MZ54_ORYLA	tr|H2MZ54|H2MZ54_ORYLA	15	15	10	tr|H2MZ54|H2MZ54_ORYLA 14_3_3 domain-containing protein OS=Oryzias latipes OX=8090 GN=LOC101154846 PE=3 SV=2	1	15	15	10	12	13	14	12	13	14	12	14	14	14	13	13	12	13	14	12	13	14	12	14	14	14	13	13	8	9	10	8	9	10	8	10	10	9	9	9	52.5	52.5	38.1	27.733
tr|H2MEG8|H2MEG8_ORYLA	tr|H2MEG8|H2MEG8_ORYLA	15	9	9	tr|H2MEG8|H2MEG8_ORYLA Uncharacterized protein OS=Oryzias latipes OX=8090 GN=myh11 PE=3 SV=2	1	15	9	9	12	12	11	8	9	12	13	11	12	12	7	9	7	7	7	5	5	6	8	7	7	7	4	5	7	7	7	5	5	6	8	7	7	7	4	5	9	6.4	6.4	222.55
tr|A0A3B3H779|A0A3B3H779_ORYLA;tr|H2M098|H2M098_ORYLA	tr|A0A3B3H779|A0A3B3H779_ORYLA;tr|H2M098|H2M098_ORYLA	15;9	7;4	7;4	tr|A0A3B3H779|A0A3B3H779_ORYLA Aldedh domain-containing protein OS=Oryzias latipes OX=8090 GN=LOC101158320 PE=3 SV=1;tr|H2M098|H2M098_ORYLA Aldedh domain-containing protein OS=Oryzias latipes OX=8090 GN=LOC101158320 PE=3 SV=2	2	15	7	7	13	14	14	11	14	13	11	14	14	14	14	14	7	7	7	6	7	6	6	7	7	7	6	6	7	7	7	6	7	6	6	7	7	7	6	6	34.7	18	18	57.175
tr|A0A3B3ID39|A0A3B3ID39_ORYLA;tr|H2MJG4|H2MJG4_ORYLA;tr|A0A3B3HH12|A0A3B3HH12_ORYLA;REV__tr|A0A3B3HQR1|A0A3B3HQR1_ORYLA;REV__tr|H2LYC7|H2LYC7_ORYLA	tr|A0A3B3ID39|A0A3B3ID39_ORYLA;tr|H2MJG4|H2MJG4_ORYLA;tr|A0A3B3HH12|A0A3B3HH12_ORYLA	15;15;14;1;1	2;2;2;0;0	2;2;2;0;0	tr|A0A3B3ID39|A0A3B3ID39_ORYLA Tr-type G domain-containing protein OS=Oryzias latipes OX=8090 GN=eef2 PE=3 SV=1;tr|H2MJG4|H2MJG4_ORYLA Tr-type G domain-containing protein OS=Oryzias latipes OX=8090 GN=eef2 PE=3 SV=2;tr|A0A3B3HH12|A0A3B3HH12_ORYLA Tr-type G	5	15	2	2	15	14	15	13	14	15	13	14	14	13	14	15	2	2	2	2	2	2	2	2	2	2	2	2	2	2	2	2	2	2	2	2	2	2	2	2	15.2	1.5	1.5	95.473
tr|A0A3B3H4C1|A0A3B3H4C1_ORYLA;tr|H2M6L7|H2M6L7_ORYLA	tr|A0A3B3H4C1|A0A3B3H4C1_ORYLA;tr|H2M6L7|H2M6L7_ORYLA	14;13	14;13	14;13	tr|A0A3B3H4C1|A0A3B3H4C1_ORYLA Uncharacterized protein OS=Oryzias latipes OX=8090 GN=LOC101171566 PE=3 SV=1;tr|H2M6L7|H2M6L7_ORYLA Uncharacterized protein OS=Oryzias latipes OX=8090 GN=LOC101171566 PE=3 SV=2	2	14	14	14	13	13	13	12	12	13	13	13	12	11	11	11	13	13	13	12	12	13	13	13	12	11	11	11	13	13	13	12	12	13	13	13	12	11	11	11	18.9	18.9	18.9	122.58
tr|A0A3B3HCJ1|A0A3B3HCJ1_ORYLA;tr|A0A3B3HJR6|A0A3B3HJR6_ORYLA;tr|H2MQE8|H2MQE8_ORYLA	tr|A0A3B3HCJ1|A0A3B3HCJ1_ORYLA;tr|A0A3B3HJR6|A0A3B3HJR6_ORYLA;tr|H2MQE8|H2MQE8_ORYLA	14;13;12	14;13;12	14;13;12	tr|A0A3B3HCJ1|A0A3B3HCJ1_ORYLA Uncharacterized protein OS=Oryzias latipes OX=8090 GN=aldh16a1 PE=4 SV=1;tr|A0A3B3HJR6|A0A3B3HJR6_ORYLA Uncharacterized protein OS=Oryzias latipes OX=8090 GN=aldh16a1 PE=4 SV=1;tr|H2MQE8|H2MQE8_ORYLA Uncharacterized protein O	3	14	14	14	8	11	12	6	10	10	7	8	9	10	11	12	8	11	12	6	10	10	7	8	9	10	11	12	8	11	12	6	10	10	7	8	9	10	11	12	19	19	19	83.066
tr|A0A3B3HLX8|A0A3B3HLX8_ORYLA;tr|A0A3B3HEB0|A0A3B3HEB0_ORYLA;tr|H2M6R6|H2M6R6_ORYLA;tr|H2LKB9|H2LKB9_ORYLA;tr|A0A3B3HFC7|A0A3B3HFC7_ORYLA	tr|A0A3B3HLX8|A0A3B3HLX8_ORYLA;tr|A0A3B3HEB0|A0A3B3HEB0_ORYLA;tr|H2M6R6|H2M6R6_ORYLA	14;14;12;2;2	14;14;12;2;2	14;14;12;2;2	tr|A0A3B3HLX8|A0A3B3HLX8_ORYLA Glutamine--fructose-6-phosphate transaminase (isomerizing) OS=Oryzias latipes OX=8090 GN=LOC101170101 PE=4 SV=1;tr|A0A3B3HEB0|A0A3B3HEB0_ORYLA Glutamine--fructose-6-phosphate transaminase (isomerizing) OS=Oryzias latipes OX=8	5	14	14	14	11	11	11	10	11	11	14	10	11	8	11	10	11	11	11	10	11	11	14	10	11	8	11	10	11	11	11	10	11	11	14	10	11	8	11	10	26.1	26.1	26.1	76.775
tr|A0A3B3IEX2|A0A3B3IEX2_ORYLA;tr|A0A3B3HG47|A0A3B3HG47_ORYLA;tr|A0A3B3I6F1|A0A3B3I6F1_ORYLA;tr|H2LBW7|H2LBW7_ORYLA	tr|A0A3B3IEX2|A0A3B3IEX2_ORYLA;tr|A0A3B3HG47|A0A3B3HG47_ORYLA;tr|A0A3B3I6F1|A0A3B3I6F1_ORYLA;tr|H2LBW7|H2LBW7_ORYLA	14;14;14;12	14;14;14;12	14;14;14;12	tr|A0A3B3IEX2|A0A3B3IEX2_ORYLA Gal_mutarotas_2 domain-containing protein OS=Oryzias latipes OX=8090 GN=ganab PE=3 SV=1;tr|A0A3B3HG47|A0A3B3HG47_ORYLA Gal_mutarotas_2 domain-containing protein OS=Oryzias latipes OX=8090 GN=ganab PE=3 SV=1;tr|A0A3B3I6F1|A0A3	4	14	14	14	13	13	13	10	12	9	14	14	14	13	13	10	13	13	13	10	12	9	14	14	14	13	13	10	13	13	13	10	12	9	14	14	14	13	13	10	17.7	17.7	17.7	105.1
tr|H2MC81|H2MC81_ORYLA;tr|A0A3B3HHR9|A0A3B3HHR9_ORYLA	tr|H2MC81|H2MC81_ORYLA;tr|A0A3B3HHR9|A0A3B3HHR9_ORYLA	14;14	14;14	14;14	tr|H2MC81|H2MC81_ORYLA 3-hydroxy-3-methylglutaryl coenzyme A synthase OS=Oryzias latipes OX=8090 GN=hmgcs1 PE=3 SV=2;tr|A0A3B3HHR9|A0A3B3HHR9_ORYLA 3-hydroxy-3-methylglutaryl coenzyme A synthase OS=Oryzias latipes OX=8090 GN=hmgcs1 PE=3 SV=1	2	14	14	14	12	11	12	13	13	13	14	13	14	14	13	13	12	11	12	13	13	13	14	13	14	14	13	13	12	11	12	13	13	13	14	13	14	14	13	13	30.8	30.8	30.8	52.4
tr|H2M355|H2M355_ORYLA;tr|H2M349|H2M349_ORYLA;tr|A0A3B3HIX9|A0A3B3HIX9_ORYLA	tr|H2M355|H2M355_ORYLA;tr|H2M349|H2M349_ORYLA;tr|A0A3B3HIX9|A0A3B3HIX9_ORYLA	14;14;14	14;14;14	14;14;14	tr|H2M355|H2M355_ORYLA Hemopexin OS=Oryzias latipes OX=8090 GN=hpx PE=4 SV=2;tr|H2M349|H2M349_ORYLA Hemopexin OS=Oryzias latipes OX=8090 GN=hpx PE=4 SV=2;tr|A0A3B3HIX9|A0A3B3HIX9_ORYLA Hemopexin OS=Oryzias latipes OX=8090 GN=hpx PE=3 SV=1	3	14	14	14	10	13	14	10	13	12	10	12	13	12	13	14	10	13	14	10	13	12	10	12	13	12	13	14	10	13	14	10	13	12	10	12	13	12	13	14	34	34	34	47.512
tr|A0A3B3HLJ6|A0A3B3HLJ6_ORYLA;tr|A0A3B3I901|A0A3B3I901_ORYLA	tr|A0A3B3HLJ6|A0A3B3HLJ6_ORYLA	14;2	14;2	14;2	tr|A0A3B3HLJ6|A0A3B3HLJ6_ORYLA Phytanoyl-CoA 2-hydroxylase OS=Oryzias latipes OX=8090 GN=phyh PE=4 SV=1	2	14	14	14	13	14	12	13	13	13	12	12	13	13	13	13	13	14	12	13	13	13	12	12	13	13	13	13	13	14	12	13	13	13	12	12	13	13	13	13	46.5	46.5	46.5	38.374
tr|A0A3B3HLT0|A0A3B3HLT0_ORYLA;tr|H2M3U8|H2M3U8_ORYLA	tr|A0A3B3HLT0|A0A3B3HLT0_ORYLA;tr|H2M3U8|H2M3U8_ORYLA	14;14	14;14	14;14	tr|A0A3B3HLT0|A0A3B3HLT0_ORYLA Non-specific lipid-transfer protein OS=Oryzias latipes OX=8090 GN=scp2 PE=3 SV=1;tr|H2M3U8|H2M3U8_ORYLA Non-specific lipid-transfer protein OS=Oryzias latipes OX=8090 GN=scp2 PE=3 SV=2	2	14	14	14	12	13	13	12	14	14	12	13	13	12	11	11	12	13	13	12	14	14	12	13	13	12	11	11	12	13	13	12	14	14	12	13	13	12	11	11	27.5	27.5	27.5	56.32
tr|A0A3B3HNN1|A0A3B3HNN1_ORYLA;tr|H2MRJ8|H2MRJ8_ORYLA;tr|H2MRJ6|H2MRJ6_ORYLA;tr|H2MVV6|H2MVV6_ORYLA	tr|A0A3B3HNN1|A0A3B3HNN1_ORYLA;tr|H2MRJ8|H2MRJ8_ORYLA;tr|H2MRJ6|H2MRJ6_ORYLA	14;14;14;3	14;14;14;3	14;14;14;3	tr|A0A3B3HNN1|A0A3B3HNN1_ORYLA AP-2 complex subunit alpha OS=Oryzias latipes OX=8090 GN=ap2a1 PE=3 SV=1;tr|H2MRJ8|H2MRJ8_ORYLA AP-2 complex subunit alpha OS=Oryzias latipes OX=8090 GN=ap2a1 PE=3 SV=2;tr|H2MRJ6|H2MRJ6_ORYLA AP-2 complex subunit alpha OS=Ory	4	14	14	14	12	12	13	12	11	10	14	12	12	13	14	12	12	12	13	12	11	10	14	12	12	13	14	12	12	12	13	12	11	10	14	12	12	13	14	12	15.1	15.1	15.1	104.24
tr|A0A3B3HTV8|A0A3B3HTV8_ORYLA	tr|A0A3B3HTV8|A0A3B3HTV8_ORYLA	14	14	14	tr|A0A3B3HTV8|A0A3B3HTV8_ORYLA Uncharacterized protein OS=Oryzias latipes OX=8090 PE=4 SV=1	1	14	14	14	11	13	14	10	13	14	8	12	12	14	13	14	11	13	14	10	13	14	8	12	12	14	13	14	11	13	14	10	13	14	8	12	12	14	13	14	36	36	36	48.646
tr|A0A3B3I2Q4|A0A3B3I2Q4_ORYLA	tr|A0A3B3I2Q4|A0A3B3I2Q4_ORYLA	14	14	1	tr|A0A3B3I2Q4|A0A3B3I2Q4_ORYLA Acyl-coenzyme A oxidase OS=Oryzias latipes OX=8090 GN=acox1 PE=3 SV=1	1	14	14	1	13	13	13	13	12	12	12	12	12	11	12	12	13	13	13	13	12	12	12	12	12	11	12	12	1	1	1	1	1	1	1	1	1	1	1	1	24.7	24.7	3	74.642
tr|H2LPF9|H2LPF9_ORYLA;tr|A0A3B3IDS8|A0A3B3IDS8_ORYLA	tr|H2LPF9|H2LPF9_ORYLA;tr|A0A3B3IDS8|A0A3B3IDS8_ORYLA	14;14	14;14	14;14	tr|H2LPF9|H2LPF9_ORYLA Eukaryotic translation initiation factor 3 subunit C OS=Oryzias latipes OX=8090 GN=EIF3C PE=3 SV=2;tr|A0A3B3IDS8|A0A3B3IDS8_ORYLA Eukaryotic translation initiation factor 3 subunit C OS=Oryzias latipes OX=8090 GN=LOC101174301 PE=3 SV	2	14	14	14	14	12	11	9	10	8	14	11	9	10	9	9	14	12	11	9	10	8	14	11	9	10	9	9	14	12	11	9	10	8	14	11	9	10	9	9	18.7	18.7	18.7	99.153
tr|H2MFZ1|H2MFZ1_ORYLA;tr|A0A3B3IJ08|A0A3B3IJ08_ORYLA	tr|H2MFZ1|H2MFZ1_ORYLA;tr|A0A3B3IJ08|A0A3B3IJ08_ORYLA	14;14	14;14	14;14	tr|H2MFZ1|H2MFZ1_ORYLA Uncharacterized protein OS=Oryzias latipes OX=8090 GN=LOC101161439 PE=3 SV=2;tr|A0A3B3IJ08|A0A3B3IJ08_ORYLA Uncharacterized protein OS=Oryzias latipes OX=8090 GN=LOC101161439 PE=3 SV=1	2	14	14	14	6	8	8	13	14	14	11	13	14	11	11	10	6	8	8	13	14	14	11	13	14	11	11	10	6	8	8	13	14	14	11	13	14	11	11	10	47.5	47.5	47.5	28.904
tr|A0A3B3IJZ7|A0A3B3IJZ7_ORYLA;tr|H2LD51|H2LD51_ORYLA	tr|A0A3B3IJZ7|A0A3B3IJZ7_ORYLA;tr|H2LD51|H2LD51_ORYLA	14;9	14;9	14;9	tr|A0A3B3IJZ7|A0A3B3IJZ7_ORYLA PDZ domain-containing protein OS=Oryzias latipes OX=8090 GN=ahnak PE=4 SV=1;tr|H2LD51|H2LD51_ORYLA Uncharacterized protein OS=Oryzias latipes OX=8090 GN=ahnak PE=4 SV=2	2	14	14	14	9	10	9	9	11	10	10	10	12	7	10	9	9	10	9	9	11	10	10	10	12	7	10	9	9	10	9	9	11	10	10	10	12	7	10	9	31.1	31.1	31.1	649.36
tr|A0A3B3INE9|A0A3B3INE9_ORYLA	tr|A0A3B3INE9|A0A3B3INE9_ORYLA	14	14	12	tr|A0A3B3INE9|A0A3B3INE9_ORYLA Uncharacterized protein OS=Oryzias latipes OX=8090 GN=LOC101157170 PE=3 SV=1	1	14	14	12	13	14	14	13	13	14	13	13	14	14	14	14	13	14	14	13	13	14	13	13	14	14	14	14	12	12	12	12	12	12	12	12	12	12	12	12	47	47	41.4	35.672
tr|H2L7G1|H2L7G1_ORYLA	tr|H2L7G1|H2L7G1_ORYLA	14	14	14	tr|H2L7G1|H2L7G1_ORYLA Transaldolase OS=Oryzias latipes OX=8090 GN=taldo1 PE=3 SV=1	1	14	14	14	13	14	14	11	12	13	10	13	13	14	14	14	13	14	14	11	12	13	10	13	13	14	14	14	13	14	14	11	12	13	10	13	13	14	14	14	32.8	32.8	32.8	37.628
tr|H2LAX9|H2LAX9_ORYLA	tr|H2LAX9|H2LAX9_ORYLA	14	14	14	tr|H2LAX9|H2LAX9_ORYLA Fibrinopeptide A OS=Oryzias latipes OX=8090 GN=fga PE=4 SV=2	1	14	14	14	10	13	13	10	12	13	11	13	12	11	12	11	10	13	13	10	12	13	11	13	12	11	12	11	10	13	13	10	12	13	11	13	12	11	12	11	26.1	26.1	26.1	82.416
tr|H2LE67|H2LE67_ORYLA	tr|H2LE67|H2LE67_ORYLA	14	14	14	tr|H2LE67|H2LE67_ORYLA Uncharacterized protein OS=Oryzias latipes OX=8090 GN=fbl PE=3 SV=2	1	14	14	14	12	12	11	8	8	10	9	12	11	10	8	9	12	12	11	8	8	10	9	12	11	10	8	9	12	12	11	8	8	10	9	12	11	10	8	9	44.8	44.8	44.8	37.024
tr|H2M0T8|H2M0T8_ORYLA	tr|H2M0T8|H2M0T8_ORYLA	14	14	14	tr|H2M0T8|H2M0T8_ORYLA 40S ribosomal protein S4 OS=Oryzias latipes OX=8090 GN=rps4x PE=3 SV=1	1	14	14	14	11	14	12	9	14	14	11	14	13	13	12	13	11	14	12	9	14	14	11	14	13	13	12	13	11	14	12	9	14	14	11	14	13	13	12	13	46.4	46.4	46.4	29.591
tr|H2M293|H2M293_ORYLA;tr|A0A3B3HM83|A0A3B3HM83_ORYLA;tr|H2LFF7|H2LFF7_ORYLA;tr|A0A3B3I1R7|A0A3B3I1R7_ORYLA	tr|H2M293|H2M293_ORYLA	14;3;1;1	14;3;1;1	14;3;1;1	tr|H2M293|H2M293_ORYLA L-lactate dehydrogenase OS=Oryzias latipes OX=8090 GN=LOC101165776 PE=3 SV=1	4	14	14	14	13	14	12	12	13	13	13	13	12	13	14	14	13	14	12	12	13	13	13	13	12	13	14	14	13	14	12	12	13	13	13	13	12	13	14	14	37.4	37.4	37.4	36.293
tr|H2M746|H2M746_ORYLA	tr|H2M746|H2M746_ORYLA	14	14	10	tr|H2M746|H2M746_ORYLA UDPGT domain-containing protein OS=Oryzias latipes OX=8090 GN=LOC100125518 PE=3 SV=2	1	14	14	10	13	12	13	11	11	10	11	10	12	11	11	11	13	12	13	11	11	10	11	10	12	11	11	11	10	9	9	8	8	7	8	7	9	8	8	8	26.1	26.1	20.7	60.701
tr|H2MBY2|H2MBY2_ORYLA	tr|H2MBY2|H2MBY2_ORYLA	14	14	14	tr|H2MBY2|H2MBY2_ORYLA Uncharacterized protein OS=Oryzias latipes OX=8090 PE=4 SV=2	1	14	14	14	12	12	12	10	11	11	11	11	11	14	12	14	12	12	12	10	11	11	11	11	11	14	12	14	12	12	12	10	11	11	11	11	11	14	12	14	27.4	27.4	27.4	57.848
tr|H2MDS1|H2MDS1_ORYLA	tr|H2MDS1|H2MDS1_ORYLA	14	14	14	tr|H2MDS1|H2MDS1_ORYLA Uncharacterized protein OS=Oryzias latipes OX=8090 GN=a1cf PE=4 SV=2	1	14	14	14	11	14	14	11	13	14	11	14	14	12	14	13	11	14	14	11	13	14	11	14	14	12	14	13	11	14	14	11	13	14	11	14	14	12	14	13	26.1	26.1	26.1	65.099
tr|H2MG03|H2MG03_ORYLA	tr|H2MG03|H2MG03_ORYLA	14	14	14	tr|H2MG03|H2MG03_ORYLA Tyrosine--tRNA ligase OS=Oryzias latipes OX=8090 GN=yars1 PE=3 SV=2	1	14	14	14	12	11	11	10	10	7	11	11	11	11	9	10	12	11	11	10	10	7	11	11	11	11	9	10	12	11	11	10	10	7	11	11	11	11	9	10	28.6	28.6	28.6	61.218
tr|H2MLQ7|H2MLQ7_ORYLA	tr|H2MLQ7|H2MLQ7_ORYLA	14	14	13	tr|H2MLQ7|H2MLQ7_ORYLA Uncharacterized protein OS=Oryzias latipes OX=8090 GN=LOC101157991 PE=3 SV=2	1	14	14	13	9	12	11	10	12	10	10	13	12	9	12	12	9	12	11	10	12	10	10	13	12	9	12	12	8	11	10	9	11	9	9	12	11	8	11	11	23.6	23.6	22	57.091
tr|H2MPJ8|H2MPJ8_ORYLA	tr|H2MPJ8|H2MPJ8_ORYLA	14	14	14	tr|H2MPJ8|H2MPJ8_ORYLA RRM domain-containing protein OS=Oryzias latipes OX=8090 GN=eif4b PE=4 SV=2	1	14	14	14	12	12	14	8	9	10	11	10	12	10	8	11	12	12	14	8	9	10	11	10	12	10	8	11	12	12	14	8	9	10	11	10	12	10	8	11	28.3	28.3	28.3	70.472
tr|H2MPP0|H2MPP0_ORYLA	tr|H2MPP0|H2MPP0_ORYLA	14	14	14	tr|H2MPP0|H2MPP0_ORYLA Aldedh domain-containing protein OS=Oryzias latipes OX=8090 GN=aldh8a1 PE=3 SV=1	1	14	14	14	10	12	12	10	10	10	11	10	10	13	11	10	10	12	12	10	10	10	11	10	10	13	11	10	10	12	12	10	10	10	11	10	10	13	11	10	39	39	39	53.405
tr|H2MWN8|H2MWN8_ORYLA	tr|H2MWN8|H2MWN8_ORYLA	14	14	14	tr|H2MWN8|H2MWN8_ORYLA Formimidoyltetrahydrofolate cyclodeaminase OS=Oryzias latipes OX=8090 GN=ftcd PE=3 SV=2	1	14	14	14	11	14	13	10	13	11	11	12	12	12	13	14	11	14	13	10	13	11	11	12	12	12	13	14	11	14	13	10	13	11	11	12	12	12	13	14	15.6	15.6	15.6	80.664
tr|H2MX68|H2MX68_ORYLA;tr|A0A3B3HUX0|A0A3B3HUX0_ORYLA	tr|H2MX68|H2MX68_ORYLA;tr|A0A3B3HUX0|A0A3B3HUX0_ORYLA	14;7	14;7	14;7	tr|H2MX68|H2MX68_ORYLA Uncharacterized protein OS=Oryzias latipes OX=8090 GN=hadhb PE=3 SV=2;tr|A0A3B3HUX0|A0A3B3HUX0_ORYLA Uncharacterized protein OS=Oryzias latipes OX=8090 GN=hadhb PE=3 SV=1	2	14	14	14	11	14	11	10	11	11	10	11	11	10	12	11	11	14	11	10	11	11	10	11	11	10	12	11	11	14	11	10	11	11	10	11	11	10	12	11	36.8	36.8	36.8	54.017
tr|H2MYN6|H2MYN6_ORYLA	tr|H2MYN6|H2MYN6_ORYLA	14	14	13	tr|H2MYN6|H2MYN6_ORYLA Uncharacterized protein OS=Oryzias latipes OX=8090 GN=LOC101168689 PE=3 SV=2	1	14	14	13	12	13	13	11	12	13	10	13	12	13	13	13	12	13	13	11	12	13	10	13	12	13	13	13	11	12	12	10	11	12	9	12	11	12	12	12	47	47	42.6	28.607
tr|A0A3B3HE23|A0A3B3HE23_ORYLA;tr|H2MFA3|H2MFA3_ORYLA	tr|A0A3B3HE23|A0A3B3HE23_ORYLA;tr|H2MFA3|H2MFA3_ORYLA	14;14	13;13	13;13	tr|A0A3B3HE23|A0A3B3HE23_ORYLA Serine hydroxymethyltransferase OS=Oryzias latipes OX=8090 GN=shmt1 PE=3 SV=1;tr|H2MFA3|H2MFA3_ORYLA Serine hydroxymethyltransferase OS=Oryzias latipes OX=8090 GN=shmt1 PE=3 SV=2	2	14	13	13	11	14	14	11	11	12	13	13	13	12	10	13	11	13	13	11	10	11	13	12	12	12	9	12	11	13	13	11	10	11	13	12	12	12	9	12	32.4	30.4	30.4	48.896
tr|H2MTI3|H2MTI3_ORYLA	tr|H2MTI3|H2MTI3_ORYLA	14	13	13	tr|H2MTI3|H2MTI3_ORYLA Uncharacterized protein OS=Oryzias latipes OX=8090 GN=LOC101172875 PE=3 SV=2	1	14	13	13	10	12	13	11	13	12	10	14	11	13	12	12	9	11	12	10	12	11	9	13	10	12	11	11	9	11	12	10	12	11	9	13	10	12	11	11	30.5	27.6	27.6	40.595
tr|A5JL98|A5JL98_ORYLA	tr|A5JL98|A5JL98_ORYLA	14	10	7	tr|A5JL98|A5JL98_ORYLA Cytochrome P450 2P3 OS=Oryzias latipes OX=8090 GN=cyp2p3 PE=2 SV=1	1	14	10	7	10	13	12	12	11	12	11	11	11	14	13	13	6	9	8	8	8	8	7	8	7	10	9	9	5	7	7	6	7	7	6	7	7	7	7	6	31.9	24.1	16.5	57.139
tr|H2MJ35|H2MJ35_ORYLA	tr|H2MJ35|H2MJ35_ORYLA	14	10	10	tr|H2MJ35|H2MJ35_ORYLA Uncharacterized protein OS=Oryzias latipes OX=8090 GN=LOC101156965 PE=3 SV=2	1	14	10	10	13	13	14	13	13	14	12	12	13	11	14	14	9	10	10	9	9	10	9	9	10	8	10	10	9	10	10	9	9	10	9	9	10	8	10	10	31.8	24.3	24.3	56.333
tr|H2MW23|H2MW23_ORYLA;tr|A0A3B3I8I5|A0A3B3I8I5_ORYLA	tr|H2MW23|H2MW23_ORYLA	14;5	10;4	10;4	tr|H2MW23|H2MW23_ORYLA RNA helicase OS=Oryzias latipes OX=8090 GN=eif4a3 PE=3 SV=2	2	14	10	10	13	12	11	11	10	11	11	12	10	12	11	11	10	9	8	8	7	8	8	8	7	8	7	7	10	9	8	8	7	8	8	8	7	8	7	7	29.8	23.6	23.6	46.389
tr|H2L2V5|H2L2V5_ORYLA;tr|H2MJF5|H2MJF5_ORYLA	tr|H2L2V5|H2L2V5_ORYLA	14;3	5;0	5;0	tr|H2L2V5|H2L2V5_ORYLA Tubulin alpha chain OS=Oryzias latipes OX=8090 GN=LOC101166777 PE=3 SV=1	2	14	5	5	11	13	13	11	13	11	11	11	13	10	12	12	5	4	5	5	5	4	5	5	5	4	5	5	5	4	5	5	5	4	5	5	5	4	5	5	30.3	10.5	10.5	50.31
tr|H2LCD5|H2LCD5_ORYLA;tr|H2MN56|H2MN56_ORYLA	tr|H2LCD5|H2LCD5_ORYLA;tr|H2MN56|H2MN56_ORYLA	14;11	3;2	1;0	tr|H2LCD5|H2LCD5_ORYLA Tubulin alpha chain OS=Oryzias latipes OX=8090 GN=LOC101171518 PE=3 SV=1;tr|H2MN56|H2MN56_ORYLA Tubulin alpha chain OS=Oryzias latipes OX=8090 GN=LOC101166346 PE=3 SV=2	2	14	3	1	10	13	10	9	10	10	10	9	10	9	10	11	3	3	2	2	2	2	3	2	2	2	2	3	1	1	1	1	1	1	1	1	1	1	1	1	33.6	8.7	2.2	49.947
tr|A0A3B3IF25|A0A3B3IF25_ORYLA;tr|A0A3B3I0D4|A0A3B3I0D4_ORYLA	tr|A0A3B3IF25|A0A3B3IF25_ORYLA;tr|A0A3B3I0D4|A0A3B3I0D4_ORYLA	14;14	1;1	1;1	tr|A0A3B3IF25|A0A3B3IF25_ORYLA Uncharacterized protein OS=Oryzias latipes OX=8090 GN=LOC101156755 PE=3 SV=1;tr|A0A3B3I0D4|A0A3B3I0D4_ORYLA Uncharacterized protein OS=Oryzias latipes OX=8090 GN=LOC101156755 PE=3 SV=1	2	14	1	1	13	13	13	13	13	13	13	13	11	13	13	13	1	1	1	1	1	1	1	1	1	1	1	1	1	1	1	1	1	1	1	1	1	1	1	1	26.7	1.8	1.8	56.636
tr|H2L5A2|H2L5A2_ORYLA	tr|H2L5A2|H2L5A2_ORYLA	14	1	1	tr|H2L5A2|H2L5A2_ORYLA Acyl-coenzyme A oxidase OS=Oryzias latipes OX=8090 GN=acox1 PE=3 SV=2	1	14	1	1	13	13	13	13	12	12	12	12	12	11	12	12	1	1	1	1	1	1	1	1	1	1	1	1	1	1	1	1	1	1	1	1	1	1	1	1	24.2	2.6	2.6	74.839
CON__ENSEMBL:ENSBTAP00000038253	CON__ENSEMBL:ENSBTAP00000038253	13	2	2		1	13	2	2	8	10	11	7	11	10	9	11	11	9	11	11	1	0	0	0	1	0	1	1	0	0	1	0	1	0	0	0	1	0	1	1	0	0	1	0	17.2	4.6	4.6	63.165
tr|H2MZ57|H2MZ57_ORYLA;tr|A0A3B3IEV0|A0A3B3IEV0_ORYLA;sp|Q98T91|C340_ORYLA	tr|H2MZ57|H2MZ57_ORYLA;tr|A0A3B3IEV0|A0A3B3IEV0_ORYLA;sp|Q98T91|C340_ORYLA	13;13;13	13;13;13	3;3;3	tr|H2MZ57|H2MZ57_ORYLA Cytochrome P450 3A40 OS=Oryzias latipes OX=8090 GN=cyp3a40 PE=3 SV=2;tr|A0A3B3IEV0|A0A3B3IEV0_ORYLA Cytochrome P450 3A40 OS=Oryzias latipes OX=8090 GN=cyp3a40 PE=3 SV=1;sp|Q98T91|C340_ORYLA Cytochrome P450 3A40 OS=Oryzias latipes OX=	3	13	13	3	10	12	12	11	12	13	10	13	13	11	11	12	10	12	12	11	12	13	10	13	13	11	11	12	0	2	2	1	2	3	0	3	3	1	1	2	23.4	23.4	5.8	57.668
tr|A0A3B3HDW4|A0A3B3HDW4_ORYLA;tr|A0A3B3IJG9|A0A3B3IJG9_ORYLA;tr|A0A3B3HXQ1|A0A3B3HXQ1_ORYLA;tr|A0A3B3HWR3|A0A3B3HWR3_ORYLA;tr|A0A3B3HE49|A0A3B3HE49_ORYLA;tr|A0A3B3H9G3|A0A3B3H9G3_ORYLA;tr|A0A3B3H7X1|A0A3B3H7X1_ORYLA;tr|A0A3B3H7V9|A0A3B3H7V9_ORYLA;tr|H2MES5|H2MES5_ORYLA;tr|A0A3B3IGV9|A0A3B3IGV9_ORYLA;tr|A0A3B3I3N2|A0A3B3I3N2_ORYLA;tr|A0A3B3I3L5|A0A3B3I3L5_ORYLA;tr|A0A3B3IJB3|A0A3B3IJB3_ORYLA;tr|A…	tr|A0A3B3HDW4|A0A3B3HDW4_ORYLA;tr|A0A3B3IJG9|A0A3B3IJG9_ORYLA;tr|A0A3B3HXQ1|A0A3B3HXQ1_ORYLA;tr|A0A3B3HWR3|A0A3B3HWR3_ORYLA;tr|A0A3B3HE49|A0A3B3HE49_ORYLA;tr|A0A3B3H9G3|A0A3B3H9G3_ORYLA;tr|A0A3B3H7X1|A0A3B3H7X1_ORYLA;tr|A0A3B3H7V9|A0A3B3H7V9_ORYLA;tr|H2MES5|H2MES5_ORYLA;tr|A0A3B3IGV9|A0A3B3IGV9_ORYLA;tr|A0A3B3I3N2|A0A3B3I3N2_ORYLA;tr|A0A3B3I3L5|A0A3B3I3L5_ORYLA;tr|A0A3B3IJB3|A0A3B3IJB3_ORYLA;tr|A…	13;13;13;13;13;13;13;13;13;11;9;9;9;9;7;1;1	13;13;13;13;13;13;13;13;13;11;9;9;9;9;7;1;1	12;12;12;12;12;12;12;12;12;10;8;8;8;8;6;1;1	tr|A0A3B3HDW4|A0A3B3HDW4_ORYLA RNA helicase OS=Oryzias latipes OX=8090 GN=ddx3x PE=3 SV=1;tr|A0A3B3IJG9|A0A3B3IJG9_ORYLA RNA helicase OS=Oryzias latipes OX=8090 GN=ddx3x PE=3 SV=1;tr|A0A3B3HXQ1|A0A3B3HXQ1_ORYLA RNA helicase OS=Oryzias latipes OX=8090 GN=dd	17	13	13	12	6	9	8	9	11	9	10	13	13	10	10	7	6	9	8	9	11	9	10	13	13	10	10	7	6	9	8	8	10	8	9	12	12	9	10	7	20.4	20.4	18.7	72.457
tr|A0A3B3HED3|A0A3B3HED3_ORYLA;tr|H2LM25|H2LM25_ORYLA	tr|A0A3B3HED3|A0A3B3HED3_ORYLA;tr|H2LM25|H2LM25_ORYLA	13;10	13;10	13;10	tr|A0A3B3HED3|A0A3B3HED3_ORYLA UDP-glucose 6-dehydrogenase OS=Oryzias latipes OX=8090 GN=ugdh PE=3 SV=1;tr|H2LM25|H2LM25_ORYLA UDP-glucose 6-dehydrogenase OS=Oryzias latipes OX=8090 GN=ugdh PE=3 SV=2	2	13	13	13	10	11	12	10	11	12	9	11	11	10	11	11	10	11	12	10	11	12	9	11	11	10	11	11	10	11	12	10	11	12	9	11	11	10	11	11	26.8	26.8	26.8	54.897
tr|A0A3B3I1D2|A0A3B3I1D2_ORYLA;tr|H2L7K6|H2L7K6_ORYLA;tr|A0A3B3HJ12|A0A3B3HJ12_ORYLA;tr|A0A3B3HDV5|A0A3B3HDV5_ORYLA;tr|A0A3B3I9N2|A0A3B3I9N2_ORYLA	tr|A0A3B3I1D2|A0A3B3I1D2_ORYLA;tr|H2L7K6|H2L7K6_ORYLA;tr|A0A3B3HJ12|A0A3B3HJ12_ORYLA;tr|A0A3B3HDV5|A0A3B3HDV5_ORYLA;tr|A0A3B3I9N2|A0A3B3I9N2_ORYLA	13;13;13;12;9	13;13;13;12;9	13;13;13;12;9	tr|A0A3B3I1D2|A0A3B3I1D2_ORYLA Uncharacterized protein OS=Oryzias latipes OX=8090 GN=LOC101166874 PE=3 SV=1;tr|H2L7K6|H2L7K6_ORYLA Uncharacterized protein OS=Oryzias latipes OX=8090 GN=LOC101166874 PE=3 SV=2;tr|A0A3B3HJ12|A0A3B3HJ12_ORYLA Uncharacterized p	5	13	13	13	10	12	13	9	12	11	10	13	13	12	13	13	10	12	13	9	12	11	10	13	13	12	13	13	10	12	13	9	12	11	10	13	13	12	13	13	26.3	26.3	26.3	45.95
tr|A0A3B3HJ91|A0A3B3HJ91_ORYLA	tr|A0A3B3HJ91|A0A3B3HJ91_ORYLA	13	13	13	tr|A0A3B3HJ91|A0A3B3HJ91_ORYLA Uncharacterized protein OS=Oryzias latipes OX=8090 GN=LOC101167661 PE=3 SV=1	1	13	13	13	12	13	11	8	9	10	11	12	11	12	11	11	12	13	11	8	9	10	11	12	11	12	11	11	12	13	11	8	9	10	11	12	11	12	11	11	32	32	32	46.09
tr|A0A3B3HME9|A0A3B3HME9_ORYLA;tr|H2LCJ4|H2LCJ4_ORYLA;tr|A0A3B3IGP1|A0A3B3IGP1_ORYLA;tr|H2LCJ2|H2LCJ2_ORYLA	tr|A0A3B3HME9|A0A3B3HME9_ORYLA;tr|H2LCJ4|H2LCJ4_ORYLA;tr|A0A3B3IGP1|A0A3B3IGP1_ORYLA;tr|H2LCJ2|H2LCJ2_ORYLA	13;13;13;9	13;13;13;9	12;12;12;8	tr|A0A3B3HME9|A0A3B3HME9_ORYLA Malate dehydrogenase OS=Oryzias latipes OX=8090 GN=mdh1 PE=3 SV=1;tr|H2LCJ4|H2LCJ4_ORYLA Malate dehydrogenase OS=Oryzias latipes OX=8090 GN=mdh1 PE=3 SV=2;tr|A0A3B3IGP1|A0A3B3IGP1_ORYLA Malate dehydrogenase OS=Oryzias latipes	4	13	13	12	12	13	13	12	13	13	12	13	13	12	13	13	12	13	13	12	13	13	12	13	13	12	13	13	11	12	12	11	12	12	11	12	12	11	12	12	41.4	41.4	39	36.259
tr|H2LL39|H2LL39_ORYLA;tr|A0A3B3HUJ7|A0A3B3HUJ7_ORYLA;tr|A0A3B3IAX0|A0A3B3IAX0_ORYLA	tr|H2LL39|H2LL39_ORYLA;tr|A0A3B3HUJ7|A0A3B3HUJ7_ORYLA;tr|A0A3B3IAX0|A0A3B3IAX0_ORYLA	13;13;13	13;13;13	13;13;13	tr|H2LL39|H2LL39_ORYLA CCT-theta OS=Oryzias latipes OX=8090 GN=cct8 PE=3 SV=2;tr|A0A3B3HUJ7|A0A3B3HUJ7_ORYLA CCT-theta OS=Oryzias latipes OX=8090 GN=cct8 PE=3 SV=1;tr|A0A3B3IAX0|A0A3B3IAX0_ORYLA CCT-theta OS=Oryzias latipes OX=8090 GN=cct8 PE=3 SV=1	3	13	13	13	11	13	12	7	10	9	8	11	12	9	8	11	11	13	12	7	10	9	8	11	12	9	8	11	11	13	12	7	10	9	8	11	12	9	8	11	25.4	25.4	25.4	58.115
tr|H2MGB3|H2MGB3_ORYLA;tr|A0A3B3HUM8|A0A3B3HUM8_ORYLA;tr|A0A3B3I6L0|A0A3B3I6L0_ORYLA;tr|H2MLC5|H2MLC5_ORYLA;tr|A0A3B3HX48|A0A3B3HX48_ORYLA;tr|A0A3B3I640|A0A3B3I640_ORYLA	tr|H2MGB3|H2MGB3_ORYLA;tr|A0A3B3HUM8|A0A3B3HUM8_ORYLA	13;13;2;2;2;1	13;13;2;2;2;1	13;13;2;2;2;1	tr|H2MGB3|H2MGB3_ORYLA Coatomer subunit beta OS=Oryzias latipes OX=8090 GN=LOC101157089 PE=3 SV=2;tr|A0A3B3HUM8|A0A3B3HUM8_ORYLA Coatomer subunit beta OS=Oryzias latipes OX=8090 GN=LOC101157089 PE=3 SV=1	6	13	13	13	11	9	9	8	10	10	12	12	12	11	8	10	11	9	9	8	10	10	12	12	12	11	8	10	11	9	9	8	10	10	12	12	12	11	8	10	19.5	19.5	19.5	98.101
tr|A0A3B3IBU9|A0A3B3IBU9_ORYLA;tr|H2LAS3|H2LAS3_ORYLA	tr|A0A3B3IBU9|A0A3B3IBU9_ORYLA;tr|H2LAS3|H2LAS3_ORYLA	13;11	13;11	13;11	tr|A0A3B3IBU9|A0A3B3IBU9_ORYLA Peptidase_M3 domain-containing protein OS=Oryzias latipes OX=8090 GN=thop1 PE=3 SV=1;tr|H2LAS3|H2LAS3_ORYLA Peptidase_M3 domain-containing protein OS=Oryzias latipes OX=8090 GN=thop1 PE=3 SV=2	2	13	13	13	9	9	10	10	10	11	12	11	12	10	10	10	9	9	10	10	10	11	12	11	12	10	10	10	9	9	10	10	10	11	12	11	12	10	10	10	19.9	19.9	19.9	77.803
tr|H2LW76|H2LW76_ORYLA;tr|A0A3B3IC02|A0A3B3IC02_ORYLA;tr|A0A3B3IHY9|A0A3B3IHY9_ORYLA	tr|H2LW76|H2LW76_ORYLA;tr|A0A3B3IC02|A0A3B3IC02_ORYLA;tr|A0A3B3IHY9|A0A3B3IHY9_ORYLA	13;13;12	13;13;12	13;13;12	tr|H2LW76|H2LW76_ORYLA Fibrinogen C-terminal domain-containing protein OS=Oryzias latipes OX=8090 GN=fgg PE=4 SV=2;tr|A0A3B3IC02|A0A3B3IC02_ORYLA Uncharacterized protein OS=Oryzias latipes OX=8090 GN=fgg PE=4 SV=1;tr|A0A3B3IHY9|A0A3B3IHY9_ORYLA Uncharacter	3	13	13	13	9	10	10	8	11	11	10	10	11	10	9	11	9	10	10	8	11	11	10	10	11	10	9	11	9	10	10	8	11	11	10	10	11	10	9	11	31.1	31.1	31.1	52.433
tr|A0A3B3ID17|A0A3B3ID17_ORYLA;tr|A0A3B3IED5|A0A3B3IED5_ORYLA;tr|H2MB44|H2MB44_ORYLA	tr|A0A3B3ID17|A0A3B3ID17_ORYLA;tr|A0A3B3IED5|A0A3B3IED5_ORYLA;tr|H2MB44|H2MB44_ORYLA	13;13;13	13;13;13	13;13;13	tr|A0A3B3ID17|A0A3B3ID17_ORYLA Uncharacterized protein OS=Oryzias latipes OX=8090 GN=acsf2 PE=3 SV=1;tr|A0A3B3IED5|A0A3B3IED5_ORYLA Uncharacterized protein OS=Oryzias latipes OX=8090 GN=acsf2 PE=3 SV=1;tr|H2MB44|H2MB44_ORYLA Uncharacterized protein OS=Oryz	3	13	13	13	12	11	12	10	12	12	11	13	13	11	11	10	12	11	12	10	12	12	11	13	13	11	11	10	12	11	12	10	12	12	11	13	13	11	11	10	24.4	24.4	24.4	64.858
tr|A0A3B3IJI0|A0A3B3IJI0_ORYLA;tr|A0A3B3H439|A0A3B3H439_ORYLA;tr|H2MGA1|H2MGA1_ORYLA	tr|A0A3B3IJI0|A0A3B3IJI0_ORYLA;tr|A0A3B3H439|A0A3B3H439_ORYLA;tr|H2MGA1|H2MGA1_ORYLA	13;12;11	13;12;11	13;12;11	tr|A0A3B3IJI0|A0A3B3IJI0_ORYLA Phosphoglycerate kinase OS=Oryzias latipes OX=8090 GN=pgk1 PE=3 SV=1;tr|A0A3B3H439|A0A3B3H439_ORYLA Phosphoglycerate kinase OS=Oryzias latipes OX=8090 GN=pgk1 PE=3 SV=1;tr|H2MGA1|H2MGA1_ORYLA Phosphoglycerate kinase OS=Oryzia	3	13	13	13	12	13	13	12	13	13	13	12	13	13	12	11	12	13	13	12	13	13	13	12	13	13	12	11	12	13	13	12	13	13	13	12	13	13	12	11	38.6	38.6	38.6	44.433
tr|A0A3B3IPI1|A0A3B3IPI1_ORYLA	tr|A0A3B3IPI1|A0A3B3IPI1_ORYLA	13	13	13	tr|A0A3B3IPI1|A0A3B3IPI1_ORYLA 60S ribosomal protein L7a OS=Oryzias latipes OX=8090 GN=RPL7A PE=3 SV=1	1	13	13	13	12	13	13	12	12	12	13	12	13	13	13	13	12	13	13	12	12	12	13	12	13	13	13	13	12	13	13	12	12	12	13	12	13	13	13	13	40.2	40.2	40.2	29.989
tr|C0STH5|C0STH5_ORYLA	tr|C0STH5|C0STH5_ORYLA	13	13	13	tr|C0STH5|C0STH5_ORYLA Zenzai OS=Oryzias latipes OX=8090 GN=zenzai PE=2 SV=1	1	13	13	13	11	11	10	12	12	11	11	11	11	11	9	9	11	11	10	12	12	11	11	11	11	11	9	9	11	11	10	12	12	11	11	11	11	11	9	9	30.4	30.4	30.4	59.874
tr|H2L2Y2|H2L2Y2_ORYLA;tr|A0A3B3I5W2|A0A3B3I5W2_ORYLA;tr|A0A3B3HHW3|A0A3B3HHW3_ORYLA;tr|H2MZ59|H2MZ59_ORYLA;tr|A0A3B3HFC1|A0A3B3HFC1_ORYLA;tr|A0A3B3IJT0|A0A3B3IJT0_ORYLA;tr|A0A3B3HLD4|A0A3B3HLD4_ORYLA;tr|A0A3B3I632|A0A3B3I632_ORYLA;tr|A0A3B3HHP6|A0A3B3HHP6_ORYLA;tr|A0A3B3HD58|A0A3B3HD58_ORYLA;tr|A0A3B3HNX8|A0A3B3HNX8_ORYLA	tr|H2L2Y2|H2L2Y2_ORYLA	13;1;1;1;1;1;1;1;1;1;1	13;1;1;1;1;1;1;1;1;1;1	6;0;0;0;0;0;0;0;0;0;0	tr|H2L2Y2|H2L2Y2_ORYLA Hexokinase OS=Oryzias latipes OX=8090 GN=HK1 PE=3 SV=2	11	13	13	6	12	12	13	12	12	12	13	12	13	11	11	11	12	12	13	12	12	12	13	12	13	11	11	11	6	5	6	6	5	5	6	6	6	6	6	6	13.7	13.7	5.7	102.88
tr|H2LB33|H2LB33_ORYLA;CON__P02676	tr|H2LB33|H2LB33_ORYLA	13;1	13;1	13;1	tr|H2LB33|H2LB33_ORYLA Fibrinogen beta chain OS=Oryzias latipes OX=8090 GN=fgb PE=2 SV=2	2	13	13	13	12	12	12	11	13	12	11	13	12	12	13	12	12	12	12	11	13	12	11	13	12	12	13	12	12	12	12	11	13	12	11	13	12	12	13	12	31.1	31.1	31.1	56.501
tr|H2LG08|H2LG08_ORYLA	tr|H2LG08|H2LG08_ORYLA	13	13	13	tr|H2LG08|H2LG08_ORYLA Transket_pyr domain-containing protein OS=Oryzias latipes OX=8090 GN=dhtkd1 PE=3 SV=2	1	13	13	13	9	12	12	8	11	9	9	13	12	11	12	12	9	12	12	8	11	9	9	13	12	11	12	12	9	12	12	8	11	9	9	13	12	11	12	12	16.5	16.5	16.5	102.77
tr|H2LMH2|H2LMH2_ORYLA;tr|A0A3B3HNF1|A0A3B3HNF1_ORYLA	tr|H2LMH2|H2LMH2_ORYLA;tr|A0A3B3HNF1|A0A3B3HNF1_ORYLA	13;9	13;9	13;9	tr|H2LMH2|H2LMH2_ORYLA Aldedh domain-containing protein OS=Oryzias latipes OX=8090 GN=aldh7a1 PE=3 SV=2;tr|A0A3B3HNF1|A0A3B3HNF1_ORYLA Uncharacterized protein OS=Oryzias latipes OX=8090 GN=aldh7a1 PE=4 SV=1	2	13	13	13	9	9	10	10	8	9	10	10	10	11	10	13	9	9	10	10	8	9	10	10	10	11	10	13	9	9	10	10	8	9	10	10	10	11	10	13	24.5	24.5	24.5	59.442
tr|H2LN75|H2LN75_ORYLA;tr|H2LN74|H2LN74_ORYLA;tr|H2L7I3|H2L7I3_ORYLA;tr|H2L7I7|H2L7I7_ORYLA	tr|H2LN75|H2LN75_ORYLA;tr|H2LN74|H2LN74_ORYLA	13;9;2;2	13;9;2;2	13;9;2;2	tr|H2LN75|H2LN75_ORYLA Uncharacterized protein OS=Oryzias latipes OX=8090 GN=hspa4 PE=3 SV=1;tr|H2LN74|H2LN74_ORYLA Uncharacterized protein OS=Oryzias latipes OX=8090 GN=hspa4 PE=3 SV=2	4	13	13	13	11	11	12	11	10	12	11	13	12	11	7	7	11	11	12	11	10	12	11	13	12	11	7	7	11	11	12	11	10	12	11	13	12	11	7	7	22.7	22.7	22.7	94.962
tr|H2LNC8|H2LNC8_ORYLA;tr|A0A3B3HQL3|A0A3B3HQL3_ORYLA	tr|H2LNC8|H2LNC8_ORYLA	13;1	13;1	13;1	tr|H2LNC8|H2LNC8_ORYLA NADH-ubiquinone oxidoreductase 75 kDa subunit, mitochondrial OS=Oryzias latipes OX=8090 GN=NDUFS1 PE=3 SV=2	2	13	13	13	11	12	12	9	10	9	12	11	11	13	8	10	11	12	12	9	10	9	12	11	11	13	8	10	11	12	12	9	10	9	12	11	11	13	8	10	19.4	19.4	19.4	78.94
tr|H2LNX4|H2LNX4_ORYLA;tr|H2LNX5|H2LNX5_ORYLA	tr|H2LNX4|H2LNX4_ORYLA;tr|H2LNX5|H2LNX5_ORYLA	13;13	13;13	13;13	tr|H2LNX4|H2LNX4_ORYLA Succinate dehydrogenase [ubiquinone] flavoprotein subunit, mitochondrial OS=Oryzias latipes OX=8090 GN=LOC101169635 PE=3 SV=2;tr|H2LNX5|H2LNX5_ORYLA Succinate dehydrogenase [ubiquinone] flavoprotein subunit, mitochondrial OS=Oryzias	2	13	13	13	11	11	13	11	11	10	11	12	12	10	10	12	11	11	13	11	11	10	11	12	12	10	10	12	11	11	13	11	11	10	11	12	12	10	10	12	29.3	29.3	29.3	69.841
tr|H2LQ84|H2LQ84_ORYLA	tr|H2LQ84|H2LQ84_ORYLA	13	13	13	tr|H2LQ84|H2LQ84_ORYLA Voltage-dependent anion-selective channel protein 2 OS=Oryzias latipes OX=8090 GN=LOC101173732 PE=3 SV=1	1	13	13	13	11	11	12	11	12	11	11	12	10	10	10	8	11	11	12	11	12	11	11	12	10	10	10	8	11	11	12	11	12	11	11	12	10	10	10	8	55.5	55.5	55.5	30.221
tr|H2LS06|H2LS06_ORYLA	tr|H2LS06|H2LS06_ORYLA	13	13	13	tr|H2LS06|H2LS06_ORYLA Nucleolin OS=Oryzias latipes OX=8090 GN=ncl PE=4 SV=2	1	13	13	13	11	13	13	11	12	13	11	12	11	10	12	11	11	13	13	11	12	13	11	12	11	10	12	11	11	13	13	11	12	13	11	12	11	10	12	11	16.8	16.8	16.8	77.698
tr|H2LT37|H2LT37_ORYLA;tr|H2MC27|H2MC27_ORYLA	tr|H2LT37|H2LT37_ORYLA	13;6	13;6	10;3	tr|H2LT37|H2LT37_ORYLA S-adenosylmethionine synthase OS=Oryzias latipes OX=8090 GN=LOC101160342 PE=3 SV=2	2	13	13	10	11	10	12	10	11	10	11	12	12	11	10	11	11	10	12	10	11	10	11	12	12	11	10	11	9	8	10	8	9	8	9	9	9	9	8	9	44.2	44.2	35.9	42.67
tr|H2LUG5|H2LUG5_ORYLA	tr|H2LUG5|H2LUG5_ORYLA	13	13	13	tr|H2LUG5|H2LUG5_ORYLA Uncharacterized protein OS=Oryzias latipes OX=8090 GN=cant1 PE=4 SV=1	1	13	13	13	10	10	11	8	11	12	8	12	11	9	11	10	10	10	11	8	11	12	8	12	11	9	11	10	10	10	11	8	11	12	8	12	11	9	11	10	34.1	34.1	34.1	45.7
tr|H2LX47|H2LX47_ORYLA;tr|H2M081|H2M081_ORYLA;tr|A0A3B3ICN9|A0A3B3ICN9_ORYLA;tr|A0A3B3H8N9|A0A3B3H8N9_ORYLA;tr|A0A3B3I833|A0A3B3I833_ORYLA	tr|H2LX47|H2LX47_ORYLA	13;1;1;1;1	13;1;1;1;1	13;1;1;1;1	tr|H2LX47|H2LX47_ORYLA Metavinculin OS=Oryzias latipes OX=8090 GN=vcl PE=3 SV=1	5	13	13	13	10	12	12	6	12	11	8	10	11	10	10	11	10	12	12	6	12	11	8	10	11	10	10	11	10	12	12	6	12	11	8	10	11	10	10	11	13.9	13.9	13.9	116.62
tr|H2LXA5|H2LXA5_ORYLA	tr|H2LXA5|H2LXA5_ORYLA	13	13	13	tr|H2LXA5|H2LXA5_ORYLA Aldo_ket_red domain-containing protein OS=Oryzias latipes OX=8090 GN=LOC101175168 PE=3 SV=2	1	13	13	13	10	12	12	8	10	9	8	11	12	11	11	11	10	12	12	8	10	9	8	11	12	11	11	11	10	12	12	8	10	9	8	11	12	11	11	11	34.6	34.6	34.6	36.486
tr|H2LYA2|H2LYA2_ORYLA	tr|H2LYA2|H2LYA2_ORYLA	13	13	13	tr|H2LYA2|H2LYA2_ORYLA Eukaryotic translation initiation factor 3 subunit B OS=Oryzias latipes OX=8090 GN=EIF3B PE=3 SV=2	1	13	13	13	10	13	12	9	9	10	9	10	8	10	11	11	10	13	12	9	9	10	9	10	8	10	11	11	10	13	12	9	9	10	9	10	8	10	11	11	22.5	22.5	22.5	79.606
tr|H2M199|H2M199_ORYLA	tr|H2M199|H2M199_ORYLA	13	13	13	tr|H2M199|H2M199_ORYLA Adenylyl cyclase-associated protein OS=Oryzias latipes OX=8090 GN=cap1 PE=3 SV=1	1	13	13	13	11	12	8	10	10	9	10	8	9	10	10	10	11	12	8	10	10	9	10	8	9	10	10	10	11	12	8	10	10	9	10	8	9	10	10	10	28.2	28.2	28.2	50.16
tr|H2M3X6|H2M3X6_ORYLA;tr|H2M3X8|H2M3X8_ORYLA;tr|A0A3B3HNN8|A0A3B3HNN8_ORYLA	tr|H2M3X6|H2M3X6_ORYLA;tr|H2M3X8|H2M3X8_ORYLA;tr|A0A3B3HNN8|A0A3B3HNN8_ORYLA	13;13;10	13;13;10	13;13;10	tr|H2M3X6|H2M3X6_ORYLA Uncharacterized protein OS=Oryzias latipes OX=8090 GN=pbld PE=4 SV=2;tr|H2M3X8|H2M3X8_ORYLA Uncharacterized protein OS=Oryzias latipes OX=8090 GN=pbld PE=4 SV=2;tr|A0A3B3HNN8|A0A3B3HNN8_ORYLA Uncharacterized protein OS=Oryzias latipe	3	13	13	13	9	11	9	10	10	11	10	10	11	12	13	12	9	11	9	10	10	11	10	10	11	12	13	12	9	11	9	10	10	11	10	10	11	12	13	12	53.7	53.7	53.7	31.362
tr|H2M7R9|H2M7R9_ORYLA;tr|H2M7R7|H2M7R7_ORYLA	tr|H2M7R9|H2M7R9_ORYLA;tr|H2M7R7|H2M7R7_ORYLA	13;13	13;13	13;13	tr|H2M7R9|H2M7R9_ORYLA Dolichyl-diphosphooligosaccharide--protein glycosyltransferase subunit 2 OS=Oryzias latipes OX=8090 GN=rpn2 PE=3 SV=2;tr|H2M7R7|H2M7R7_ORYLA Dolichyl-diphosphooligosaccharide--protein glycosyltransferase subunit 2 OS=Oryzias latipes	2	13	13	13	13	13	11	12	12	11	13	13	12	12	11	11	13	13	11	12	12	11	13	13	12	12	11	11	13	13	11	12	12	11	13	13	12	12	11	11	21.7	21.7	21.7	68.939
tr|H2M998|H2M998_ORYLA;tr|H2MNQ6|H2MNQ6_ORYLA;tr|A0A3B3IJF3|A0A3B3IJF3_ORYLA	tr|H2M998|H2M998_ORYLA	13;1;1	13;1;1	13;1;1	tr|H2M998|H2M998_ORYLA Rab GDP dissociation inhibitor OS=Oryzias latipes OX=8090 GN=LOC101168509 PE=3 SV=2	3	13	13	13	11	11	11	11	11	11	11	12	12	12	12	12	11	11	11	11	11	11	11	12	12	12	12	12	11	11	11	11	11	11	11	12	12	12	12	12	38.9	38.9	38.9	50.547
tr|H2MF76|H2MF76_ORYLA	tr|H2MF76|H2MF76_ORYLA	13	13	13	tr|H2MF76|H2MF76_ORYLA Uncharacterized protein OS=Oryzias latipes OX=8090 GN=uggt1 PE=3 SV=2	1	13	13	13	11	12	12	7	10	10	11	12	11	8	9	7	11	12	12	7	10	10	11	12	11	8	9	7	11	12	12	7	10	10	11	12	11	8	9	7	8.8	8.8	8.8	174.51
tr|H2MN99|H2MN99_ORYLA	tr|H2MN99|H2MN99_ORYLA	13	13	13	tr|H2MN99|H2MN99_ORYLA Uncharacterized protein OS=Oryzias latipes OX=8090 GN=tbxas1 PE=3 SV=2	1	13	13	13	11	11	12	9	8	8	10	10	11	11	12	11	11	11	12	9	8	8	10	10	11	11	12	11	11	11	12	9	8	8	10	10	11	11	12	11	27	27	27	63.602
tr|H2MYG8|H2MYG8_ORYLA	tr|H2MYG8|H2MYG8_ORYLA	13	13	13	tr|H2MYG8|H2MYG8_ORYLA Dolichyl-diphosphooligosaccharide--protein glycosyltransferase 48 kDa subunit OS=Oryzias latipes OX=8090 GN=ddost PE=3 SV=2	1	13	13	13	11	11	11	10	11	10	11	12	12	12	11	11	11	11	11	10	11	10	11	12	12	12	11	11	11	11	11	10	11	10	11	12	12	12	11	11	36	36	36	51.285
tr|A0A3B3HQZ1|A0A3B3HQZ1_ORYLA;tr|H2LBM3|H2LBM3_ORYLA;tr|A0A3B3HH06|A0A3B3HH06_ORYLA	tr|A0A3B3HQZ1|A0A3B3HQZ1_ORYLA;tr|H2LBM3|H2LBM3_ORYLA;tr|A0A3B3HH06|A0A3B3HH06_ORYLA	13;12;12	12;11;11	12;11;11	tr|A0A3B3HQZ1|A0A3B3HQZ1_ORYLA 14_3_3 domain-containing protein OS=Oryzias latipes OX=8090 GN=LOC101163516 PE=3 SV=1;tr|H2LBM3|H2LBM3_ORYLA 14_3_3 domain-containing protein OS=Oryzias latipes OX=8090 GN=LOC101163516 PE=3 SV=2;tr|A0A3B3HH06|A0A3B3HH06_ORYLA	3	13	12	12	9	12	10	9	11	10	9	10	10	11	12	11	8	11	9	8	10	9	8	9	9	10	11	10	8	11	9	8	10	9	8	9	9	10	11	10	50.6	47.4	47.4	28.088
tr|H2LAV3|H2LAV3_ORYLA	tr|H2LAV3|H2LAV3_ORYLA	13	12	12	tr|H2LAV3|H2LAV3_ORYLA Hcy-binding domain-containing protein OS=Oryzias latipes OX=8090 GN=LOC101175580 PE=4 SV=2	1	13	12	12	12	12	12	11	10	9	10	9	9	12	11	10	11	11	11	10	9	8	9	8	8	11	10	9	11	11	11	10	9	8	9	8	8	11	10	9	55	51.5	51.5	44.017
tr|H2L4V6|H2L4V6_ORYLA;tr|A0A3B3H830|A0A3B3H830_ORYLA;tr|H2MJJ6|H2MJJ6_ORYLA	tr|H2L4V6|H2L4V6_ORYLA	13;6;6	2;1;1	2;1;1	tr|H2L4V6|H2L4V6_ORYLA Myosin motor domain-containing protein OS=Oryzias latipes OX=8090 GN=LOC101154782 PE=3 SV=2	3	13	2	2	12	12	11	10	11	13	12	11	11	12	10	10	2	2	2	2	2	2	2	2	1	2	2	2	2	2	2	2	2	2	2	2	1	2	2	2	7.2	1.9	1.9	191.91
tr|H2MN58|H2MN58_ORYLA	tr|H2MN58|H2MN58_ORYLA	13	1	0	tr|H2MN58|H2MN58_ORYLA Tubulin alpha chain OS=Oryzias latipes OX=8090 GN=LOC101168255 PE=3 SV=2	1	13	1	0	10	12	10	9	10	10	10	9	10	9	10	11	1	1	1	1	1	1	1	1	1	1	1	1	0	0	0	0	0	0	0	0	0	0	0	0	30.7	2.2	0	50.046
CON__ENSEMBL:ENSP00000377550;CON__Q14525;CON__Q9UE12;CON__Q15323;CON__Q497I4	CON__ENSEMBL:ENSP00000377550	12;2;2;2;2	5;1;1;1;1	0;0;0;0;0		5	12	5	0	7	7	8	11	12	12	8	8	8	8	9	7	0	1	2	4	5	5	1	1	1	2	2	1	0	0	0	0	0	0	0	0	0	0	0	0	21.9	11.4	0	45.771
tr|A0A3B3HAW4|A0A3B3HAW4_ORYLA;tr|H2LY96|H2LY96_ORYLA	tr|A0A3B3HAW4|A0A3B3HAW4_ORYLA;tr|H2LY96|H2LY96_ORYLA	12;11	12;11	11;10	tr|A0A3B3HAW4|A0A3B3HAW4_ORYLA Uncharacterized protein OS=Oryzias latipes OX=8090 GN=LOC101174991 PE=4 SV=1;tr|H2LY96|H2LY96_ORYLA Uncharacterized protein OS=Oryzias latipes OX=8090 GN=LOC101174991 PE=4 SV=2	2	12	12	11	9	10	11	8	7	9	8	10	10	10	12	12	9	10	11	8	7	9	8	10	10	10	12	12	8	9	10	7	6	8	7	9	9	9	11	11	43.7	43.7	39.6	35.869
tr|H2LIZ3|H2LIZ3_ORYLA;tr|A0A3B3HDQ2|A0A3B3HDQ2_ORYLA	tr|H2LIZ3|H2LIZ3_ORYLA;tr|A0A3B3HDQ2|A0A3B3HDQ2_ORYLA	12;12	12;12	12;12	tr|H2LIZ3|H2LIZ3_ORYLA Isoleucyl-tRNA synthetase OS=Oryzias latipes OX=8090 GN=iars1 PE=3 SV=2;tr|A0A3B3HDQ2|A0A3B3HDQ2_ORYLA Isoleucyl-tRNA synthetase OS=Oryzias latipes OX=8090 GN=iars1 PE=3 SV=1	2	12	12	12	9	9	9	8	7	8	8	10	7	11	6	6	9	9	9	8	7	8	8	10	7	11	6	6	9	9	9	8	7	8	8	10	7	11	6	6	9	9	9	144.02
tr|A0A3B3HJH0|A0A3B3HJH0_ORYLA;tr|H2L846|H2L846_ORYLA	tr|A0A3B3HJH0|A0A3B3HJH0_ORYLA;tr|H2L846|H2L846_ORYLA	12;10	12;10	12;10	tr|A0A3B3HJH0|A0A3B3HJH0_ORYLA Leucyl-tRNA synthetase OS=Oryzias latipes OX=8090 GN=lars1 PE=3 SV=1;tr|H2L846|H2L846_ORYLA Leucyl-tRNA synthetase OS=Oryzias latipes OX=8090 GN=lars1 PE=3 SV=2	2	12	12	12	10	7	7	5	5	4	10	6	6	8	8	5	10	7	7	5	5	4	10	6	6	8	8	5	10	7	7	5	5	4	10	6	6	8	8	5	11.4	11.4	11.4	135.27
tr|A0A3B3I0Q1|A0A3B3I0Q1_ORYLA;tr|H2LDN1|H2LDN1_ORYLA	tr|A0A3B3I0Q1|A0A3B3I0Q1_ORYLA;tr|H2LDN1|H2LDN1_ORYLA	12;11	12;11	12;11	tr|A0A3B3I0Q1|A0A3B3I0Q1_ORYLA Uncharacterized protein OS=Oryzias latipes OX=8090 GN=LOC101168896 PE=4 SV=1;tr|H2LDN1|H2LDN1_ORYLA Uncharacterized protein OS=Oryzias latipes OX=8090 GN=LOC101168896 PE=4 SV=2	2	12	12	12	10	10	10	9	10	9	12	12	11	11	12	11	10	10	10	9	10	9	12	12	11	11	12	11	10	10	10	9	10	9	12	12	11	11	12	11	24.6	24.6	24.6	59.869
tr|A0A3B3I803|A0A3B3I803_ORYLA;tr|H2MSM3|H2MSM3_ORYLA	tr|A0A3B3I803|A0A3B3I803_ORYLA;tr|H2MSM3|H2MSM3_ORYLA	12;8	12;8	12;8	tr|A0A3B3I803|A0A3B3I803_ORYLA CCT-beta OS=Oryzias latipes OX=8090 GN=cct2 PE=3 SV=1;tr|H2MSM3|H2MSM3_ORYLA CCT-beta OS=Oryzias latipes OX=8090 GN=cct2 PE=3 SV=2	2	12	12	12	9	9	10	9	9	9	9	10	9	9	11	9	9	9	10	9	9	9	9	10	9	9	11	9	9	9	10	9	9	9	9	10	9	9	11	9	21.5	21.5	21.5	57.831
tr|A0A3B3IBM7|A0A3B3IBM7_ORYLA	tr|A0A3B3IBM7|A0A3B3IBM7_ORYLA	12	12	12	tr|A0A3B3IBM7|A0A3B3IBM7_ORYLA SCP2 domain-containing protein OS=Oryzias latipes OX=8090 GN=LOC101172485 PE=4 SV=1	1	12	12	12	11	12	12	11	12	12	11	12	12	11	12	12	11	12	12	11	12	12	11	12	12	11	12	12	11	12	12	11	12	12	11	12	12	11	12	12	56.1	56.1	56.1	15.13
tr|A0A3B3ILB1|A0A3B3ILB1_ORYLA;tr|A0A3B3HZ15|A0A3B3HZ15_ORYLA	tr|A0A3B3ILB1|A0A3B3ILB1_ORYLA;tr|A0A3B3HZ15|A0A3B3HZ15_ORYLA	12;11	12;11	12;11	tr|A0A3B3ILB1|A0A3B3ILB1_ORYLA Gluconolactonase OS=Oryzias latipes OX=8090 GN=rgn PE=3 SV=1;tr|A0A3B3HZ15|A0A3B3HZ15_ORYLA Gluconolactonase OS=Oryzias latipes OX=8090 GN=rgn PE=3 SV=1	2	12	12	12	8	10	12	10	9	10	10	10	10	11	9	10	8	10	12	10	9	10	10	10	10	11	9	10	8	10	12	10	9	10	10	10	10	11	9	10	46.5	46.5	46.5	32.377
tr|A0A3B3IMW5|A0A3B3IMW5_ORYLA	tr|A0A3B3IMW5|A0A3B3IMW5_ORYLA	12	12	12	tr|A0A3B3IMW5|A0A3B3IMW5_ORYLA ATP synthase F(0) complex subunit B1, mitochondrial OS=Oryzias latipes OX=8090 GN=atp5pb PE=3 SV=1	1	12	12	12	8	10	10	10	12	11	9	10	10	10	10	11	8	10	10	10	12	11	9	10	10	10	10	11	8	10	10	10	12	11	9	10	10	10	10	11	32.1	32.1	32.1	34.783
tr|H2L8F1|H2L8F1_ORYLA	tr|H2L8F1|H2L8F1_ORYLA	12	12	12	tr|H2L8F1|H2L8F1_ORYLA Peptidyl-prolyl cis-trans isomerase OS=Oryzias latipes OX=8090 GN=ppib PE=3 SV=1	1	12	12	12	11	10	11	11	11	10	11	11	10	11	10	11	11	10	11	11	11	10	11	11	10	11	10	11	11	10	11	11	11	10	11	11	10	11	10	11	56	56	56	23.733
tr|H2LB58|H2LB58_ORYLA;tr|H2N111|H2N111_ORYLA;tr|A0A3B3H699|A0A3B3H699_ORYLA;tr|A0A3B3HD10|A0A3B3HD10_ORYLA;tr|A0A3B3I9D3|A0A3B3I9D3_ORYLA;tr|A0A3B3ICN2|A0A3B3ICN2_ORYLA;tr|A0A3B3I0M0|A0A3B3I0M0_ORYLA;tr|A0A3B3I234|A0A3B3I234_ORYLA;tr|A0A3B3HDY0|A0A3B3HDY0_ORYLA;tr|A0A3B3I3S5|A0A3B3I3S5_ORYLA;tr|A0A3B3IME4|A0A3B3IME4_ORYLA	tr|H2LB58|H2LB58_ORYLA	12;5;5;5;5;5;5;5;5;5;5	12;5;5;5;5;5;5;5;5;5;5	12;5;5;5;5;5;5;5;5;5;5	tr|H2LB58|H2LB58_ORYLA 60S ribosomal protein L6 OS=Oryzias latipes OX=8090 GN=rpl6 PE=3 SV=1	11	12	12	12	9	10	10	6	10	9	7	10	11	11	11	10	9	10	10	6	10	9	7	10	11	11	11	10	9	10	10	6	10	9	7	10	11	11	11	10	32.3	32.3	32.3	29.978
tr|H2LBC5|H2LBC5_ORYLA;tr|H2LBC3|H2LBC3_ORYLA	tr|H2LBC5|H2LBC5_ORYLA;tr|H2LBC3|H2LBC3_ORYLA	12;11	12;11	12;11	tr|H2LBC5|H2LBC5_ORYLA Uncharacterized protein OS=Oryzias latipes OX=8090 GN=acaa2 PE=3 SV=1;tr|H2LBC3|H2LBC3_ORYLA Uncharacterized protein OS=Oryzias latipes OX=8090 GN=acaa2 PE=3 SV=2	2	12	12	12	10	12	12	10	12	12	10	10	10	11	11	11	10	12	12	10	12	12	10	10	10	11	11	11	10	12	12	10	12	12	10	10	10	11	11	11	39.6	39.6	39.6	41.489
tr|H2LBW0|H2LBW0_ORYLA	tr|H2LBW0|H2LBW0_ORYLA	12	12	12	tr|H2LBW0|H2LBW0_ORYLA Protein-synthesizing GTPase OS=Oryzias latipes OX=8090 GN=eif2s3 PE=4 SV=1	1	12	12	12	10	12	11	8	7	9	9	10	8	10	10	11	10	12	11	8	7	9	9	10	8	10	10	11	10	12	11	8	7	9	9	10	8	10	10	11	30.7	30.7	30.7	51.097
tr|H2LCR1|H2LCR1_ORYLA	tr|H2LCR1|H2LCR1_ORYLA	12	12	12	tr|H2LCR1|H2LCR1_ORYLA Complement component C9 OS=Oryzias latipes OX=8090 GN=c9 PE=3 SV=2	1	12	12	12	10	12	12	12	11	10	12	12	12	10	11	9	10	12	12	12	11	10	12	12	12	10	11	9	10	12	12	12	11	10	12	12	12	10	11	9	31.2	31.2	31.2	65.054
tr|H2LDX1|H2LDX1_ORYLA;tr|H2LDW8|H2LDW8_ORYLA	tr|H2LDX1|H2LDX1_ORYLA;tr|H2LDW8|H2LDW8_ORYLA	12;10	12;10	12;10	tr|H2LDX1|H2LDX1_ORYLA Beta-hexosaminidase OS=Oryzias latipes OX=8090 GN=hexb PE=3 SV=2;tr|H2LDW8|H2LDW8_ORYLA Beta-hexosaminidase OS=Oryzias latipes OX=8090 GN=hexb PE=3 SV=2	2	12	12	12	10	12	12	9	9	10	7	10	10	10	12	10	10	12	12	9	9	10	7	10	10	10	12	10	10	12	12	9	9	10	7	10	10	10	12	10	26.2	26.2	26.2	62.066
tr|H2LKL9|H2LKL9_ORYLA	tr|H2LKL9|H2LKL9_ORYLA	12	12	12	tr|H2LKL9|H2LKL9_ORYLA 6-phosphogluconate dehydrogenase, decarboxylating OS=Oryzias latipes OX=8090 GN=pgd PE=3 SV=1	1	12	12	12	10	12	12	10	11	11	9	10	10	12	10	10	10	12	12	10	11	11	9	10	10	12	10	10	10	12	12	10	11	11	9	10	10	12	10	10	32.1	32.1	32.1	53.21
tr|H2LN28|H2LN28_ORYLA	tr|H2LN28|H2LN28_ORYLA	12	12	11	tr|H2LN28|H2LN28_ORYLA Glutathione transferase OS=Oryzias latipes OX=8090 GN=LOC101157367 PE=3 SV=2	1	12	12	11	12	10	12	10	11	8	11	11	11	11	10	9	12	10	12	10	11	8	11	11	11	11	10	9	11	9	11	9	10	8	10	10	10	10	9	8	37	37	34.2	32.873
tr|H2LXI4|H2LXI4_ORYLA	tr|H2LXI4|H2LXI4_ORYLA	12	12	11	tr|H2LXI4|H2LXI4_ORYLA Voltage-dependent anion-selective channel protein 2 OS=Oryzias latipes OX=8090 GN=VDAC2 PE=3 SV=2	1	12	12	11	9	10	9	11	10	11	9	12	11	10	9	9	9	10	9	11	10	11	9	12	11	10	9	9	8	9	8	10	9	10	8	11	10	9	8	8	44.5	44.5	41.7	30.05
tr|H2LZJ7|H2LZJ7_ORYLA;tr|A0A3B3HYT4|A0A3B3HYT4_ORYLA	tr|H2LZJ7|H2LZJ7_ORYLA;tr|A0A3B3HYT4|A0A3B3HYT4_ORYLA	12;10	12;10	8;8	tr|H2LZJ7|H2LZJ7_ORYLA Uncharacterized protein OS=Oryzias latipes OX=8090 GN=LOC101161915 PE=4 SV=2;tr|A0A3B3HYT4|A0A3B3HYT4_ORYLA Uncharacterized protein OS=Oryzias latipes OX=8090 GN=LOC101161915 PE=4 SV=1	2	12	12	8	9	10	11	5	7	8	9	7	10	9	9	9	9	10	11	5	7	8	9	7	10	9	9	9	5	6	7	3	4	5	5	4	6	6	5	6	23	23	17.7	69.79
tr|H2M7N9|H2M7N9_ORYLA	tr|H2M7N9|H2M7N9_ORYLA	12	12	11	tr|H2M7N9|H2M7N9_ORYLA Lipocln_cytosolic_FA-bd_dom domain-containing protein OS=Oryzias latipes OX=8090 GN=LOC101156833 PE=3 SV=2	1	12	12	11	11	12	12	10	11	10	11	11	11	11	12	12	11	12	12	10	11	10	11	11	11	11	12	12	10	11	11	9	10	9	10	10	10	10	11	11	65.4	65.4	58.6	14.958
tr|H2MDA8|H2MDA8_ORYLA	tr|H2MDA8|H2MDA8_ORYLA	12	12	9	tr|H2MDA8|H2MDA8_ORYLA Uncharacterized protein OS=Oryzias latipes OX=8090 GN=LOC101170260 PE=3 SV=2	1	12	12	9	9	9	10	9	7	11	11	10	11	11	9	9	9	9	10	9	7	11	11	10	11	11	9	9	7	7	8	6	5	8	8	7	8	8	6	7	34.1	34.1	26.9	36.793
tr|H2MFE5|H2MFE5_ORYLA	tr|H2MFE5|H2MFE5_ORYLA	12	12	10	tr|H2MFE5|H2MFE5_ORYLA Uncharacterized protein OS=Oryzias latipes OX=8090 PE=3 SV=2	1	12	12	10	11	12	12	10	10	11	11	11	12	10	9	10	11	12	12	10	10	11	11	11	12	10	9	10	9	10	10	8	8	9	9	10	10	8	7	8	25.8	25.8	22.5	56.252
tr|H2MNP1|H2MNP1_ORYLA	tr|H2MNP1|H2MNP1_ORYLA	12	12	12	tr|H2MNP1|H2MNP1_ORYLA 40S ribosomal protein SA OS=Oryzias latipes OX=8090 GN=rpsa PE=3 SV=2	1	12	12	12	11	11	11	10	9	9	10	9	9	9	11	9	11	11	11	10	9	9	10	9	9	9	11	9	11	11	11	10	9	9	10	9	9	9	11	9	43.9	43.9	43.9	33.37
tr|H2MT03|H2MT03_ORYLA	tr|H2MT03|H2MT03_ORYLA	12	12	9	tr|H2MT03|H2MT03_ORYLA Transket_pyr domain-containing protein OS=Oryzias latipes OX=8090 GN=OGDH PE=3 SV=2	1	12	12	9	10	10	10	8	7	7	9	9	9	9	9	7	10	10	10	8	7	7	9	9	9	9	9	7	7	7	7	6	5	5	6	6	6	6	6	6	14.2	14.2	10.5	115.83
tr|H2MTM5|H2MTM5_ORYLA	tr|H2MTM5|H2MTM5_ORYLA	12	12	12	tr|H2MTM5|H2MTM5_ORYLA Uncharacterized protein OS=Oryzias latipes OX=8090 GN=tmem214 PE=3 SV=1	1	12	12	12	11	10	9	11	10	9	10	10	8	10	11	10	11	10	9	11	10	9	10	10	8	10	11	10	11	10	9	11	10	9	10	10	8	10	11	10	18.5	18.5	18.5	76.263
tr|H2MTQ5|H2MTQ5_ORYLA;tr|A0A3B3HDQ3|A0A3B3HDQ3_ORYLA;tr|A0A3B3HKT5|A0A3B3HKT5_ORYLA	tr|H2MTQ5|H2MTQ5_ORYLA;tr|A0A3B3HDQ3|A0A3B3HDQ3_ORYLA;tr|A0A3B3HKT5|A0A3B3HKT5_ORYLA	12;11;10	12;11;10	12;11;10	tr|H2MTQ5|H2MTQ5_ORYLA Parathion hydrolase-related protein OS=Oryzias latipes OX=8090 GN=LOC101160510 PE=3 SV=2;tr|A0A3B3HDQ3|A0A3B3HDQ3_ORYLA Parathion hydrolase-related protein OS=Oryzias latipes OX=8090 GN=pter PE=3 SV=1;tr|A0A3B3HKT5|A0A3B3HKT5_ORYLA P	3	12	12	12	9	10	10	8	6	9	7	8	8	11	10	11	9	10	10	8	6	9	7	8	8	11	10	11	9	10	10	8	6	9	7	8	8	11	10	11	36.3	36.3	36.3	39.962
tr|H2MWK8|H2MWK8_ORYLA	tr|H2MWK8|H2MWK8_ORYLA	12	12	12	tr|H2MWK8|H2MWK8_ORYLA TOG domain-containing protein OS=Oryzias latipes OX=8090 GN=gcn1 PE=3 SV=2	1	12	12	12	9	8	7	6	9	7	8	8	7	9	7	6	9	8	7	6	9	7	8	8	7	9	7	6	9	8	7	6	9	7	8	8	7	9	7	6	6.1	6.1	6.1	293.81
tr|H2MY27|H2MY27_ORYLA;tr|A0A3B3H354|A0A3B3H354_ORYLA	tr|H2MY27|H2MY27_ORYLA	12;1	12;1	12;1	tr|H2MY27|H2MY27_ORYLA M20_dimer domain-containing protein OS=Oryzias latipes OX=8090 GN=cndp2 PE=3 SV=1	2	12	12	12	9	10	12	8	9	10	8	8	10	9	11	10	9	10	12	8	9	10	8	8	10	9	11	10	9	10	12	8	9	10	8	8	10	9	11	10	27.2	27.2	27.2	52.862
tr|H2N220|H2N220_ORYLA	tr|H2N220|H2N220_ORYLA	12	12	12	tr|H2N220|H2N220_ORYLA Leukotriene A(4) hydrolase OS=Oryzias latipes OX=8090 GN=lta4h PE=3 SV=2	1	12	12	12	10	11	11	11	10	10	11	11	11	11	11	12	10	11	11	11	10	10	11	11	11	11	11	12	10	11	11	11	10	10	11	11	11	11	11	12	23.5	23.5	23.5	69.538
tr|H2N296|H2N296_ORYLA	tr|H2N296|H2N296_ORYLA	12	12	12	tr|H2N296|H2N296_ORYLA MICOS complex subunit MIC60 OS=Oryzias latipes OX=8090 GN=immt PE=3 SV=2	1	12	12	12	10	11	10	10	11	12	9	12	10	10	10	10	10	11	10	10	11	12	9	12	10	10	10	10	10	11	10	10	11	12	9	12	10	10	10	10	19.8	19.8	19.8	83.219
tr|Q8AYQ1|Q8AYQ1_ORYLA;tr|A0A3B3HH82|A0A3B3HH82_ORYLA	tr|Q8AYQ1|Q8AYQ1_ORYLA	12;2	12;2	11;2	tr|Q8AYQ1|Q8AYQ1_ORYLA Alpha-type globin OS=Oryzias latipes OX=8090 GN=Gb PE=3 SV=1	2	12	12	11	9	11	12	11	11	11	10	11	12	10	10	11	9	11	12	11	11	11	10	11	12	10	10	11	8	10	11	10	10	10	9	10	11	9	9	10	75.5	75.5	75.5	15.594
tr|H2L694|H2L694_ORYLA	tr|H2L694|H2L694_ORYLA	12	11	11	tr|H2L694|H2L694_ORYLA Xanthine dehydrogenase OS=Oryzias latipes OX=8090 GN=xdh PE=3 SV=2	1	12	11	11	11	9	9	10	8	9	10	9	8	9	8	8	10	9	9	9	8	9	9	9	7	8	7	7	10	9	9	9	8	9	9	9	7	8	7	7	11.8	11.1	11.1	147.32
tr|H2LCL3|H2LCL3_ORYLA	tr|H2LCL3|H2LCL3_ORYLA	12	9	9	tr|H2LCL3|H2LCL3_ORYLA Calreticulin OS=Oryzias latipes OX=8090 GN=LOC101160304 PE=3 SV=2	1	12	9	9	8	12	12	8	12	12	8	12	12	8	11	11	6	9	9	6	9	9	6	9	9	5	8	8	6	9	9	6	9	9	6	9	9	5	8	8	28.4	24.1	24.1	48.025
tr|H2MH72|H2MH72_ORYLA;tr|H2LY91|H2LY91_ORYLA	tr|H2MH72|H2MH72_ORYLA	12;1	8;0	8;0	tr|H2MH72|H2MH72_ORYLA Uncharacterized protein OS=Oryzias latipes OX=8090 GN=LOC101162720 PE=4 SV=2	2	12	8	8	11	11	12	5	8	8	11	11	11	10	12	11	7	7	8	3	5	5	7	8	7	7	8	8	7	7	8	3	5	5	7	8	7	7	8	8	21	15.7	15.7	69.627
tr|H2MJ83|H2MJ83_ORYLA	tr|H2MJ83|H2MJ83_ORYLA	12	6	6	tr|H2MJ83|H2MJ83_ORYLA Uncharacterized protein OS=Oryzias latipes OX=8090 GN=LOC105353996 PE=3 SV=2	1	12	6	6	10	10	9	10	8	8	9	7	9	12	10	11	6	5	5	5	5	4	5	4	6	6	5	5	6	5	5	5	5	4	5	4	6	6	5	5	24.9	13.9	13.9	57.188
tr|A0A3B3IA15|A0A3B3IA15_ORYLA	tr|A0A3B3IA15|A0A3B3IA15_ORYLA	12	2	1	tr|A0A3B3IA15|A0A3B3IA15_ORYLA Uncharacterized protein OS=Oryzias latipes OX=8090 GN=tpm4 PE=3 SV=1	1	12	2	1	10	10	10	12	11	11	10	10	8	9	8	7	0	0	0	2	1	1	0	0	0	0	0	0	0	0	0	1	0	0	0	0	0	0	0	0	31.7	7.6	3.8	39.512
tr|H2MZB3|H2MZB3_ORYLA	tr|H2MZB3|H2MZB3_ORYLA	12	2	2	tr|H2MZB3|H2MZB3_ORYLA Uncharacterized protein OS=Oryzias latipes OX=8090 GN=cyp3a PE=3 SV=2	1	12	2	2	11	12	12	11	12	12	11	12	12	12	12	12	1	2	2	1	2	2	1	2	2	2	2	2	1	2	2	1	2	2	1	2	2	2	2	2	20.2	2.6	2.6	57.413
tr|H2N0V5|H2N0V5_ORYLA	tr|H2N0V5|H2N0V5_ORYLA	12	1	0	tr|H2N0V5|H2N0V5_ORYLA NTR domain-containing protein OS=Oryzias latipes OX=8090 PE=4 SV=2	1	12	1	0	10	9	10	8	9	9	10	8	9	8	8	8	0	0	1	0	1	1	0	0	0	0	0	1	0	0	0	0	0	0	0	0	0	0	0	0	32.6	2.3	0	48.306
CON__P13646-1	CON__P13646-1	11	1	1		1	11	1	1	6	7	8	10	11	11	6	7	6	7	7	6	1	1	1	1	1	1	0	1	0	0	0	0	1	1	1	1	1	1	0	1	0	0	0	0	19.7	1.5	1.5	49.586
tr|H2LZD6|H2LZD6_ORYLA;tr|H2LZD7|H2LZD7_ORYLA;tr|A0A3B3H3J4|A0A3B3H3J4_ORYLA	tr|H2LZD6|H2LZD6_ORYLA;tr|H2LZD7|H2LZD7_ORYLA;tr|A0A3B3H3J4|A0A3B3H3J4_ORYLA	11;11;11	11;11;11	11;11;11	tr|H2LZD6|H2LZD6_ORYLA RL10P_insert domain-containing protein OS=Oryzias latipes OX=8090 GN=rplp0 PE=3 SV=2;tr|H2LZD7|H2LZD7_ORYLA 60S acidic ribosomal protein P0 OS=Oryzias latipes OX=8090 GN=rplp0 PE=3 SV=2;tr|A0A3B3H3J4|A0A3B3H3J4_ORYLA 60S acidic ribos	3	11	11	11	10	10	11	8	10	10	8	10	9	9	10	10	10	10	11	8	10	10	8	10	9	9	10	10	10	10	11	8	10	10	8	10	9	9	10	10	47	47	47	27.222
tr|A0A3B3H840|A0A3B3H840_ORYLA;tr|H2MSQ1|H2MSQ1_ORYLA	tr|A0A3B3H840|A0A3B3H840_ORYLA	11;5	11;5	11;5	tr|A0A3B3H840|A0A3B3H840_ORYLA Thymidine phosphorylase OS=Oryzias latipes OX=8090 GN=TYMP PE=3 SV=1	2	11	11	11	10	10	8	9	9	9	9	9	9	10	11	11	10	10	8	9	9	9	9	9	9	10	11	11	10	10	8	9	9	9	9	9	9	10	11	11	29.9	29.9	29.9	47.528
tr|A0A3B3HJI7|A0A3B3HJI7_ORYLA;tr|H2LDB7|H2LDB7_ORYLA	tr|A0A3B3HJI7|A0A3B3HJI7_ORYLA;tr|H2LDB7|H2LDB7_ORYLA	11;11	11;11	11;11	tr|A0A3B3HJI7|A0A3B3HJI7_ORYLA Prohibitin OS=Oryzias latipes OX=8090 GN=phb PE=3 SV=1;tr|H2LDB7|H2LDB7_ORYLA Prohibitin OS=Oryzias latipes OX=8090 GN=phb PE=3 SV=2	2	11	11	11	7	10	10	7	9	10	7	9	8	9	11	10	7	10	10	7	9	10	7	9	8	9	11	10	7	10	10	7	9	10	7	9	8	9	11	10	37.6	37.6	37.6	29.853
tr|A0A3B3HSF2|A0A3B3HSF2_ORYLA	tr|A0A3B3HSF2|A0A3B3HSF2_ORYLA	11	11	11	tr|A0A3B3HSF2|A0A3B3HSF2_ORYLA Carn_acyltransf domain-containing protein OS=Oryzias latipes OX=8090 GN=LOC101160707 PE=3 SV=1	1	11	11	11	8	10	10	9	10	10	9	9	9	9	10	11	8	10	10	9	10	10	9	9	9	9	10	11	8	10	10	9	10	10	9	9	9	9	10	11	21.4	21.4	21.4	70.468
tr|A0A3B3HUU4|A0A3B3HUU4_ORYLA;tr|H2MMU7|H2MMU7_ORYLA	tr|A0A3B3HUU4|A0A3B3HUU4_ORYLA;tr|H2MMU7|H2MMU7_ORYLA	11;11	11;11	11;11	tr|A0A3B3HUU4|A0A3B3HUU4_ORYLA Uncharacterized protein OS=Oryzias latipes OX=8090 GN=agmat PE=3 SV=1;tr|H2MMU7|H2MMU7_ORYLA Uncharacterized protein OS=Oryzias latipes OX=8090 GN=agmat PE=3 SV=2	2	11	11	11	9	11	11	9	8	8	9	9	8	9	9	10	9	11	11	9	8	8	9	9	8	9	9	10	9	11	11	9	8	8	9	9	8	9	9	10	36.2	36.2	36.2	38.425
tr|H2LTY3|H2LTY3_ORYLA;tr|A0A3B3HZ92|A0A3B3HZ92_ORYLA;tr|H2LTY5|H2LTY5_ORYLA	tr|H2LTY3|H2LTY3_ORYLA;tr|A0A3B3HZ92|A0A3B3HZ92_ORYLA;tr|H2LTY5|H2LTY5_ORYLA	11;11;11	11;11;11	11;11;11	tr|H2LTY3|H2LTY3_ORYLA Lysine--tRNA ligase OS=Oryzias latipes OX=8090 GN=kars1 PE=3 SV=2;tr|A0A3B3HZ92|A0A3B3HZ92_ORYLA Lysine--tRNA ligase OS=Oryzias latipes OX=8090 GN=kars1 PE=3 SV=1;tr|H2LTY5|H2LTY5_ORYLA Lysine--tRNA ligase OS=Oryzias latipes OX=8090	3	11	11	11	8	10	10	7	10	10	8	10	10	7	8	10	8	10	10	7	10	10	8	10	10	7	8	10	8	10	10	7	10	10	8	10	10	7	8	10	25.4	25.4	25.4	68.074
tr|A0A3B3I6T1|A0A3B3I6T1_ORYLA	tr|A0A3B3I6T1|A0A3B3I6T1_ORYLA	11	11	11	tr|A0A3B3I6T1|A0A3B3I6T1_ORYLA Perilipin OS=Oryzias latipes OX=8090 GN=plin2 PE=3 SV=1	1	11	11	11	10	10	11	9	8	9	7	8	8	9	10	10	10	10	11	9	8	9	7	8	8	9	10	10	10	10	11	9	8	9	7	8	8	9	10	10	32.4	32.4	32.4	47.704
tr|A0A3B3IAY2|A0A3B3IAY2_ORYLA;tr|H2LQE3|H2LQE3_ORYLA	tr|A0A3B3IAY2|A0A3B3IAY2_ORYLA;tr|H2LQE3|H2LQE3_ORYLA	11;11	11;11	11;11	tr|A0A3B3IAY2|A0A3B3IAY2_ORYLA Ribosomal protein OS=Oryzias latipes OX=8090 GN=rpl10a PE=3 SV=1;tr|H2LQE3|H2LQE3_ORYLA Ribosomal protein OS=Oryzias latipes OX=8090 GN=rpl10a PE=3 SV=2	2	11	11	11	11	11	10	10	11	11	11	11	11	10	10	10	11	11	10	10	11	11	11	11	11	10	10	10	11	11	10	10	11	11	11	11	11	10	10	10	51.9	51.9	51.9	24.556
tr|A0A3B3IB18|A0A3B3IB18_ORYLA;tr|H2M0F8|H2M0F8_ORYLA;tr|H2M0F6|H2M0F6_ORYLA;tr|A0A3B3I9G1|A0A3B3I9G1_ORYLA;tr|H2LX70|H2LX70_ORYLA;tr|A0A3B3IB70|A0A3B3IB70_ORYLA;tr|A0A3B3I6H7|A0A3B3I6H7_ORYLA;tr|H2LX68|H2LX68_ORYLA	tr|A0A3B3IB18|A0A3B3IB18_ORYLA;tr|H2M0F8|H2M0F8_ORYLA;tr|H2M0F6|H2M0F6_ORYLA;tr|A0A3B3I9G1|A0A3B3I9G1_ORYLA	11;10;9;9;1;1;1;1	11;10;9;9;1;1;1;1	11;10;9;9;1;1;1;1	tr|A0A3B3IB18|A0A3B3IB18_ORYLA Adenosine kinase OS=Oryzias latipes OX=8090 GN=LOC101173404 PE=3 SV=1;tr|H2M0F8|H2M0F8_ORYLA Adenosine kinase OS=Oryzias latipes OX=8090 GN=LOC101173404 PE=3 SV=2;tr|H2M0F6|H2M0F6_ORYLA Adenosine kinase OS=Oryzias latipes OX=	8	11	11	11	8	10	11	9	10	11	8	10	10	7	11	8	8	10	11	9	10	11	8	10	10	7	11	8	8	10	11	9	10	11	8	10	10	7	11	8	38.4	38.4	38.4	41.672
tr|H2LRH1|H2LRH1_ORYLA;tr|A0A3B3IBS4|A0A3B3IBS4_ORYLA	tr|H2LRH1|H2LRH1_ORYLA;tr|A0A3B3IBS4|A0A3B3IBS4_ORYLA	11;11	11;11	11;11	tr|H2LRH1|H2LRH1_ORYLA Uncharacterized protein OS=Oryzias latipes OX=8090 GN=acaa1 PE=3 SV=2;tr|A0A3B3IBS4|A0A3B3IBS4_ORYLA Uncharacterized protein OS=Oryzias latipes OX=8090 GN=acaa1 PE=3 SV=1	2	11	11	11	8	10	11	8	8	10	8	9	9	10	8	8	8	10	11	8	8	10	8	9	9	10	8	8	8	10	11	8	8	10	8	9	9	10	8	8	31.9	31.9	31.9	39.765
tr|A0A3B3IJK2|A0A3B3IJK2_ORYLA;tr|H2MBI5|H2MBI5_ORYLA	tr|A0A3B3IJK2|A0A3B3IJK2_ORYLA;tr|H2MBI5|H2MBI5_ORYLA	11;9	11;9	11;9	tr|A0A3B3IJK2|A0A3B3IJK2_ORYLA Uncharacterized protein OS=Oryzias latipes OX=8090 GN=pdia6 PE=3 SV=1;tr|H2MBI5|H2MBI5_ORYLA Thioredoxin domain-containing protein OS=Oryzias latipes OX=8090 GN=pdia6 PE=3 SV=2	2	11	11	11	10	11	11	10	11	11	11	11	11	11	11	11	10	11	11	10	11	11	11	11	11	11	11	11	10	11	11	10	11	11	11	11	11	11	11	11	28.7	28.7	28.7	48.236
tr|A0A3B3IK28|A0A3B3IK28_ORYLA;tr|O93447|O93447_ORYLA;tr|H2LYB4|H2LYB4_ORYLA	tr|A0A3B3IK28|A0A3B3IK28_ORYLA;tr|O93447|O93447_ORYLA;tr|H2LYB4|H2LYB4_ORYLA	11;11;9	11;11;9	10;10;8	tr|A0A3B3IK28|A0A3B3IK28_ORYLA Annexin OS=Oryzias latipes OX=8090 GN=anxa11 PE=3 SV=1;tr|O93447|O93447_ORYLA Annexin OS=Oryzias latipes OX=8090 GN=anxa11 PE=2 SV=1;tr|H2LYB4|H2LYB4_ORYLA Annexin OS=Oryzias latipes OX=8090 GN=anxa11 PE=3 SV=1	3	11	11	10	11	11	11	9	11	8	10	10	9	11	11	11	11	11	11	9	11	8	10	10	9	11	11	11	10	10	10	8	10	7	9	9	8	10	10	10	27.4	27.4	25.4	49.588
tr|A0A3B3IKU7|A0A3B3IKU7_ORYLA;tr|A0A3B3IKT3|A0A3B3IKT3_ORYLA;tr|H2LTB2|H2LTB2_ORYLA	tr|A0A3B3IKU7|A0A3B3IKU7_ORYLA;tr|A0A3B3IKT3|A0A3B3IKT3_ORYLA;tr|H2LTB2|H2LTB2_ORYLA	11;10;6	11;10;6	11;10;6	tr|A0A3B3IKU7|A0A3B3IKU7_ORYLA Homogentisate 1,2-dioxygenase OS=Oryzias latipes OX=8090 GN=hgd PE=3 SV=1;tr|A0A3B3IKT3|A0A3B3IKT3_ORYLA Homogentisate 1,2-dioxygenase OS=Oryzias latipes OX=8090 GN=hgd PE=3 SV=1;tr|H2LTB2|H2LTB2_ORYLA Homogentisate 1,2-dioxy	3	11	11	11	8	9	8	8	10	9	10	9	11	11	9	10	8	9	8	8	10	9	10	9	11	11	9	10	8	9	8	8	10	9	10	9	11	11	9	10	36.6	36.6	36.6	49.832
tr|H2LEA8|H2LEA8_ORYLA;tr|A0A3B3IMX0|A0A3B3IMX0_ORYLA;tr|A0A3B3I3B4|A0A3B3I3B4_ORYLA	tr|H2LEA8|H2LEA8_ORYLA;tr|A0A3B3IMX0|A0A3B3IMX0_ORYLA	11;11;5	11;11;5	11;11;5	tr|H2LEA8|H2LEA8_ORYLA Cytochrome b5 heme-binding domain-containing protein OS=Oryzias latipes OX=8090 GN=LOC101158486 PE=3 SV=2;tr|A0A3B3IMX0|A0A3B3IMX0_ORYLA Cytochrome b5 heme-binding domain-containing protein OS=Oryzias latipes OX=8090 GN=LOC101158486	3	11	11	11	10	10	10	10	11	11	8	9	9	9	10	10	10	10	10	10	11	11	8	9	9	9	10	10	10	10	10	10	11	11	8	9	9	9	10	10	73	73	73	15.436
tr|H2M4I8|H2M4I8_ORYLA;tr|A0A3B3IN80|A0A3B3IN80_ORYLA	tr|H2M4I8|H2M4I8_ORYLA;tr|A0A3B3IN80|A0A3B3IN80_ORYLA	11;11	11;11	10;10	tr|H2M4I8|H2M4I8_ORYLA Pyruvate kinase OS=Oryzias latipes OX=8090 GN=LOC101161188 PE=3 SV=2;tr|A0A3B3IN80|A0A3B3IN80_ORYLA Pyruvate kinase OS=Oryzias latipes OX=8090 GN=LOC101161188 PE=3 SV=1	2	11	11	10	9	10	9	10	8	7	11	10	9	9	10	9	9	10	9	10	8	7	11	10	9	9	10	9	8	9	8	9	8	7	10	9	9	8	9	9	20.9	20.9	19.1	54.032
tr|H2L6A8|H2L6A8_ORYLA	tr|H2L6A8|H2L6A8_ORYLA	11	11	11	tr|H2L6A8|H2L6A8_ORYLA Uncharacterized protein OS=Oryzias latipes OX=8090 GN=acads PE=3 SV=2	1	11	11	11	11	10	10	11	10	10	11	11	11	10	10	10	11	10	10	11	10	10	11	11	11	10	10	10	11	10	10	11	10	10	11	11	11	10	10	10	32.1	32.1	32.1	43.622
tr|H2L6C6|H2L6C6_ORYLA	tr|H2L6C6|H2L6C6_ORYLA	11	11	11	tr|H2L6C6|H2L6C6_ORYLA 40S ribosomal protein S18 OS=Oryzias latipes OX=8090 GN=rps18 PE=3 SV=2	1	11	11	11	9	11	11	7	10	10	7	11	11	9	11	11	9	11	11	7	10	10	7	11	11	9	11	11	9	11	11	7	10	10	7	11	11	9	11	11	36.9	36.9	36.9	24.75
tr|H2L816|H2L816_ORYLA	tr|H2L816|H2L816_ORYLA	11	11	10	tr|H2L816|H2L816_ORYLA Threonyl-tRNA synthetase OS=Oryzias latipes OX=8090 GN=LOC101171337 PE=3 SV=2	1	11	11	10	8	9	10	6	8	9	6	10	10	4	8	5	8	9	10	6	8	9	6	10	10	4	8	5	7	8	9	5	7	8	5	9	10	4	7	4	16.4	16.4	15.3	83.343
tr|H2LCM4|H2LCM4_ORYLA	tr|H2LCM4|H2LCM4_ORYLA	11	11	11	tr|H2LCM4|H2LCM4_ORYLA Uncharacterized protein OS=Oryzias latipes OX=8090 GN=mtdh PE=4 SV=2	1	11	11	11	11	11	11	9	9	9	10	10	8	11	11	11	11	11	11	9	9	9	10	10	8	11	11	11	11	11	11	9	9	9	10	10	8	11	11	11	31.3	31.3	31.3	57.593
tr|H2LCR6|H2LCR6_ORYLA;tr|H2LCR9|H2LCR9_ORYLA;tr|A0A3B3I001|A0A3B3I001_ORYLA	tr|H2LCR6|H2LCR6_ORYLA;tr|H2LCR9|H2LCR9_ORYLA;tr|A0A3B3I001|A0A3B3I001_ORYLA	11;10;9	11;10;9	11;10;9	tr|H2LCR6|H2LCR6_ORYLA CYTOSOL_AP domain-containing protein OS=Oryzias latipes OX=8090 GN=LOC101154783 PE=3 SV=2;tr|H2LCR9|H2LCR9_ORYLA CYTOSOL_AP domain-containing protein OS=Oryzias latipes OX=8090 GN=LOC101154783 PE=3 SV=2;tr|A0A3B3I001|A0A3B3I001_ORYLA	3	11	11	11	10	9	8	7	7	8	11	10	8	9	7	9	10	9	8	7	7	8	11	10	8	9	7	9	10	9	8	7	7	8	11	10	8	9	7	9	25.7	25.7	25.7	56.094
tr|H2LCZ3|H2LCZ3_ORYLA	tr|H2LCZ3|H2LCZ3_ORYLA	11	11	11	tr|H2LCZ3|H2LCZ3_ORYLA Adipocyte plasma membrane-associated protein OS=Oryzias latipes OX=8090 GN=apmap PE=3 SV=1	1	11	11	11	6	7	6	5	6	8	6	10	8	10	7	7	6	7	6	5	6	8	6	10	8	10	7	7	6	7	6	5	6	8	6	10	8	10	7	7	24.1	24.1	24.1	46.109
tr|H2LDM6|H2LDM6_ORYLA	tr|H2LDM6|H2LDM6_ORYLA	11	11	11	tr|H2LDM6|H2LDM6_ORYLA 40S ribosomal protein S8 OS=Oryzias latipes OX=8090 GN=rps8 PE=3 SV=2	1	11	11	11	8	8	8	5	8	8	7	9	8	9	9	7	8	8	8	5	8	8	7	9	8	9	9	7	8	8	8	5	8	8	7	9	8	9	9	7	45.9	45.9	45.9	23.84
tr|H2LIB2|H2LIB2_ORYLA;tr|Q6PUF1|Q6PUF1_ORYLA;tr|H2LI64|H2LI64_ORYLA	tr|H2LIB2|H2LIB2_ORYLA;tr|Q6PUF1|Q6PUF1_ORYLA;tr|H2LI64|H2LI64_ORYLA	11;11;7	11;11;7	11;11;7	tr|H2LIB2|H2LIB2_ORYLA Uncharacterized protein OS=Oryzias latipes OX=8090 GN=hsd11b1l PE=4 SV=2;tr|Q6PUF1|Q6PUF1_ORYLA 11-beta-hydroxysteroid dehydrogenase type 3 OS=Oryzias latipes OX=8090 GN=11-beta-HSD3 PE=2 SV=1;tr|H2LI64|H2LI64_ORYLA Uncharacterized p	3	11	11	11	10	10	10	8	9	9	7	9	9	10	11	10	10	10	10	8	9	9	7	9	9	10	11	10	10	10	10	8	9	9	7	9	9	10	11	10	47.7	47.7	47.7	28.8
tr|H2LMF5|H2LMF5_ORYLA	tr|H2LMF5|H2LMF5_ORYLA	11	11	11	tr|H2LMF5|H2LMF5_ORYLA Malate dehydrogenase OS=Oryzias latipes OX=8090 PE=3 SV=2	1	11	11	11	8	8	10	6	9	9	7	9	8	11	10	9	8	8	10	6	9	9	7	9	8	11	10	9	8	8	10	6	9	9	7	9	8	11	10	9	39.3	39.3	39.3	38.662
tr|H2LSG1|H2LSG1_ORYLA;tr|H2LSG0|H2LSG0_ORYLA	tr|H2LSG1|H2LSG1_ORYLA;tr|H2LSG0|H2LSG0_ORYLA	11;11	11;11	11;11	tr|H2LSG1|H2LSG1_ORYLA Uncharacterized protein OS=Oryzias latipes OX=8090 GN=ctnna1 PE=3 SV=2;tr|H2LSG0|H2LSG0_ORYLA Uncharacterized protein OS=Oryzias latipes OX=8090 GN=ctnna1 PE=3 SV=2	2	11	11	11	11	11	11	11	11	11	11	11	11	11	10	10	11	11	11	11	11	11	11	11	11	11	10	10	11	11	11	11	11	11	11	11	11	11	10	10	15.7	15.7	15.7	99.734
tr|H2LU65|H2LU65_ORYLA	tr|H2LU65|H2LU65_ORYLA	11	11	8	tr|H2LU65|H2LU65_ORYLA Peptidase_M24 domain-containing protein OS=Oryzias latipes OX=8090 GN=LOC101170587 PE=3 SV=2	1	11	11	8	10	10	11	10	10	8	11	9	10	8	11	10	10	10	11	10	10	8	11	9	10	8	11	10	7	7	8	7	7	5	8	6	7	5	8	7	33.7	33.7	24.2	43.238
tr|H2LZP4|H2LZP4_ORYLA	tr|H2LZP4|H2LZP4_ORYLA	11	11	11	tr|H2LZP4|H2LZP4_ORYLA 40S ribosomal protein S2 OS=Oryzias latipes OX=8090 GN=rps2 PE=3 SV=1	1	11	11	11	10	10	9	10	9	9	10	10	9	10	10	11	10	10	9	10	9	9	10	10	9	10	10	11	10	10	9	10	9	9	10	10	9	10	10	11	37.6	37.6	37.6	30.131
tr|H2M7W4|H2M7W4_ORYLA;tr|H2M7W7|H2M7W7_ORYLA;tr|A0A3B3HC77|A0A3B3HC77_ORYLA;tr|A0A3B3ILE9|A0A3B3ILE9_ORYLA	tr|H2M7W4|H2M7W4_ORYLA;tr|H2M7W7|H2M7W7_ORYLA	11;10;4;2	11;10;4;2	11;10;4;2	tr|H2M7W4|H2M7W4_ORYLA Carboxylic ester hydrolase OS=Oryzias latipes OX=8090 GN=LOC101156406 PE=3 SV=2;tr|H2M7W7|H2M7W7_ORYLA Carboxylic ester hydrolase OS=Oryzias latipes OX=8090 GN=LOC101156406 PE=3 SV=2	4	11	11	11	8	9	11	6	7	6	6	10	10	6	9	9	8	9	11	6	7	6	6	10	10	6	9	9	8	9	11	6	7	6	6	10	10	6	9	9	20.4	20.4	20.4	61.873
tr|H2M8M0|H2M8M0_ORYLA;tr|A0A3B3IH22|A0A3B3IH22_ORYLA	tr|H2M8M0|H2M8M0_ORYLA;tr|A0A3B3IH22|A0A3B3IH22_ORYLA	11;9	11;9	11;9	tr|H2M8M0|H2M8M0_ORYLA Eukaryotic translation initiation factor 2 subunit 1 OS=Oryzias latipes OX=8090 GN=eif2s1 PE=3 SV=2;tr|A0A3B3IH22|A0A3B3IH22_ORYLA Eukaryotic translation initiation factor 2 subunit 1 OS=Oryzias latipes OX=8090 GN=eif2s1 PE=3 SV=1	2	11	11	11	10	9	9	8	8	8	9	8	8	9	7	9	10	9	9	8	8	8	9	8	8	9	7	9	10	9	9	8	8	8	9	8	8	9	7	9	32.8	32.8	32.8	38.053
tr|H2MC83|H2MC83_ORYLA	tr|H2MC83|H2MC83_ORYLA	11	11	11	tr|H2MC83|H2MC83_ORYLA Uncharacterized protein OS=Oryzias latipes OX=8090 GN=rps14 PE=3 SV=1	1	11	11	11	10	10	10	10	10	11	9	9	9	8	10	10	10	10	10	10	10	11	9	9	9	8	10	10	10	10	10	10	10	11	9	9	9	8	10	10	45.7	45.7	45.7	16.273
tr|H2ME04|H2ME04_ORYLA	tr|H2ME04|H2ME04_ORYLA	11	11	11	tr|H2ME04|H2ME04_ORYLA Alanine--tRNA ligase OS=Oryzias latipes OX=8090 GN=aars1 PE=3 SV=1	1	11	11	11	10	9	10	8	10	10	9	10	11	9	6	9	10	9	10	8	10	10	9	10	11	9	6	9	10	9	10	8	10	10	9	10	11	9	6	9	14.3	14.3	14.3	107.19
tr|H2MF90|H2MF90_ORYLA	tr|H2MF90|H2MF90_ORYLA	11	11	11	tr|H2MF90|H2MF90_ORYLA Ribosomal_L18_c domain-containing protein OS=Oryzias latipes OX=8090 GN=rpl5 PE=3 SV=2	1	11	11	11	10	10	11	10	11	11	9	11	11	10	11	11	10	10	11	10	11	11	9	11	11	10	11	11	10	10	11	10	11	11	9	11	11	10	11	11	31.8	31.8	31.8	32.06
tr|H2MJF9|H2MJF9_ORYLA;tr|A0A3B3IE61|A0A3B3IE61_ORYLA	tr|H2MJF9|H2MJF9_ORYLA	11;5	11;5	11;5	tr|H2MJF9|H2MJF9_ORYLA Terpene cyclase/mutase family member OS=Oryzias latipes OX=8090 GN=LSS PE=3 SV=2	2	11	11	11	11	9	10	10	8	8	10	8	8	9	9	9	11	9	10	10	8	8	10	8	8	9	9	9	11	9	10	10	8	8	10	8	8	9	9	9	19	19	19	80.47
tr|H2MJJ9|H2MJJ9_ORYLA;tr|H2M504|H2M504_ORYLA	tr|H2MJJ9|H2MJJ9_ORYLA	11;3	11;3	11;3	tr|H2MJJ9|H2MJJ9_ORYLA HABP4_PAI-RBP1 domain-containing protein OS=Oryzias latipes OX=8090 GN=LOC101158186 PE=4 SV=2	2	11	11	11	8	7	8	4	4	5	8	9	8	6	8	9	8	7	8	4	4	5	8	9	8	6	8	9	8	7	8	4	4	5	8	9	8	6	8	9	38.5	38.5	38.5	42.565
tr|H2MPV6|H2MPV6_ORYLA	tr|H2MPV6|H2MPV6_ORYLA	11	11	11	tr|H2MPV6|H2MPV6_ORYLA Amidase domain-containing protein OS=Oryzias latipes OX=8090 GN=faah PE=3 SV=2	1	11	11	11	9	10	9	8	8	8	9	8	9	11	11	10	9	10	9	8	8	8	9	8	9	11	11	10	9	10	9	8	8	8	9	8	9	11	11	10	20.5	20.5	20.5	63.842
tr|H2MTR3|H2MTR3_ORYLA	tr|H2MTR3|H2MTR3_ORYLA	11	11	10	tr|H2MTR3|H2MTR3_ORYLA Aminotran_1_2 domain-containing protein OS=Oryzias latipes OX=8090 GN=LOC101161270 PE=4 SV=2	1	11	11	10	11	9	10	8	9	9	10	9	10	8	9	8	11	9	10	8	9	9	10	9	10	8	9	8	10	8	9	7	8	8	9	8	9	7	8	7	26.6	26.6	24.9	57.461
tr|H2MV89|H2MV89_ORYLA	tr|H2MV89|H2MV89_ORYLA	11	11	11	tr|H2MV89|H2MV89_ORYLA Allantoate amidinohydrolase OS=Oryzias latipes OX=8090 GN=allc PE=3 SV=2	1	11	11	11	10	10	10	10	9	9	9	10	10	11	10	10	10	10	10	10	9	9	9	10	10	11	10	10	10	10	10	10	9	9	9	10	10	11	10	10	27.1	27.1	27.1	49.757
tr|H2MWB1|H2MWB1_ORYLA;tr|H2MWA6|H2MWA6_ORYLA	tr|H2MWB1|H2MWB1_ORYLA;tr|H2MWA6|H2MWA6_ORYLA	11;10	11;10	11;10	tr|H2MWB1|H2MWB1_ORYLA Uncharacterized protein OS=Oryzias latipes OX=8090 GN=galk1 PE=3 SV=2;tr|H2MWA6|H2MWA6_ORYLA Uncharacterized protein OS=Oryzias latipes OX=8090 GN=galk1 PE=3 SV=2	2	11	11	11	7	9	10	6	7	8	7	8	9	8	10	9	7	9	10	6	7	8	7	8	9	8	10	9	7	9	10	6	7	8	7	8	9	8	10	9	35.1	35.1	35.1	42.137
tr|H2MYH2|H2MYH2_ORYLA;tr|H2MYH1|H2MYH1_ORYLA	tr|H2MYH2|H2MYH2_ORYLA;tr|H2MYH1|H2MYH1_ORYLA	11;10	11;10	11;10	tr|H2MYH2|H2MYH2_ORYLA NADH-cytochrome b5 reductase OS=Oryzias latipes OX=8090 GN=LOC101158817 PE=3 SV=2;tr|H2MYH1|H2MYH1_ORYLA NADH-cytochrome b5 reductase OS=Oryzias latipes OX=8090 GN=LOC101158817 PE=3 SV=2	2	11	11	11	9	10	9	10	9	9	10	10	10	10	9	10	9	10	9	10	9	9	10	10	10	10	9	10	9	10	9	10	9	9	10	10	10	10	9	10	38.3	38.3	38.3	34.502
tr|H2MYW1|H2MYW1_ORYLA;tr|A0A3B3IGD7|A0A3B3IGD7_ORYLA;tr|A0A3B3HZ03|A0A3B3HZ03_ORYLA	tr|H2MYW1|H2MYW1_ORYLA;tr|A0A3B3IGD7|A0A3B3IGD7_ORYLA;tr|A0A3B3HZ03|A0A3B3HZ03_ORYLA	11;8;7	11;8;7	4;1;1	tr|H2MYW1|H2MYW1_ORYLA Uncharacterized protein OS=Oryzias latipes OX=8090 GN=LOC101167806 PE=4 SV=2;tr|A0A3B3IGD7|A0A3B3IGD7_ORYLA Uncharacterized protein OS=Oryzias latipes OX=8090 GN=LOC101167806 PE=4 SV=1;tr|A0A3B3HZ03|A0A3B3HZ03_ORYLA Uncharacterized p	3	11	11	4	10	9	9	8	9	10	8	10	9	10	10	11	10	9	9	8	9	10	8	10	9	10	10	11	3	2	2	2	2	3	2	3	2	3	3	4	41.7	41.7	22.4	25.576
tr|Q8AXS2|Q8AXS2_ORYLA	tr|Q8AXS2|Q8AXS2_ORYLA	11	11	7	tr|Q8AXS2|Q8AXS2_ORYLA Y-box binding protein OS=Oryzias latipes OX=8090 GN=yb1 PE=2 SV=1	1	11	11	7	11	11	11	10	10	9	10	10	9	10	10	10	11	11	11	10	10	9	10	10	9	10	10	10	7	7	7	6	6	5	6	6	5	6	6	6	38.9	38.9	31	33.718
tr|H2M1G3|H2M1G3_ORYLA	tr|H2M1G3|H2M1G3_ORYLA	11	10	8	tr|H2M1G3|H2M1G3_ORYLA 14_3_3 domain-containing protein OS=Oryzias latipes OX=8090 GN=LOC101165659 PE=3 SV=2	1	11	10	8	10	9	10	11	9	8	11	10	9	10	9	10	9	8	9	10	8	7	10	9	8	9	8	9	7	7	7	8	7	6	8	7	7	8	7	7	37.3	34.1	24.7	29.078
tr|H2ME97|H2ME97_ORYLA	tr|H2ME97|H2ME97_ORYLA	11	10	10	tr|H2ME97|H2ME97_ORYLA FABP domain-containing protein OS=Oryzias latipes OX=8090 GN=LOC101157499 PE=3 SV=2	1	11	10	10	10	10	11	10	10	11	10	8	10	10	10	11	9	9	10	9	9	10	9	7	9	9	9	10	9	9	10	9	9	10	9	7	9	9	9	10	74.4	67.2	67.2	14.278
tr|H2L2T9|H2L2T9_ORYLA	tr|H2L2T9|H2L2T9_ORYLA	11	9	9	tr|H2L2T9|H2L2T9_ORYLA Aspartate aminotransferase OS=Oryzias latipes OX=8090 GN=GOT1 PE=3 SV=2	1	11	9	9	10	9	10	9	8	8	9	10	9	11	10	10	9	7	8	8	6	7	8	8	7	9	8	8	9	7	8	8	6	7	8	8	7	9	8	8	28.5	24.4	24.4	45.689
tr|A0A3B3HVE2|A0A3B3HVE2_ORYLA;tr|A0A3B3H8Q5|A0A3B3H8Q5_ORYLA;tr|A0A3B3HH28|A0A3B3HH28_ORYLA	tr|A0A3B3HVE2|A0A3B3HVE2_ORYLA;tr|A0A3B3H8Q5|A0A3B3H8Q5_ORYLA;tr|A0A3B3HH28|A0A3B3HH28_ORYLA	11;7;6	4;4;4	4;4;4	tr|A0A3B3HVE2|A0A3B3HVE2_ORYLA Uncharacterized protein OS=Oryzias latipes OX=8090 GN=LOC101167806 PE=4 SV=1;tr|A0A3B3H8Q5|A0A3B3H8Q5_ORYLA Uncharacterized protein OS=Oryzias latipes OX=8090 GN=LOC101167806 PE=4 SV=1;tr|A0A3B3HH28|A0A3B3HH28_ORYLA Uncharact	3	11	4	4	11	11	11	10	11	11	10	11	11	11	11	11	4	4	4	4	4	4	4	4	4	4	4	4	4	4	4	4	4	4	4	4	4	4	4	4	38.1	18.8	18.8	25.369
tr|A0A3B3H3V4|A0A3B3H3V4_ORYLA;tr|H2MHN6|H2MHN6_ORYLA	tr|A0A3B3H3V4|A0A3B3H3V4_ORYLA;tr|H2MHN6|H2MHN6_ORYLA	11;11	2;2	2;2	tr|A0A3B3H3V4|A0A3B3H3V4_ORYLA AP complex subunit beta OS=Oryzias latipes OX=8090 GN=LOC101171688 PE=3 SV=1;tr|H2MHN6|H2MHN6_ORYLA AP complex subunit beta OS=Oryzias latipes OX=8090 GN=LOC101171688 PE=3 SV=2	2	11	2	2	11	10	10	11	10	9	9	9	9	10	10	10	2	2	2	2	2	2	2	2	2	2	2	2	2	2	2	2	2	2	2	2	2	2	2	2	11.8	2	2	104.7
CON__P08727	CON__P08727	10	1	1		1	10	1	1	9	9	9	10	10	10	9	9	9	9	10	8	0	0	0	1	1	1	0	0	0	0	1	0	0	0	0	1	1	1	0	0	0	0	1	0	16.2	2.2	2.2	44.091
tr|A0A3B3I5L0|A0A3B3I5L0_ORYLA;tr|A0A3B3H4Q6|A0A3B3H4Q6_ORYLA;tr|H2LU17|H2LU17_ORYLA	tr|A0A3B3I5L0|A0A3B3I5L0_ORYLA;tr|A0A3B3H4Q6|A0A3B3H4Q6_ORYLA;tr|H2LU17|H2LU17_ORYLA	10;10;10	10;10;10	10;10;10	tr|A0A3B3I5L0|A0A3B3I5L0_ORYLA 60S ribosomal protein L13 OS=Oryzias latipes OX=8090 GN=rpl13 PE=3 SV=1;tr|A0A3B3H4Q6|A0A3B3H4Q6_ORYLA Uncharacterized protein OS=Oryzias latipes OX=8090 GN=rpl13 PE=4 SV=1;tr|H2LU17|H2LU17_ORYLA 60S ribosomal protein L13 OS=	3	10	10	10	7	8	8	8	9	9	9	9	9	8	8	9	7	8	8	8	9	9	9	9	9	8	8	9	7	8	8	8	9	9	9	9	9	8	8	9	42.2	42.2	42.2	24.384
tr|A0A3B3H590|A0A3B3H590_ORYLA;tr|H2MAY9|H2MAY9_ORYLA	tr|A0A3B3H590|A0A3B3H590_ORYLA;tr|H2MAY9|H2MAY9_ORYLA	10;10	10;10	7;7	tr|A0A3B3H590|A0A3B3H590_ORYLA Junction plakoglobin OS=Oryzias latipes OX=8090 GN=LOC101173369 PE=3 SV=1;tr|H2MAY9|H2MAY9_ORYLA Junction plakoglobin OS=Oryzias latipes OX=8090 GN=LOC101173369 PE=3 SV=2	2	10	10	7	7	10	9	9	10	9	8	10	10	8	8	9	7	10	9	9	10	9	8	10	10	8	8	9	6	7	7	6	7	6	5	7	7	5	6	6	18.3	18.3	13.8	80.227
tr|A0A3B3HWL8|A0A3B3HWL8_ORYLA;tr|A0A3B3H930|A0A3B3H930_ORYLA;tr|A0A3B3HIR9|A0A3B3HIR9_ORYLA;tr|A0A3B3INS4|A0A3B3INS4_ORYLA;tr|H2MLW8|H2MLW8_ORYLA	tr|A0A3B3HWL8|A0A3B3HWL8_ORYLA;tr|A0A3B3H930|A0A3B3H930_ORYLA;tr|A0A3B3HIR9|A0A3B3HIR9_ORYLA;tr|A0A3B3INS4|A0A3B3INS4_ORYLA	10;10;8;8;3	10;10;8;8;3	10;10;8;8;3	tr|A0A3B3HWL8|A0A3B3HWL8_ORYLA C1q domain-containing protein OS=Oryzias latipes OX=8090 GN=LOC105357179 PE=4 SV=1;tr|A0A3B3H930|A0A3B3H930_ORYLA C1q domain-containing protein OS=Oryzias latipes OX=8090 GN=LOC105357179 PE=4 SV=1;tr|A0A3B3HIR9|A0A3B3HIR9_ORY	5	10	10	10	9	8	8	9	8	9	9	9	8	10	8	9	9	8	8	9	8	9	9	9	8	10	8	9	9	8	8	9	8	9	9	9	8	10	8	9	64.6	64.6	64.6	19.712
tr|A0A3B3HA36|A0A3B3HA36_ORYLA	tr|A0A3B3HA36|A0A3B3HA36_ORYLA	10	10	10	tr|A0A3B3HA36|A0A3B3HA36_ORYLA Uncharacterized protein OS=Oryzias latipes OX=8090 GN=manf PE=3 SV=1	1	10	10	10	7	10	10	8	9	8	8	7	7	8	10	10	7	10	10	8	9	8	8	7	7	8	10	10	7	10	10	8	9	8	8	7	7	8	10	10	46.1	46.1	46.1	19.988
tr|A0A3B3HL78|A0A3B3HL78_ORYLA;tr|H2L6A0|H2L6A0_ORYLA;tr|H2L6A1|H2L6A1_ORYLA	tr|A0A3B3HL78|A0A3B3HL78_ORYLA;tr|H2L6A0|H2L6A0_ORYLA;tr|H2L6A1|H2L6A1_ORYLA	10;10;10	10;10;10	7;7;7	tr|A0A3B3HL78|A0A3B3HL78_ORYLA Core histone macro-H2A OS=Oryzias latipes OX=8090 GN=LOC101166735 PE=4 SV=1;tr|H2L6A0|H2L6A0_ORYLA Macro domain-containing protein OS=Oryzias latipes OX=8090 GN=LOC101166735 PE=4 SV=2;tr|H2L6A1|H2L6A1_ORYLA Macro domain-conta	3	10	10	7	10	10	10	10	10	10	10	9	10	10	10	10	10	10	10	10	10	10	10	9	10	10	10	10	7	7	7	7	7	7	7	7	7	7	7	7	33.5	33.5	26.8	40.145
tr|A0A3B3HN31|A0A3B3HN31_ORYLA	tr|A0A3B3HN31|A0A3B3HN31_ORYLA	10	10	4	tr|A0A3B3HN31|A0A3B3HN31_ORYLA Collagen type VI alpha 6 chain OS=Oryzias latipes OX=8090 GN=COL6A6 PE=4 SV=1	1	10	10	4	7	6	5	5	6	5	9	8	8	6	4	6	7	6	5	5	6	5	9	8	8	6	4	6	3	2	2	2	2	2	4	3	3	3	1	3	6.9	6.9	2.9	180.58
tr|A0A3B3HQE6|A0A3B3HQE6_ORYLA	tr|A0A3B3HQE6|A0A3B3HQE6_ORYLA	10	10	10	tr|A0A3B3HQE6|A0A3B3HQE6_ORYLA Ribosomal_L16 domain-containing protein OS=Oryzias latipes OX=8090 GN=LOC101160979 PE=4 SV=1	1	10	10	10	8	10	10	4	9	9	7	9	10	7	9	9	8	10	10	4	9	9	7	9	10	7	9	9	8	10	10	4	9	9	7	9	10	7	9	9	30.9	30.9	30.9	24.866
tr|A0A3B3HSE3|A0A3B3HSE3_ORYLA	tr|A0A3B3HSE3|A0A3B3HSE3_ORYLA	10	10	10	tr|A0A3B3HSE3|A0A3B3HSE3_ORYLA FABP domain-containing protein OS=Oryzias latipes OX=8090 GN=LOC111948214 PE=3 SV=1	1	10	10	10	8	7	7	9	9	10	9	9	9	9	7	10	8	7	7	9	9	10	9	9	9	9	7	10	8	7	7	9	9	10	9	9	9	9	7	10	59	59	59	15.009
tr|A0A3B3HWP6|A0A3B3HWP6_ORYLA	tr|A0A3B3HWP6|A0A3B3HWP6_ORYLA	10	10	10	tr|A0A3B3HWP6|A0A3B3HWP6_ORYLA Superoxide dismutase [Cu-Zn] OS=Oryzias latipes OX=8090 GN=sod1 PE=3 SV=1	1	10	10	10	9	10	10	9	10	10	9	10	10	10	10	10	9	10	10	9	10	10	9	10	10	10	10	10	9	10	10	9	10	10	9	10	10	10	10	10	65.6	65.6	65.6	15.949
tr|A0A3B3I556|A0A3B3I556_ORYLA	tr|A0A3B3I556|A0A3B3I556_ORYLA	10	10	10	tr|A0A3B3I556|A0A3B3I556_ORYLA Allantoinase OS=Oryzias latipes OX=8090 GN=LOC101166435 PE=3 SV=1	1	10	10	10	9	9	9	8	9	8	9	8	8	10	10	9	9	9	9	8	9	8	9	8	8	10	10	9	9	9	9	8	9	8	9	8	8	10	10	9	18.7	18.7	18.7	51.267
tr|A0A3B3I7F9|A0A3B3I7F9_ORYLA;tr|H2MKH7|H2MKH7_ORYLA	tr|A0A3B3I7F9|A0A3B3I7F9_ORYLA;tr|H2MKH7|H2MKH7_ORYLA	10;9	10;9	10;9	tr|A0A3B3I7F9|A0A3B3I7F9_ORYLA Coatomer subunit delta OS=Oryzias latipes OX=8090 GN=arcn1 PE=3 SV=1;tr|H2MKH7|H2MKH7_ORYLA Coatomer subunit delta OS=Oryzias latipes OX=8090 GN=arcn1 PE=3 SV=2	2	10	10	10	10	10	10	10	9	7	10	10	10	9	9	8	10	10	10	10	9	7	10	10	10	9	9	8	10	10	10	10	9	7	10	10	10	9	9	8	17.5	17.5	17.5	56.448
tr|A0A3B3IBL5|A0A3B3IBL5_ORYLA;tr|H2LU72|H2LU72_ORYLA	tr|A0A3B3IBL5|A0A3B3IBL5_ORYLA;tr|H2LU72|H2LU72_ORYLA	10;8	10;8	10;8	tr|A0A3B3IBL5|A0A3B3IBL5_ORYLA Uncharacterized protein OS=Oryzias latipes OX=8090 GN=cct5 PE=3 SV=1;tr|H2LU72|H2LU72_ORYLA Uncharacterized protein OS=Oryzias latipes OX=8090 GN=cct5 PE=4 SV=2	2	10	10	10	9	9	9	8	8	5	10	9	7	6	7	6	9	9	9	8	8	5	10	9	7	6	7	6	9	9	9	8	8	5	10	9	7	6	7	6	20	20	20	59.662
tr|H2M5L2|H2M5L2_ORYLA;tr|A0A3B3IEZ6|A0A3B3IEZ6_ORYLA;tr|H2M5K9|H2M5K9_ORYLA	tr|H2M5L2|H2M5L2_ORYLA;tr|A0A3B3IEZ6|A0A3B3IEZ6_ORYLA;tr|H2M5K9|H2M5K9_ORYLA	10;10;10	10;10;10	10;10;10	tr|H2M5L2|H2M5L2_ORYLA Uncharacterized protein OS=Oryzias latipes OX=8090 GN=LOC101167965 PE=3 SV=2;tr|A0A3B3IEZ6|A0A3B3IEZ6_ORYLA Uncharacterized protein OS=Oryzias latipes OX=8090 GN=LOC101167965 PE=3 SV=1;tr|H2M5K9|H2M5K9_ORYLA Uncharacterized protein O	3	10	10	10	7	10	10	6	8	6	6	8	9	8	10	10	7	10	10	6	8	6	6	8	9	8	10	10	7	10	10	6	8	6	6	8	9	8	10	10	22.9	22.9	22.9	45.564
tr|A0A3B3IFN7|A0A3B3IFN7_ORYLA;tr|H2MWD6|H2MWD6_ORYLA	tr|A0A3B3IFN7|A0A3B3IFN7_ORYLA;tr|H2MWD6|H2MWD6_ORYLA	10;8	10;8	9;8	tr|A0A3B3IFN7|A0A3B3IFN7_ORYLA Dolichyl-diphosphooligosaccharide--protein glycotransferase OS=Oryzias latipes OX=8090 GN=stt3a PE=3 SV=1;tr|H2MWD6|H2MWD6_ORYLA Dolichyl-diphosphooligosaccharide--protein glycotransferase OS=Oryzias latipes OX=8090 GN=stt3a	2	10	10	9	8	10	9	7	8	8	8	10	10	9	9	9	8	10	9	7	8	8	8	10	10	9	9	9	7	9	8	6	7	7	7	9	9	8	9	8	12.1	12.1	11.1	80.606
tr|A0A3B3IP15|A0A3B3IP15_ORYLA;tr|H2M0Z1|H2M0Z1_ORYLA	tr|A0A3B3IP15|A0A3B3IP15_ORYLA;tr|H2M0Z1|H2M0Z1_ORYLA	10;10	10;10	10;10	tr|A0A3B3IP15|A0A3B3IP15_ORYLA Uncharacterized protein OS=Oryzias latipes OX=8090 GN=aifm1 PE=3 SV=1;tr|H2M0Z1|H2M0Z1_ORYLA Uncharacterized protein OS=Oryzias latipes OX=8090 GN=aifm1 PE=3 SV=2	2	10	10	10	9	9	9	9	9	10	9	9	8	8	6	5	9	9	9	9	9	10	9	9	8	8	6	5	9	9	9	9	9	10	9	9	8	8	6	5	19.3	19.3	19.3	69.846
tr|H2L5Y8|H2L5Y8_ORYLA	tr|H2L5Y8|H2L5Y8_ORYLA	10	10	10	tr|H2L5Y8|H2L5Y8_ORYLA Uncharacterized protein OS=Oryzias latipes OX=8090 GN=HNRNPUL1 PE=4 SV=2	1	10	10	10	7	8	7	7	7	5	9	7	7	8	5	5	7	8	7	7	7	5	9	7	7	8	5	5	7	8	7	7	7	5	9	7	7	8	5	5	15	15	15	94.04
tr|H2L7V1|H2L7V1_ORYLA	tr|H2L7V1|H2L7V1_ORYLA	10	10	10	tr|H2L7V1|H2L7V1_ORYLA Seryl-tRNA synthetase OS=Oryzias latipes OX=8090 GN=sars1 PE=3 SV=1	1	10	10	10	8	9	10	9	10	10	9	9	10	6	5	6	8	9	10	9	10	10	9	9	10	6	5	6	8	9	10	9	10	10	9	9	10	6	5	6	22.3	22.3	22.3	58.863
tr|H2L9B3|H2L9B3_ORYLA	tr|H2L9B3|H2L9B3_ORYLA	10	10	8	tr|H2L9B3|H2L9B3_ORYLA Sorting nexin-1 OS=Oryzias latipes OX=8090 GN=LOC101163736 PE=3 SV=2	1	10	10	8	10	9	8	9	7	7	10	9	7	9	8	7	10	9	8	9	7	7	10	9	7	9	8	7	8	7	6	7	5	5	8	7	5	7	6	5	16.8	16.8	13.3	74.265
tr|H2LER5|H2LER5_ORYLA;tr|H2LEQ9|H2LEQ9_ORYLA	tr|H2LER5|H2LER5_ORYLA;tr|H2LEQ9|H2LEQ9_ORYLA	10;6	10;6	10;6	tr|H2LER5|H2LER5_ORYLA Uncharacterized protein OS=Oryzias latipes OX=8090 GN=LOC101170853 PE=3 SV=1;tr|H2LEQ9|H2LEQ9_ORYLA Uncharacterized protein OS=Oryzias latipes OX=8090 GN=LOC101170853 PE=3 SV=2	2	10	10	10	10	10	9	8	9	9	9	9	10	9	10	8	10	10	9	8	9	9	9	9	10	9	10	8	10	10	9	8	9	9	9	9	10	9	10	8	32.7	32.7	32.7	43.468
tr|H2LFK2|H2LFK2_ORYLA;tr|H2LFK0|H2LFK0_ORYLA	tr|H2LFK2|H2LFK2_ORYLA;tr|H2LFK0|H2LFK0_ORYLA	10;10	10;10	10;10	tr|H2LFK2|H2LFK2_ORYLA Hemopexin OS=Oryzias latipes OX=8090 GN=wap65-like PE=3 SV=1;tr|H2LFK0|H2LFK0_ORYLA Hemopexin OS=Oryzias latipes OX=8090 GN=wap65-like PE=3 SV=2	2	10	10	10	9	10	10	9	9	8	9	10	10	10	10	10	9	10	10	9	9	8	9	10	10	10	10	10	9	10	10	9	9	8	9	10	10	10	10	10	29.7	29.7	29.7	48.131
tr|H2LK45|H2LK45_ORYLA;tr|H2LK44|H2LK44_ORYLA	tr|H2LK45|H2LK45_ORYLA;tr|H2LK44|H2LK44_ORYLA	10;9	10;9	10;9	tr|H2LK45|H2LK45_ORYLA Kynureninase OS=Oryzias latipes OX=8090 GN=kynu PE=3 SV=1;tr|H2LK44|H2LK44_ORYLA Kynureninase OS=Oryzias latipes OX=8090 GN=kynu PE=3 SV=2	2	10	10	10	8	9	8	6	8	7	7	7	8	9	9	9	8	9	8	6	8	7	7	7	8	9	9	9	8	9	8	6	8	7	7	7	8	9	9	9	21.3	21.3	21.3	52.023
tr|H2LN04|H2LN04_ORYLA;tr|A0A3B3HJN0|A0A3B3HJN0_ORYLA;tr|H2LMY7|H2LMY7_ORYLA;tr|A0A3B3HQ30|A0A3B3HQ30_ORYLA;tr|A0A3B3HXJ8|A0A3B3HXJ8_ORYLA	tr|H2LN04|H2LN04_ORYLA;tr|A0A3B3HJN0|A0A3B3HJN0_ORYLA;tr|H2LMY7|H2LMY7_ORYLA	10;7;7;2;1	10;7;7;2;1	9;7;7;1;0	tr|H2LN04|H2LN04_ORYLA 60S acidic ribosomal protein P2 OS=Oryzias latipes OX=8090 GN=LOC101168608 PE=3 SV=2;tr|A0A3B3HJN0|A0A3B3HJN0_ORYLA 60S acidic ribosomal protein P2 OS=Oryzias latipes OX=8090 GN=LOC101168608 PE=3 SV=1;tr|H2LMY7|H2LMY7_ORYLA 60S acidi	5	10	10	9	8	7	8	8	8	8	7	8	8	8	5	6	8	7	8	8	8	8	7	8	8	8	5	6	7	7	8	8	8	8	7	8	8	7	5	6	35.9	35.9	32.4	30.292
tr|H2LPQ4|H2LPQ4_ORYLA	tr|H2LPQ4|H2LPQ4_ORYLA	10	10	10	tr|H2LPQ4|H2LPQ4_ORYLA PKS_ER domain-containing protein OS=Oryzias latipes OX=8090 GN=sord PE=3 SV=2	1	10	10	10	10	10	10	7	10	9	8	9	8	10	10	10	10	10	10	7	10	9	8	9	8	10	10	10	10	10	10	7	10	9	8	9	8	10	10	10	24.9	24.9	24.9	38.094
tr|H2LQC7|H2LQC7_ORYLA	tr|H2LQC7|H2LQC7_ORYLA	10	10	10	tr|H2LQC7|H2LQC7_ORYLA Thioredoxin domain-containing protein OS=Oryzias latipes OX=8090 GN=LOC101166157 PE=4 SV=2	1	10	10	10	10	10	10	9	9	9	10	10	10	10	10	10	10	10	10	9	9	9	10	10	10	10	10	10	10	10	10	9	9	9	10	10	10	10	10	10	50.2	50.2	50.2	28.617
tr|H2LTL1|H2LTL1_ORYLA	tr|H2LTL1|H2LTL1_ORYLA	10	10	10	tr|H2LTL1|H2LTL1_ORYLA 26S proteasome non-ATPase regulatory subunit 1 OS=Oryzias latipes OX=8090 GN=psmd1 PE=3 SV=2	1	10	10	10	8	7	8	6	7	7	9	10	7	5	5	5	8	7	8	6	7	7	9	10	7	5	5	5	8	7	8	6	7	7	9	10	7	5	5	5	12.5	12.5	12.5	106.65
tr|H2LU50|H2LU50_ORYLA	tr|H2LU50|H2LU50_ORYLA	10	10	10	tr|H2LU50|H2LU50_ORYLA Carboxymethylenebutenolidase homolog OS=Oryzias latipes OX=8090 GN=cmbl PE=3 SV=1	1	10	10	10	8	9	8	8	8	7	6	8	8	8	9	7	8	9	8	8	8	7	6	8	8	8	9	7	8	9	8	8	8	7	6	8	8	8	9	7	43.3	43.3	43.3	27.826
tr|H2LVY0|H2LVY0_ORYLA;tr|H2MBS8|H2MBS8_ORYLA;tr|H2LTK9|H2LTK9_ORYLA	tr|H2LVY0|H2LVY0_ORYLA	10;1;1	10;1;1	8;0;0	tr|H2LVY0|H2LVY0_ORYLA Uncharacterized protein OS=Oryzias latipes OX=8090 GN=LOC101171076 PE=3 SV=2	3	10	10	8	9	9	9	9	8	8	9	10	10	9	9	8	9	9	9	9	8	8	9	10	10	9	9	8	7	7	7	7	6	6	7	8	8	7	7	6	35.7	35.7	29.2	36.073
tr|H2LW83|H2LW83_ORYLA;tr|H2LW82|H2LW82_ORYLA	tr|H2LW83|H2LW83_ORYLA;tr|H2LW82|H2LW82_ORYLA	10;5	10;5	10;5	tr|H2LW83|H2LW83_ORYLA Uncharacterized protein OS=Oryzias latipes OX=8090 GN=LOC101165337 PE=3 SV=2;tr|H2LW82|H2LW82_ORYLA Uncharacterized protein OS=Oryzias latipes OX=8090 GN=LOC101162066 PE=3 SV=2	2	10	10	10	8	7	7	5	6	6	4	6	8	7	9	8	8	7	7	5	6	6	4	6	8	7	9	8	8	7	7	5	6	6	4	6	8	7	9	8	9.4	9.4	9.4	159.67
tr|H2LWP5|H2LWP5_ORYLA	tr|H2LWP5|H2LWP5_ORYLA	10	10	10	tr|H2LWP5|H2LWP5_ORYLA WD_REPEATS_REGION domain-containing protein OS=Oryzias latipes OX=8090 GN=WDR1 PE=4 SV=2	1	10	10	10	8	8	8	10	8	6	8	7	8	9	9	7	8	8	8	10	8	6	8	7	8	9	9	7	8	8	8	10	8	6	8	7	8	9	9	7	18.2	18.2	18.2	66.049
tr|H2LX07|H2LX07_ORYLA	tr|H2LX07|H2LX07_ORYLA	10	10	10	tr|H2LX07|H2LX07_ORYLA Uncharacterized protein OS=Oryzias latipes OX=8090 GN=steap4 PE=3 SV=2	1	10	10	10	10	9	9	9	9	9	9	9	9	8	9	8	10	9	9	9	9	9	9	9	9	8	9	8	10	9	9	9	9	9	9	9	9	8	9	8	19.1	19.1	19.1	53.777
tr|H2LZY7|H2LZY7_ORYLA	tr|H2LZY7|H2LZY7_ORYLA	10	10	10	tr|H2LZY7|H2LZY7_ORYLA PHB domain-containing protein OS=Oryzias latipes OX=8090 GN=LOC101166981 PE=3 SV=2	1	10	10	10	9	9	8	9	8	8	9	9	9	9	8	9	9	9	8	9	8	8	9	9	9	9	8	9	9	9	8	9	8	8	9	9	9	9	8	9	31.1	31.1	31.1	37.911
tr|H2M0Y8|H2M0Y8_ORYLA	tr|H2M0Y8|H2M0Y8_ORYLA	10	10	10	tr|H2M0Y8|H2M0Y8_ORYLA Ornithine--oxo-acid aminotransferase OS=Oryzias latipes OX=8090 GN=oat PE=3 SV=2	1	10	10	10	9	9	9	9	9	9	9	9	9	10	9	9	9	9	9	9	9	9	9	9	9	10	9	9	9	9	9	9	9	9	9	9	9	10	9	9	23.8	23.8	23.8	53.472
tr|H2M421|H2M421_ORYLA	tr|H2M421|H2M421_ORYLA	10	10	4	tr|H2M421|H2M421_ORYLA Uncharacterized protein OS=Oryzias latipes OX=8090 GN=LOC101165021 PE=3 SV=2	1	10	10	4	9	9	9	7	7	7	8	8	9	8	9	8	9	9	9	7	7	7	8	8	9	8	9	8	4	3	3	3	2	2	3	3	3	3	3	3	18.7	18.7	7.5	58.677
tr|H2M9B4|H2M9B4_ORYLA	tr|H2M9B4|H2M9B4_ORYLA	10	10	10	tr|H2M9B4|H2M9B4_ORYLA DSBA domain-containing protein OS=Oryzias latipes OX=8090 GN=gstk1 PE=4 SV=2	1	10	10	10	8	8	9	4	7	5	6	7	8	9	8	6	8	8	9	4	7	5	6	7	8	9	8	6	8	8	9	4	7	5	6	7	8	9	8	6	26.8	26.8	26.8	33.666
tr|H2M9Q4|H2M9Q4_ORYLA;tr|A0A3B3H8J0|A0A3B3H8J0_ORYLA;tr|A0A3B3HSL6|A0A3B3HSL6_ORYLA	tr|H2M9Q4|H2M9Q4_ORYLA;tr|A0A3B3H8J0|A0A3B3H8J0_ORYLA;tr|A0A3B3HSL6|A0A3B3HSL6_ORYLA	10;8;8	10;8;8	10;8;8	tr|H2M9Q4|H2M9Q4_ORYLA Na(+)/H(+) exchange regulatory cofactor NHE-RF OS=Oryzias latipes OX=8090 GN=LOC101171366 PE=4 SV=2;tr|A0A3B3H8J0|A0A3B3H8J0_ORYLA Na(+)/H(+) exchange regulatory cofactor NHE-RF OS=Oryzias latipes OX=8090 GN=LOC101171366 PE=4 SV=1;tr	3	10	10	10	7	8	9	8	7	6	8	9	8	8	8	7	7	8	9	8	7	6	8	9	8	8	8	7	7	8	9	8	7	6	8	9	8	8	8	7	40.1	40.1	40.1	38.497
tr|H2MAI8|H2MAI8_ORYLA;tr|A0A3B3I1X4|A0A3B3I1X4_ORYLA;tr|H2LRX4|H2LRX4_ORYLA	tr|H2MAI8|H2MAI8_ORYLA	10;2;2	10;2;2	10;2;2	tr|H2MAI8|H2MAI8_ORYLA Glucose-6-phosphate 1-dehydrogenase OS=Oryzias latipes OX=8090 GN=LOC101158357 PE=3 SV=2	3	10	10	10	9	10	8	8	8	8	8	9	8	7	6	9	9	10	8	8	8	8	8	9	8	7	6	9	9	10	8	8	8	8	8	9	8	7	6	9	22	22	22	58.757
tr|H2MCN1|H2MCN1_ORYLA	tr|H2MCN1|H2MCN1_ORYLA	10	10	10	tr|H2MCN1|H2MCN1_ORYLA Annexin OS=Oryzias latipes OX=8090 GN=LOC101169498 PE=3 SV=1	1	10	10	10	9	9	9	8	7	8	8	7	8	9	9	8	9	9	9	8	7	8	8	7	8	9	9	8	9	9	9	8	7	8	8	7	8	9	9	8	28.5	28.5	28.5	35.63
tr|H2MHI7|H2MHI7_ORYLA;tr|A0A3B3HNG6|A0A3B3HNG6_ORYLA	tr|H2MHI7|H2MHI7_ORYLA;tr|A0A3B3HNG6|A0A3B3HNG6_ORYLA	10;9	10;9	10;9	tr|H2MHI7|H2MHI7_ORYLA Uncharacterized protein OS=Oryzias latipes OX=8090 GN=lrpap1 PE=4 SV=2;tr|A0A3B3HNG6|A0A3B3HNG6_ORYLA Uncharacterized protein OS=Oryzias latipes OX=8090 GN=lrpap1 PE=4 SV=1	2	10	10	10	7	9	9	5	5	5	8	8	6	7	7	6	7	9	9	5	5	5	8	8	6	7	7	6	7	9	9	5	5	5	8	8	6	7	7	6	27.7	27.7	27.7	44.519
tr|H2MHZ2|H2MHZ2_ORYLA;tr|A0A3B3I497|A0A3B3I497_ORYLA;tr|A0A3B3H4K7|A0A3B3H4K7_ORYLA	tr|H2MHZ2|H2MHZ2_ORYLA;tr|A0A3B3I497|A0A3B3I497_ORYLA;tr|A0A3B3H4K7|A0A3B3H4K7_ORYLA	10;8;8	10;8;8	10;8;8	tr|H2MHZ2|H2MHZ2_ORYLA Coatomer subunit gamma OS=Oryzias latipes OX=8090 GN=copg2 PE=3 SV=1;tr|A0A3B3I497|A0A3B3I497_ORYLA Coatomer subunit gamma OS=Oryzias latipes OX=8090 GN=copg2 PE=3 SV=1;tr|A0A3B3H4K7|A0A3B3H4K7_ORYLA Coatomer subunit gamma OS=Oryzias	3	10	10	10	9	8	9	9	9	9	10	10	9	9	9	9	9	8	9	9	9	9	10	10	9	9	9	9	9	8	9	9	9	9	10	10	9	9	9	9	12.9	12.9	12.9	97.625
tr|H2MJW2|H2MJW2_ORYLA	tr|H2MJW2|H2MJW2_ORYLA	10	10	10	tr|H2MJW2|H2MJW2_ORYLA Electron transfer flavoprotein subunit beta OS=Oryzias latipes OX=8090 GN=etfb PE=3 SV=1	1	10	10	10	6	8	9	7	10	10	6	8	8	9	9	9	6	8	9	7	10	10	6	8	8	9	9	9	6	8	9	7	10	10	6	8	8	9	9	9	46.5	46.5	46.5	27.53
tr|H2MKZ0|H2MKZ0_ORYLA	tr|H2MKZ0|H2MKZ0_ORYLA	10	10	10	tr|H2MKZ0|H2MKZ0_ORYLA Citrate synthase OS=Oryzias latipes OX=8090 GN=cs PE=3 SV=1	1	10	10	10	8	10	10	9	9	9	9	10	9	9	10	9	8	10	10	9	9	9	9	10	9	9	10	9	8	10	10	9	9	9	9	10	9	9	10	9	20.5	20.5	20.5	52.084
tr|H2ML13|H2ML13_ORYLA	tr|H2ML13|H2ML13_ORYLA	10	10	10	tr|H2ML13|H2ML13_ORYLA Butyryl-CoA dehydrogenase OS=Oryzias latipes OX=8090 GN=ivd PE=3 SV=2	1	10	10	10	7	7	8	5	6	7	6	6	7	7	7	6	7	7	8	5	6	7	6	6	7	7	7	6	7	7	8	5	6	7	6	6	7	7	7	6	31.4	31.4	31.4	45.659
tr|H2MM12|H2MM12_ORYLA	tr|H2MM12|H2MM12_ORYLA	10	10	10	tr|H2MM12|H2MM12_ORYLA CN hydrolase domain-containing protein OS=Oryzias latipes OX=8090 GN=upb1 PE=4 SV=1	1	10	10	10	9	9	9	9	8	8	9	9	8	10	10	9	9	9	9	9	8	8	9	9	8	10	10	9	9	9	9	9	8	8	9	9	8	10	10	9	33.7	33.7	33.7	43.318
tr|H2MMF6|H2MMF6_ORYLA	tr|H2MMF6|H2MMF6_ORYLA	10	10	10	tr|H2MMF6|H2MMF6_ORYLA SERPIN domain-containing protein OS=Oryzias latipes OX=8090 GN=LOC101158815 PE=3 SV=2	1	10	10	10	10	9	9	9	9	9	10	9	8	8	8	8	10	9	9	9	9	9	10	9	8	8	8	8	10	9	9	9	9	9	10	9	8	8	8	8	25.7	25.7	25.7	45.061
tr|H2MPD9|H2MPD9_ORYLA	tr|H2MPD9|H2MPD9_ORYLA	10	10	10	tr|H2MPD9|H2MPD9_ORYLA C-type lectin domain-containing protein OS=Oryzias latipes OX=8090 GN=LOC101164113 PE=4 SV=2	1	10	10	10	8	9	9	6	9	7	7	8	6	8	8	8	8	9	9	6	9	7	7	8	6	8	8	8	8	9	9	6	9	7	7	8	6	8	8	8	31.7	31.7	31.7	38.056
tr|H2MZQ3|H2MZQ3_ORYLA;tr|A0A3B3HPB4|A0A3B3HPB4_ORYLA;tr|H2MNU0|H2MNU0_ORYLA;tr|A0A3B3HBD4|A0A3B3HBD4_ORYLA	tr|H2MZQ3|H2MZQ3_ORYLA;tr|A0A3B3HPB4|A0A3B3HPB4_ORYLA	10;9;2;2	10;9;2;2	10;9;2;2	tr|H2MZQ3|H2MZQ3_ORYLA 6-phosphofructo-2-kinase OS=Oryzias latipes OX=8090 GN=LOC101162989 PE=3 SV=2;tr|A0A3B3HPB4|A0A3B3HPB4_ORYLA 6-phosphofructo-2-kinase OS=Oryzias latipes OX=8090 GN=LOC101162989 PE=3 SV=1	4	10	10	10	7	7	8	8	8	7	8	8	9	9	7	8	7	7	8	8	8	7	8	8	9	9	7	8	7	7	8	8	8	7	8	8	9	9	7	8	24.5	24.5	24.5	55.741
tr|H2N1R0|H2N1R0_ORYLA	tr|H2N1R0|H2N1R0_ORYLA	10	10	10	tr|H2N1R0|H2N1R0_ORYLA UDP-glucuronosyltransferase OS=Oryzias latipes OX=8090 GN=LOC100125517 PE=3 SV=2	1	10	10	10	10	9	10	9	9	10	9	9	9	8	9	9	10	9	10	9	9	10	9	9	9	8	9	9	10	9	10	9	9	10	9	9	9	8	9	9	17.6	17.6	17.6	59.748
tr|Q45RI2|Q45RI2_ORYLA	tr|Q45RI2|Q45RI2_ORYLA	10	10	10	tr|Q45RI2|Q45RI2_ORYLA Ribosomal protein L7 OS=Oryzias latipes OX=8090 GN=rpl7 PE=2 SV=2	1	10	10	10	10	10	10	9	10	10	10	10	10	10	10	10	10	10	10	9	10	10	10	10	10	10	10	10	10	10	10	9	10	10	10	10	10	10	10	10	31.4	31.4	31.4	28.578
tr|H2LKL4|H2LKL4_ORYLA	tr|H2LKL4|H2LKL4_ORYLA	10	9	4	tr|H2LKL4|H2LKL4_ORYLA GLOBIN domain-containing protein OS=Oryzias latipes OX=8090 GN=LOC101174997 PE=3 SV=1	1	10	9	4	9	9	9	9	10	9	9	8	6	10	9	9	8	8	8	8	9	8	8	7	5	9	8	8	4	4	3	4	4	4	4	3	3	4	4	4	47.2	42.4	23.6	15.706
tr|H2LN78|H2LN78_ORYLA;tr|H2LN31|H2LN31_ORYLA	tr|H2LN78|H2LN78_ORYLA;tr|H2LN31|H2LN31_ORYLA	10;10	9;9	9;9	tr|H2LN78|H2LN78_ORYLA Glutathione transferase OS=Oryzias latipes OX=8090 GN=GSTM4 PE=3 SV=1;tr|H2LN31|H2LN31_ORYLA Glutathione transferase OS=Oryzias latipes OX=8090 GN=GSTM4 PE=3 SV=2	2	10	9	9	8	9	8	8	9	8	9	10	9	8	10	9	7	8	7	7	8	8	8	9	8	7	9	8	7	8	7	7	8	8	8	9	8	7	9	8	41.6	37.9	37.9	25.939
tr|H2MPQ2|H2MPQ2_ORYLA	tr|H2MPQ2|H2MPQ2_ORYLA	10	9	9	tr|H2MPQ2|H2MPQ2_ORYLA IF rod domain-containing protein OS=Oryzias latipes OX=8090 GN=LOC101166789 PE=3 SV=2	1	10	9	9	10	9	9	10	10	8	10	9	10	9	9	7	9	8	8	9	9	7	9	8	9	8	8	6	9	8	8	9	9	7	9	8	9	8	8	6	29.6	27.6	27.6	48.787
tr|H2MRV1|H2MRV1_ORYLA	tr|H2MRV1|H2MRV1_ORYLA	10	8	8	tr|H2MRV1|H2MRV1_ORYLA Calreticulin OS=Oryzias latipes OX=8090 GN=LOC101162115 PE=3 SV=2	1	10	8	8	10	10	10	9	9	10	10	9	10	9	9	9	8	8	8	7	7	8	8	7	8	7	7	7	8	8	8	7	7	8	8	7	8	7	7	7	24.7	22.3	22.3	43.172
tr|H2LP94|H2LP94_ORYLA;tr|H2LP99|H2LP99_ORYLA	tr|H2LP94|H2LP94_ORYLA;tr|H2LP99|H2LP99_ORYLA	10;10	6;6	6;6	tr|H2LP94|H2LP94_ORYLA CSD domain-containing protein OS=Oryzias latipes OX=8090 GN=ybx2 PE=4 SV=2;tr|H2LP99|H2LP99_ORYLA CSD domain-containing protein OS=Oryzias latipes OX=8090 GN=ybx2 PE=4 SV=2	2	10	6	6	9	10	10	9	9	7	9	10	10	9	9	10	5	6	6	5	5	3	5	6	6	5	5	6	5	6	6	5	5	3	5	6	6	5	5	6	38	32.1	32.1	45.039
tr|A0A3B3IK26|A0A3B3IK26_ORYLA;tr|A0A3B3I241|A0A3B3I241_ORYLA;tr|A0A3B3H855|A0A3B3H855_ORYLA;tr|H2LUJ8|H2LUJ8_ORYLA;tr|H2MA80|H2MA80_ORYLA;tr|A0A3B3HPI4|A0A3B3HPI4_ORYLA;tr|H2MA79|H2MA79_ORYLA	tr|A0A3B3IK26|A0A3B3IK26_ORYLA;tr|A0A3B3I241|A0A3B3I241_ORYLA;tr|A0A3B3H855|A0A3B3H855_ORYLA;tr|H2LUJ8|H2LUJ8_ORYLA;tr|H2MA80|H2MA80_ORYLA;tr|A0A3B3HPI4|A0A3B3HPI4_ORYLA;tr|H2MA79|H2MA79_ORYLA	10;7;7;7;6;6;6	5;2;2;2;1;1;1	5;2;2;2;1;1;1	tr|A0A3B3IK26|A0A3B3IK26_ORYLA Uncharacterized protein OS=Oryzias latipes OX=8090 GN=TPM1 PE=3 SV=1;tr|A0A3B3I241|A0A3B3I241_ORYLA Uncharacterized protein OS=Oryzias latipes OX=8090 GN=TPM1 PE=3 SV=1;tr|A0A3B3H855|A0A3B3H855_ORYLA Uncharacterized protein O	7	10	5	5	8	9	8	7	7	8	7	8	8	7	8	7	3	4	3	2	2	3	2	3	3	2	4	4	3	4	3	2	2	3	2	3	3	2	4	4	31.9	19.8	19.8	28.689
tr|H2M383|H2M383_ORYLA	tr|H2M383|H2M383_ORYLA	10	5	5	tr|H2M383|H2M383_ORYLA 14_3_3 domain-containing protein OS=Oryzias latipes OX=8090 GN=LOC101167287 PE=3 SV=1	1	10	5	5	9	9	9	9	9	9	9	9	9	10	9	9	5	5	5	5	5	5	5	5	5	5	5	5	5	5	5	5	5	5	5	5	5	5	5	5	32.4	18	18	27.599
tr|H2LF96|H2LF96_ORYLA;tr|H2LF97|H2LF97_ORYLA	tr|H2LF96|H2LF96_ORYLA;tr|H2LF97|H2LF97_ORYLA	10;10	1;1	1;1	tr|H2LF96|H2LF96_ORYLA ATP-citrate synthase OS=Oryzias latipes OX=8090 GN=ACLY PE=3 SV=2;tr|H2LF97|H2LF97_ORYLA ATP-citrate synthase OS=Oryzias latipes OX=8090 GN=ACLY PE=3 SV=2	2	10	1	1	8	7	8	6	8	8	7	8	8	7	8	8	1	1	1	1	1	1	1	1	1	1	1	1	1	1	1	1	1	1	1	1	1	1	1	1	8	0.6	0.6	119.12
tr|A0A3B3H272|A0A3B3H272_ORYLA;tr|H2MVM4|H2MVM4_ORYLA;tr|H2L342|H2L342_ORYLA	tr|A0A3B3H272|A0A3B3H272_ORYLA	9;2;2	9;2;2	9;2;2	tr|A0A3B3H272|A0A3B3H272_ORYLA W2 domain-containing protein OS=Oryzias latipes OX=8090 GN=LOC101174249 PE=3 SV=1	3	9	9	9	7	7	7	3	6	3	7	7	6	8	7	8	7	7	7	3	6	3	7	7	6	8	7	8	7	7	7	3	6	3	7	7	6	8	7	8	17.4	17.4	17.4	48.074
tr|A0A3B3H5F1|A0A3B3H5F1_ORYLA;tr|A0A3B3I0X1|A0A3B3I0X1_ORYLA;tr|A0A3B3I4H4|A0A3B3I4H4_ORYLA;tr|H2LRY4|H2LRY4_ORYLA	tr|A0A3B3H5F1|A0A3B3H5F1_ORYLA;tr|A0A3B3I0X1|A0A3B3I0X1_ORYLA;tr|A0A3B3I4H4|A0A3B3I4H4_ORYLA;tr|H2LRY4|H2LRY4_ORYLA	9;9;9;7	9;9;9;7	9;9;9;7	tr|A0A3B3H5F1|A0A3B3H5F1_ORYLA General vesicular transport factor p115 OS=Oryzias latipes OX=8090 GN=uso1 PE=3 SV=1;tr|A0A3B3I0X1|A0A3B3I0X1_ORYLA General vesicular transport factor p115 OS=Oryzias latipes OX=8090 GN=uso1 PE=3 SV=1;tr|A0A3B3I4H4|A0A3B3I4H4	4	9	9	9	9	7	8	6	7	5	7	7	7	8	8	8	9	7	8	6	7	5	7	7	7	8	8	8	9	7	8	6	7	5	7	7	7	8	8	8	13.1	13.1	13.1	103.88
tr|A0A3B3IL47|A0A3B3IL47_ORYLA;tr|A0A3B3H613|A0A3B3H613_ORYLA;tr|H2M983|H2M983_ORYLA;tr|H2L6N3|H2L6N3_ORYLA;tr|H2M970|H2M970_ORYLA;tr|A0A3B3I248|A0A3B3I248_ORYLA;tr|H2LX76|H2LX76_ORYLA	tr|A0A3B3IL47|A0A3B3IL47_ORYLA;tr|A0A3B3H613|A0A3B3H613_ORYLA;tr|H2M983|H2M983_ORYLA;tr|H2L6N3|H2L6N3_ORYLA;tr|H2M970|H2M970_ORYLA;tr|A0A3B3I248|A0A3B3I248_ORYLA	9;9;6;5;5;5;4	9;9;6;5;5;5;4	9;9;6;5;5;5;4	tr|A0A3B3IL47|A0A3B3IL47_ORYLA 40S ribosomal protein S27a OS=Oryzias latipes OX=8090 GN=rps27a PE=3 SV=1;tr|A0A3B3H613|A0A3B3H613_ORYLA 40S ribosomal protein S27a OS=Oryzias latipes OX=8090 GN=rps27a PE=3 SV=1;tr|H2M983|H2M983_ORYLA Uncharacterized protein	7	9	9	9	8	8	9	9	8	9	9	9	9	9	9	7	8	8	9	9	8	9	9	9	9	9	9	7	8	8	9	9	8	9	9	9	9	9	9	7	56.4	56.4	56.4	17.997
tr|H2LL93|H2LL93_ORYLA;tr|A0A3B3HAA2|A0A3B3HAA2_ORYLA	tr|H2LL93|H2LL93_ORYLA;tr|A0A3B3HAA2|A0A3B3HAA2_ORYLA	9;9	9;9	9;9	tr|H2LL93|H2LL93_ORYLA Uncharacterized protein OS=Oryzias latipes OX=8090 GN=hnrnpm PE=4 SV=2;tr|A0A3B3HAA2|A0A3B3HAA2_ORYLA Uncharacterized protein OS=Oryzias latipes OX=8090 GN=hnrnpm PE=4 SV=1	2	9	9	9	6	9	8	6	7	7	6	8	9	8	8	8	6	9	8	6	7	7	6	8	9	8	8	8	6	9	8	6	7	7	6	8	9	8	8	8	14.9	14.9	14.9	70.736
tr|A0A3B3I1J1|A0A3B3I1J1_ORYLA;tr|H2LCT4|H2LCT4_ORYLA;tr|A0A3B3HCX8|A0A3B3HCX8_ORYLA	tr|A0A3B3I1J1|A0A3B3I1J1_ORYLA;tr|H2LCT4|H2LCT4_ORYLA;tr|A0A3B3HCX8|A0A3B3HCX8_ORYLA	9;9;9	9;9;9	9;9;9	tr|A0A3B3I1J1|A0A3B3I1J1_ORYLA FAA_hydrolase domain-containing protein OS=Oryzias latipes OX=8090 GN=FAHD2A PE=3 SV=1;tr|H2LCT4|H2LCT4_ORYLA FAA_hydrolase domain-containing protein OS=Oryzias latipes OX=8090 GN=FAHD2A PE=3 SV=1;tr|A0A3B3HCX8|A0A3B3HCX8_ORY	3	9	9	9	8	9	9	8	7	7	8	7	7	9	8	6	8	9	9	8	7	7	8	7	7	9	8	6	8	9	9	8	7	7	8	7	7	9	8	6	32.5	32.5	32.5	34.478
tr|A0A3B3HD53|A0A3B3HD53_ORYLA;tr|H2MDM1|H2MDM1_ORYLA	tr|A0A3B3HD53|A0A3B3HD53_ORYLA;tr|H2MDM1|H2MDM1_ORYLA	9;8	9;8	9;8	tr|A0A3B3HD53|A0A3B3HD53_ORYLA SpaA domain-containing protein OS=Oryzias latipes OX=8090 GN=LOC101163550 PE=4 SV=1;tr|H2MDM1|H2MDM1_ORYLA SpaA domain-containing protein OS=Oryzias latipes OX=8090 GN=LOC101163550 PE=4 SV=2	2	9	9	9	8	8	8	6	6	8	8	8	7	8	8	8	8	8	8	6	6	8	8	8	7	8	8	8	8	8	8	6	6	8	8	8	7	8	8	8	7.2	7.2	7.2	133.74
tr|A0A3B3HJ39|A0A3B3HJ39_ORYLA;tr|A0A3B3HDL9|A0A3B3HDL9_ORYLA;tr|A0A3B3IGL8|A0A3B3IGL8_ORYLA	tr|A0A3B3HJ39|A0A3B3HJ39_ORYLA;tr|A0A3B3HDL9|A0A3B3HDL9_ORYLA;tr|A0A3B3IGL8|A0A3B3IGL8_ORYLA	9;9;9	9;9;9	2;2;2	tr|A0A3B3HJ39|A0A3B3HJ39_ORYLA Fibrillar collagen NC1 domain-containing protein OS=Oryzias latipes OX=8090 GN=col1a2 PE=4 SV=1;tr|A0A3B3HDL9|A0A3B3HDL9_ORYLA Fibrillar collagen NC1 domain-containing protein OS=Oryzias latipes OX=8090 GN=col1a2 PE=4 SV=1;tr	3	9	9	2	7	9	8	5	7	7	7	9	8	9	8	9	7	9	8	5	7	7	7	9	8	9	8	9	2	2	2	2	2	1	2	2	2	2	2	2	10.4	10.4	2.5	122.36
tr|A0A3B3HEQ5|A0A3B3HEQ5_ORYLA;tr|A0A3B3IBU2|A0A3B3IBU2_ORYLA;tr|A0A3B3HI43|A0A3B3HI43_ORYLA;tr|H2MWR1|H2MWR1_ORYLA	tr|A0A3B3HEQ5|A0A3B3HEQ5_ORYLA;tr|A0A3B3IBU2|A0A3B3IBU2_ORYLA;tr|A0A3B3HI43|A0A3B3HI43_ORYLA;tr|H2MWR1|H2MWR1_ORYLA	9;9;9;7	9;9;9;7	9;9;9;7	tr|A0A3B3HEQ5|A0A3B3HEQ5_ORYLA NADH-cytochrome b5 reductase OS=Oryzias latipes OX=8090 GN=LOC101175543 PE=3 SV=1;tr|A0A3B3IBU2|A0A3B3IBU2_ORYLA NADH-cytochrome b5 reductase OS=Oryzias latipes OX=8090 GN=LOC101175543 PE=3 SV=1;tr|A0A3B3HI43|A0A3B3HI43_ORYLA	4	9	9	9	9	9	9	9	8	8	9	8	8	9	7	8	9	9	9	9	8	8	9	8	8	9	7	8	9	9	9	9	8	8	9	8	8	9	7	8	28.2	28.2	28.2	34.213
tr|H2N1K0|H2N1K0_ORYLA;tr|A0A3B3HEU7|A0A3B3HEU7_ORYLA	tr|H2N1K0|H2N1K0_ORYLA;tr|A0A3B3HEU7|A0A3B3HEU7_ORYLA	9;9	9;9	9;9	tr|H2N1K0|H2N1K0_ORYLA Signal recognition particle subunit SRP72 OS=Oryzias latipes OX=8090 GN=srp72 PE=3 SV=2;tr|A0A3B3HEU7|A0A3B3HEU7_ORYLA Signal recognition particle subunit SRP72 OS=Oryzias latipes OX=8090 GN=srp72 PE=3 SV=1	2	9	9	9	4	5	6	5	5	4	4	6	6	6	5	6	4	5	6	5	5	4	4	6	6	6	5	6	4	5	6	5	5	4	4	6	6	6	5	6	20.4	20.4	20.4	64.799
tr|A0A3B3HHV3|A0A3B3HHV3_ORYLA	tr|A0A3B3HHV3|A0A3B3HHV3_ORYLA	9	9	9	tr|A0A3B3HHV3|A0A3B3HHV3_ORYLA Uncharacterized protein OS=Oryzias latipes OX=8090 GN=LOC101163130 PE=3 SV=1	1	9	9	9	6	7	8	6	9	8	7	8	9	9	9	8	6	7	8	6	9	8	7	8	9	9	9	8	6	7	8	6	9	8	7	8	9	9	9	8	49.5	49.5	49.5	21.867
tr|A0A3B3HI68|A0A3B3HI68_ORYLA;tr|A0A3B3IML3|A0A3B3IML3_ORYLA;tr|H2L585|H2L585_ORYLA;tr|H2L583|H2L583_ORYLA	tr|A0A3B3HI68|A0A3B3HI68_ORYLA;tr|A0A3B3IML3|A0A3B3IML3_ORYLA	9;7;1;1	9;7;1;1	9;7;1;1	tr|A0A3B3HI68|A0A3B3HI68_ORYLA Uncharacterized protein OS=Oryzias latipes OX=8090 GN=hpgd PE=3 SV=1;tr|A0A3B3IML3|A0A3B3IML3_ORYLA Uncharacterized protein OS=Oryzias latipes OX=8090 GN=hpgd PE=3 SV=1	4	9	9	9	8	8	8	8	8	8	8	8	9	8	9	9	8	8	8	8	8	8	8	8	9	8	9	9	8	8	8	8	8	8	8	8	9	8	9	9	39.1	39.1	39.1	28.217
tr|H2M8G3|H2M8G3_ORYLA;tr|A0A3B3HUN7|A0A3B3HUN7_ORYLA;tr|H2M8G0|H2M8G0_ORYLA;tr|A0A3B3HIF2|A0A3B3HIF2_ORYLA;tr|H2L743|H2L743_ORYLA;tr|H2L385|H2L385_ORYLA;tr|H2L727|H2L727_ORYLA;tr|H2MZJ4|H2MZJ4_ORYLA	tr|H2M8G3|H2M8G3_ORYLA;tr|A0A3B3HUN7|A0A3B3HUN7_ORYLA;tr|H2M8G0|H2M8G0_ORYLA;tr|A0A3B3HIF2|A0A3B3HIF2_ORYLA;tr|H2L743|H2L743_ORYLA;tr|H2L385|H2L385_ORYLA;tr|H2L727|H2L727_ORYLA;tr|H2MZJ4|H2MZJ4_ORYLA	9;9;9;9;9;9;8;5	9;9;9;9;9;9;8;5	9;9;9;9;9;9;8;5	tr|H2M8G3|H2M8G3_ORYLA Histone H4 OS=Oryzias latipes OX=8090 PE=3 SV=1;tr|A0A3B3HUN7|A0A3B3HUN7_ORYLA Histone H4 OS=Oryzias latipes OX=8090 PE=3 SV=1;tr|H2M8G0|H2M8G0_ORYLA Histone H4 OS=Oryzias latipes OX=8090 PE=3 SV=1;tr|A0A3B3HIF2|A0A3B3HIF2_ORYLA Hist	8	9	9	9	8	7	8	8	7	9	9	9	8	9	9	8	8	7	8	8	7	9	9	9	8	9	9	8	8	7	8	8	7	9	9	9	8	9	9	8	59.6	59.6	59.6	10.157
tr|A0A3B3HNF8|A0A3B3HNF8_ORYLA;tr|H2LYS2|H2LYS2_ORYLA;tr|A0A3B3HTL5|A0A3B3HTL5_ORYLA;tr|A0A3B3IF55|A0A3B3IF55_ORYLA;tr|H2LXL5|H2LXL5_ORYLA	tr|A0A3B3HNF8|A0A3B3HNF8_ORYLA;tr|H2LYS2|H2LYS2_ORYLA	9;9;1;1;1	9;9;1;1;1	9;9;1;1;1	tr|A0A3B3HNF8|A0A3B3HNF8_ORYLA Transgelin OS=Oryzias latipes OX=8090 GN=LOC101159525 PE=3 SV=1;tr|H2LYS2|H2LYS2_ORYLA Transgelin OS=Oryzias latipes OX=8090 GN=LOC101159525 PE=3 SV=2	5	9	9	9	5	7	8	5	7	8	5	6	8	5	7	8	5	7	8	5	7	8	5	6	8	5	7	8	5	7	8	5	7	8	5	6	8	5	7	8	40.6	40.6	40.6	22.533
tr|A0A3B3HQ85|A0A3B3HQ85_ORYLA;tr|H2LVR0|H2LVR0_ORYLA	tr|A0A3B3HQ85|A0A3B3HQ85_ORYLA;tr|H2LVR0|H2LVR0_ORYLA	9;9	9;9	9;9	tr|A0A3B3HQ85|A0A3B3HQ85_ORYLA Uncharacterized protein OS=Oryzias latipes OX=8090 GN=LOC101173711 PE=3 SV=1;tr|H2LVR0|H2LVR0_ORYLA Uncharacterized protein OS=Oryzias latipes OX=8090 GN=LOC101173711 PE=3 SV=2	2	9	9	9	7	8	7	5	7	5	8	7	3	7	5	6	7	8	7	5	7	5	8	7	3	7	5	6	7	8	7	5	7	5	8	7	3	7	5	6	17.1	17.1	17.1	67.92
tr|A0A3B3HR91|A0A3B3HR91_ORYLA;tr|H2LFE7|H2LFE7_ORYLA	tr|A0A3B3HR91|A0A3B3HR91_ORYLA;tr|H2LFE7|H2LFE7_ORYLA	9;6	9;6	9;6	tr|A0A3B3HR91|A0A3B3HR91_ORYLA Xylulose kinase OS=Oryzias latipes OX=8090 GN=xylb PE=3 SV=1;tr|H2LFE7|H2LFE7_ORYLA FGGY_C domain-containing protein OS=Oryzias latipes OX=8090 GN=xylb PE=4 SV=2	2	9	9	9	8	8	8	7	6	4	7	7	7	8	8	8	8	8	8	7	6	4	7	7	7	8	8	8	8	8	8	7	6	4	7	7	7	8	8	8	17.4	17.4	17.4	60.833
tr|A0A3B3HRD2|A0A3B3HRD2_ORYLA	tr|A0A3B3HRD2|A0A3B3HRD2_ORYLA	9	9	9	tr|A0A3B3HRD2|A0A3B3HRD2_ORYLA Amine oxidase OS=Oryzias latipes OX=8090 GN=LOC101175668 PE=3 SV=1	1	9	9	9	9	8	9	6	8	8	7	7	8	8	6	7	9	8	9	6	8	8	7	7	8	8	6	7	9	8	9	6	8	8	7	7	8	8	6	7	17.7	17.7	17.7	58.834
tr|A0A3B3HTR1|A0A3B3HTR1_ORYLA;tr|H2M7Q7|H2M7Q7_ORYLA	tr|A0A3B3HTR1|A0A3B3HTR1_ORYLA;tr|H2M7Q7|H2M7Q7_ORYLA	9;9	9;9	9;9	tr|A0A3B3HTR1|A0A3B3HTR1_ORYLA Uncharacterized protein OS=Oryzias latipes OX=8090 GN=LOC101162553 PE=4 SV=1;tr|H2M7Q7|H2M7Q7_ORYLA Uncharacterized protein OS=Oryzias latipes OX=8090 GN=LOC101162553 PE=4 SV=2	2	9	9	9	7	6	5	5	6	4	9	8	8	7	6	6	7	6	5	5	6	4	9	8	8	7	6	6	7	6	5	5	6	4	9	8	8	7	6	6	10.3	10.3	10.3	107.17
tr|H2LLV8|H2LLV8_ORYLA;tr|A0A3B3HWC2|A0A3B3HWC2_ORYLA	tr|H2LLV8|H2LLV8_ORYLA;tr|A0A3B3HWC2|A0A3B3HWC2_ORYLA	9;9	9;9	9;9	tr|H2LLV8|H2LLV8_ORYLA Uncharacterized protein OS=Oryzias latipes OX=8090 GN=sfxn1 PE=3 SV=2;tr|A0A3B3HWC2|A0A3B3HWC2_ORYLA Sidoreflexin OS=Oryzias latipes OX=8090 GN=sfxn1 PE=3 SV=1	2	9	9	9	7	7	9	6	8	8	7	9	9	8	8	8	7	7	9	6	8	8	7	9	9	8	8	8	7	7	9	6	8	8	7	9	9	8	8	8	35.5	35.5	35.5	32.964
tr|A0A3B3I381|A0A3B3I381_ORYLA	tr|A0A3B3I381|A0A3B3I381_ORYLA	9	9	9	tr|A0A3B3I381|A0A3B3I381_ORYLA Uncharacterized protein OS=Oryzias latipes OX=8090 GN=dhrs1 PE=3 SV=1	1	9	9	9	7	8	8	7	6	6	7	8	8	7	7	7	7	8	8	7	6	6	7	8	8	7	7	7	7	8	8	7	6	6	7	8	8	7	7	7	30	30	30	33.874
tr|A0A3B3I6M9|A0A3B3I6M9_ORYLA;tr|A0A3B3HT58|A0A3B3HT58_ORYLA;tr|Q8JIN1|Q8JIN1_ORYLA;tr|Q8AYQ6|Q8AYQ6_ORYLA;tr|Q8AYQ5|Q8AYQ5_ORYLA	tr|A0A3B3I6M9|A0A3B3I6M9_ORYLA;tr|A0A3B3HT58|A0A3B3HT58_ORYLA	9;8;2;1;1	9;8;2;1;1	9;8;2;1;1	tr|A0A3B3I6M9|A0A3B3I6M9_ORYLA GLOBIN domain-containing protein OS=Oryzias latipes OX=8090 GN=gb PE=3 SV=1;tr|A0A3B3HT58|A0A3B3HT58_ORYLA GLOBIN domain-containing protein OS=Oryzias latipes OX=8090 GN=gb PE=3 SV=1	5	9	9	9	8	7	7	8	7	8	7	7	5	7	6	6	8	7	7	8	7	8	7	7	5	7	6	6	8	7	7	8	7	8	7	7	5	7	6	6	65.5	65.5	65.5	18.503
tr|A0A3B3I8V0|A0A3B3I8V0_ORYLA;tr|H2LKI1|H2LKI1_ORYLA;tr|H2LKI4|H2LKI4_ORYLA	tr|A0A3B3I8V0|A0A3B3I8V0_ORYLA;tr|H2LKI1|H2LKI1_ORYLA;tr|H2LKI4|H2LKI4_ORYLA	9;9;8	9;9;8	9;9;8	tr|A0A3B3I8V0|A0A3B3I8V0_ORYLA S-(hydroxymethyl)glutathione dehydrogenase OS=Oryzias latipes OX=8090 GN=adh5 PE=3 SV=1;tr|H2LKI1|H2LKI1_ORYLA S-(hydroxymethyl)glutathione dehydrogenase OS=Oryzias latipes OX=8090 GN=adh5 PE=3 SV=2;tr|H2LKI4|H2LKI4_ORYLA S-(	3	9	9	9	8	9	9	8	9	9	8	9	9	9	9	9	8	9	9	8	9	9	8	9	9	9	9	9	8	9	9	8	9	9	8	9	9	9	9	9	14.2	14.2	14.2	47.063
tr|A0A3B3ICB9|A0A3B3ICB9_ORYLA	tr|A0A3B3ICB9|A0A3B3ICB9_ORYLA	9	9	1	tr|A0A3B3ICB9|A0A3B3ICB9_ORYLA Uncharacterized protein OS=Oryzias latipes OX=8090 GN=psme1 PE=3 SV=1	1	9	9	1	9	8	6	8	7	6	9	7	7	9	7	7	9	8	6	8	7	6	9	7	7	9	7	7	1	1	0	0	1	0	1	0	1	1	1	1	43.4	43.4	4.3	27.034
tr|A0A3B3IF63|A0A3B3IF63_ORYLA;tr|H2MP44|H2MP44_ORYLA	tr|A0A3B3IF63|A0A3B3IF63_ORYLA;tr|H2MP44|H2MP44_ORYLA	9;6	9;6	9;6	tr|A0A3B3IF63|A0A3B3IF63_ORYLA ATP-dependent 6-phosphofructokinase OS=Oryzias latipes OX=8090 GN=pfkl PE=3 SV=1;tr|H2MP44|H2MP44_ORYLA Uncharacterized protein OS=Oryzias latipes OX=8090 GN=pfkl PE=4 SV=2	2	9	9	9	6	6	8	6	5	8	7	9	6	7	6	6	6	6	8	6	5	8	7	9	6	7	6	6	6	6	8	6	5	8	7	9	6	7	6	6	13.3	13.3	13.3	85.159
tr|A0A3B3IFU3|A0A3B3IFU3_ORYLA;tr|H2MF46|H2MF46_ORYLA	tr|A0A3B3IFU3|A0A3B3IFU3_ORYLA;tr|H2MF46|H2MF46_ORYLA	9;9	9;9	9;9	tr|A0A3B3IFU3|A0A3B3IFU3_ORYLA DAO domain-containing protein OS=Oryzias latipes OX=8090 GN=pipox PE=4 SV=1;tr|H2MF46|H2MF46_ORYLA Sarcosine oxidase OS=Oryzias latipes OX=8090 GN=pipox PE=3 SV=2	2	9	9	9	7	9	8	7	9	7	7	9	7	7	8	8	7	9	8	7	9	7	7	9	7	7	8	8	7	9	8	7	9	7	7	9	7	7	8	8	24.9	24.9	24.9	40.605
tr|A0A3B3IGL4|A0A3B3IGL4_ORYLA;tr|A0A3B3I137|A0A3B3I137_ORYLA;tr|H2MGT4|H2MGT4_ORYLA	tr|A0A3B3IGL4|A0A3B3IGL4_ORYLA;tr|A0A3B3I137|A0A3B3I137_ORYLA;tr|H2MGT4|H2MGT4_ORYLA	9;8;7	9;8;7	9;8;7	tr|A0A3B3IGL4|A0A3B3IGL4_ORYLA AMP_N domain-containing protein OS=Oryzias latipes OX=8090 GN=pepd PE=3 SV=1;tr|A0A3B3I137|A0A3B3I137_ORYLA AMP_N domain-containing protein OS=Oryzias latipes OX=8090 GN=pepd PE=3 SV=1;tr|H2MGT4|H2MGT4_ORYLA AMP_N domain-cont	3	9	9	9	7	7	7	7	8	7	8	8	8	9	7	8	7	7	7	7	8	7	8	8	8	9	7	8	7	7	7	7	8	7	8	8	8	9	7	8	17.3	17.3	17.3	54.913
tr|A0A3B3IL33|A0A3B3IL33_ORYLA;tr|H2LSZ0|H2LSZ0_ORYLA;tr|A0A3B3HQ13|A0A3B3HQ13_ORYLA	tr|A0A3B3IL33|A0A3B3IL33_ORYLA;tr|H2LSZ0|H2LSZ0_ORYLA;tr|A0A3B3HQ13|A0A3B3HQ13_ORYLA	9;9;8	9;9;8	9;9;8	tr|A0A3B3IL33|A0A3B3IL33_ORYLA Uncharacterized protein OS=Oryzias latipes OX=8090 GN=hacl1 PE=3 SV=1;tr|H2LSZ0|H2LSZ0_ORYLA Uncharacterized protein OS=Oryzias latipes OX=8090 GN=hacl1 PE=3 SV=1;tr|A0A3B3HQ13|A0A3B3HQ13_ORYLA Uncharacterized protein OS=Oryz	3	9	9	9	8	7	7	7	7	8	7	7	7	6	5	5	8	7	7	7	7	8	7	7	7	6	5	5	8	7	7	7	7	8	7	7	7	6	5	5	20.5	20.5	20.5	60.123
tr|H2LID3|H2LID3_ORYLA;tr|A0A3B3IM40|A0A3B3IM40_ORYLA	tr|H2LID3|H2LID3_ORYLA;tr|A0A3B3IM40|A0A3B3IM40_ORYLA	9;9	9;9	9;9	tr|H2LID3|H2LID3_ORYLA 40S ribosomal protein S11 OS=Oryzias latipes OX=8090 GN=rps11 PE=3 SV=2;tr|A0A3B3IM40|A0A3B3IM40_ORYLA 40S ribosomal protein S11 OS=Oryzias latipes OX=8090 GN=rps11 PE=3 SV=1	2	9	9	9	7	9	8	7	9	8	7	9	9	8	8	8	7	9	8	7	9	8	7	9	9	8	8	8	7	9	8	7	9	8	7	9	9	8	8	8	47.8	47.8	47.8	18.563
tr|H2LUL1|H2LUL1_ORYLA;tr|A0A3B3IN01|A0A3B3IN01_ORYLA	tr|H2LUL1|H2LUL1_ORYLA;tr|A0A3B3IN01|A0A3B3IN01_ORYLA	9;9	9;9	9;9	tr|H2LUL1|H2LUL1_ORYLA Annexin OS=Oryzias latipes OX=8090 GN=anxa10 PE=3 SV=2;tr|A0A3B3IN01|A0A3B3IN01_ORYLA Annexin OS=Oryzias latipes OX=8090 GN=anxa10 PE=3 SV=1	2	9	9	9	9	7	7	8	7	7	8	7	7	8	7	8	9	7	7	8	7	7	8	7	7	8	7	8	9	7	7	8	7	7	8	7	7	8	7	8	21.1	21.1	21.1	34.736
tr|H2LQ25|H2LQ25_ORYLA;tr|H2L3E6|H2L3E6_ORYLA;tr|A0A3B3HY93|A0A3B3HY93_ORYLA	tr|H2LQ25|H2LQ25_ORYLA;tr|H2L3E6|H2L3E6_ORYLA	9;9;1	9;9;1	9;9;1	tr|H2LQ25|H2LQ25_ORYLA Arp2/3 complex 34 kDa subunit OS=Oryzias latipes OX=8090 GN=arpc2 PE=3 SV=1;tr|H2L3E6|H2L3E6_ORYLA Arp2/3 complex 34 kDa subunit OS=Oryzias latipes OX=8090 GN=arpc2 PE=3 SV=2	3	9	9	9	8	7	8	5	6	5	8	7	5	9	6	7	8	7	8	5	6	5	8	7	5	9	6	7	8	7	8	5	6	5	8	7	5	9	6	7	25.4	25.4	25.4	34.307
tr|H2L3M3|H2L3M3_ORYLA;tr|H2M484|H2M484_ORYLA;tr|H2L3M0|H2L3M0_ORYLA	tr|H2L3M3|H2L3M3_ORYLA;tr|H2M484|H2M484_ORYLA;tr|H2L3M0|H2L3M0_ORYLA	9;8;7	9;8;7	9;8;7	tr|H2L3M3|H2L3M3_ORYLA RNA helicase OS=Oryzias latipes OX=8090 GN=DDX39A PE=4 SV=2;tr|H2M484|H2M484_ORYLA RNA helicase OS=Oryzias latipes OX=8090 GN=DDX39A PE=4 SV=2;tr|H2L3M0|H2L3M0_ORYLA RNA helicase OS=Oryzias latipes OX=8090 GN=LOC101163463 PE=4 SV=1	3	9	9	9	9	7	9	7	7	7	8	7	7	8	7	8	9	7	9	7	7	7	8	7	7	8	7	8	9	7	9	7	7	7	8	7	7	8	7	8	28.6	28.6	28.6	48.875
tr|H2L5B0|H2L5B0_ORYLA	tr|H2L5B0|H2L5B0_ORYLA	9	9	9	tr|H2L5B0|H2L5B0_ORYLA Uncharacterized protein OS=Oryzias latipes OX=8090 GN=LOC101163915 PE=4 SV=2	1	9	9	9	7	7	6	8	8	8	8	7	7	9	9	8	7	7	6	8	8	8	8	7	7	9	9	8	7	7	6	8	8	8	8	7	7	9	9	8	23.2	23.2	23.2	42.061
tr|H2L5D9|H2L5D9_ORYLA	tr|H2L5D9|H2L5D9_ORYLA	9	9	9	tr|H2L5D9|H2L5D9_ORYLA Glutathione peroxidase OS=Oryzias latipes OX=8090 GN=gpx1 PE=3 SV=2	1	9	9	9	8	9	8	7	7	7	9	9	9	9	8	8	8	9	8	7	7	7	9	9	9	9	8	8	8	9	8	7	7	7	9	9	9	9	8	8	41.3	41.3	41.3	20.874
tr|H2L824|H2L824_ORYLA;tr|H2L828|H2L828_ORYLA	tr|H2L824|H2L824_ORYLA;tr|H2L828|H2L828_ORYLA	9;9	9;9	9;9	tr|H2L824|H2L824_ORYLA T-complex protein 1 subunit gamma OS=Oryzias latipes OX=8090 GN=cct3 PE=3 SV=1;tr|H2L828|H2L828_ORYLA T-complex protein 1 subunit gamma OS=Oryzias latipes OX=8090 GN=cct3 PE=3 SV=2	2	9	9	9	6	7	6	3	6	4	7	7	6	5	5	5	6	7	6	3	6	4	7	7	6	5	5	5	6	7	6	3	6	4	7	7	6	5	5	5	17.7	17.7	17.7	59.668
tr|H2LB31|H2LB31_ORYLA	tr|H2LB31|H2LB31_ORYLA	9	9	9	tr|H2LB31|H2LB31_ORYLA Voltage-dependent anion-selective channel protein 3 OS=Oryzias latipes OX=8090 GN=LOC101170932 PE=3 SV=1	1	9	9	9	9	9	9	9	9	9	8	9	9	9	9	9	9	9	9	9	9	9	8	9	9	9	9	9	9	9	9	9	9	9	8	9	9	9	9	9	39.8	39.8	39.8	34.571
tr|H2LDE6|H2LDE6_ORYLA	tr|H2LDE6|H2LDE6_ORYLA	9	9	9	tr|H2LDE6|H2LDE6_ORYLA Acyl-CoA_dh_1 domain-containing protein OS=Oryzias latipes OX=8090 PE=4 SV=2	1	9	9	9	6	8	9	6	8	8	6	8	8	7	8	8	6	8	9	6	8	8	6	8	8	7	8	8	6	8	9	6	8	8	6	8	8	7	8	8	48.2	48.2	48.2	23.994
tr|H2LLX1|H2LLX1_ORYLA	tr|H2LLX1|H2LLX1_ORYLA	9	9	9	tr|H2LLX1|H2LLX1_ORYLA Coproporphyrinogen oxidase OS=Oryzias latipes OX=8090 GN=cpox PE=3 SV=2	1	9	9	9	7	8	8	7	7	6	6	9	9	7	7	6	7	8	8	7	7	6	6	9	9	7	7	6	7	8	8	7	7	6	6	9	9	7	7	6	22.1	22.1	22.1	51.93
tr|H2LNJ7|H2LNJ7_ORYLA	tr|H2LNJ7|H2LNJ7_ORYLA	9	9	9	tr|H2LNJ7|H2LNJ7_ORYLA L-type lectin-like domain-containing protein OS=Oryzias latipes OX=8090 GN=lman1 PE=4 SV=1	1	9	9	9	8	9	9	8	9	9	8	9	9	8	9	9	8	9	9	8	9	9	8	9	9	8	9	9	8	9	9	8	9	9	8	9	9	8	9	9	25.5	25.5	25.5	57.356
tr|H2LPE1|H2LPE1_ORYLA;tr|H2LPD8|H2LPD8_ORYLA	tr|H2LPE1|H2LPE1_ORYLA;tr|H2LPD8|H2LPD8_ORYLA	9;8	9;8	9;8	tr|H2LPE1|H2LPE1_ORYLA 40S ribosomal protein S6 OS=Oryzias latipes OX=8090 GN=rps6 PE=3 SV=2;tr|H2LPD8|H2LPD8_ORYLA 40S ribosomal protein S6 OS=Oryzias latipes OX=8090 GN=rps6 PE=3 SV=2	2	9	9	9	8	6	8	8	9	9	9	8	8	8	8	8	8	6	8	8	9	9	9	8	8	8	8	8	8	6	8	8	9	9	9	8	8	8	8	8	26.1	26.1	26.1	28.67
tr|H2LR39|H2LR39_ORYLA	tr|H2LR39|H2LR39_ORYLA	9	9	9	tr|H2LR39|H2LR39_ORYLA Coatomer subunit beta OS=Oryzias latipes OX=8090 GN=copb1 PE=4 SV=2	1	9	9	9	8	9	7	8	8	7	9	8	8	8	7	6	8	9	7	8	8	7	9	8	8	8	7	6	8	9	7	8	8	7	9	8	8	8	7	6	9.5	9.5	9.5	107.03
tr|H2LTC1|H2LTC1_ORYLA	tr|H2LTC1|H2LTC1_ORYLA	9	9	9	tr|H2LTC1|H2LTC1_ORYLA Uncharacterized protein OS=Oryzias latipes OX=8090 GN=LOC101167061 PE=4 SV=2	1	9	9	9	7	8	9	7	7	8	7	7	8	8	7	8	7	8	9	7	7	8	7	7	8	8	7	8	7	8	9	7	7	8	7	7	8	8	7	8	18	18	18	65.444
tr|H2LTC8|H2LTC8_ORYLA	tr|H2LTC8|H2LTC8_ORYLA	9	9	9	tr|H2LTC8|H2LTC8_ORYLA ENTH domain-containing protein OS=Oryzias latipes OX=8090 GN=LOC101169791 PE=4 SV=2	1	9	9	9	8	8	9	8	7	7	8	7	7	8	8	8	8	8	9	8	7	7	8	7	7	8	8	8	8	8	9	8	7	7	8	7	7	8	8	8	19.3	19.3	19.3	63.809
tr|H2LTU7|H2LTU7_ORYLA;tr|H2M694|H2M694_ORYLA;tr|A0A3B3HJE2|A0A3B3HJE2_ORYLA	tr|H2LTU7|H2LTU7_ORYLA	9;1;1	9;1;1	9;1;1	tr|H2LTU7|H2LTU7_ORYLA Phosphoglycerate mutase OS=Oryzias latipes OX=8090 GN=PGAM1 PE=3 SV=2	3	9	9	9	7	6	5	6	7	6	7	7	7	9	8	8	7	6	5	6	7	6	7	7	7	9	8	8	7	6	5	6	7	6	7	7	7	9	8	8	43.7	43.7	43.7	28.863
tr|H2LY36|H2LY36_ORYLA	tr|H2LY36|H2LY36_ORYLA	9	9	9	tr|H2LY36|H2LY36_ORYLA 60S ribosomal protein L21 OS=Oryzias latipes OX=8090 GN=rpl21 PE=3 SV=1	1	9	9	9	7	7	8	6	7	8	7	7	8	7	9	7	7	7	8	6	7	8	7	7	8	7	9	7	7	7	8	6	7	8	7	7	8	7	9	7	53.1	53.1	53.1	18.406
tr|H2LZZ9|H2LZZ9_ORYLA;tr|H2M004|H2M004_ORYLA;tr|H2M001|H2M001_ORYLA;tr|A0A3B3I9G9|A0A3B3I9G9_ORYLA	tr|H2LZZ9|H2LZZ9_ORYLA;tr|H2M004|H2M004_ORYLA;tr|H2M001|H2M001_ORYLA	9;9;9;1	9;9;9;1	1;1;1;0	tr|H2LZZ9|H2LZZ9_ORYLA Uncharacterized protein OS=Oryzias latipes OX=8090 GN=LOC101171684 PE=4 SV=2;tr|H2M004|H2M004_ORYLA Uncharacterized protein OS=Oryzias latipes OX=8090 GN=LOC101171684 PE=4 SV=2;tr|H2M001|H2M001_ORYLA Uncharacterized protein OS=Oryzia	4	9	9	1	8	8	9	6	7	8	8	8	5	6	7	6	8	8	9	6	7	8	8	8	5	6	7	6	1	1	1	1	1	1	1	1	1	1	1	1	16.8	16.8	1.8	80.781
tr|H2M9F9|H2M9F9_ORYLA	tr|H2M9F9|H2M9F9_ORYLA	9	9	9	tr|H2M9F9|H2M9F9_ORYLA Uncharacterized protein OS=Oryzias latipes OX=8090 GN=LOC101172838 PE=4 SV=2	1	9	9	9	6	5	6	6	4	4	6	5	6	6	5	3	6	5	6	6	4	4	6	5	6	6	5	3	6	5	6	6	4	4	6	5	6	6	5	3	16.4	16.4	16.4	64.795
tr|H2MAG7|H2MAG7_ORYLA;tr|A0A3B3HL53|A0A3B3HL53_ORYLA	tr|H2MAG7|H2MAG7_ORYLA;tr|A0A3B3HL53|A0A3B3HL53_ORYLA	9;7	9;7	9;7	tr|H2MAG7|H2MAG7_ORYLA Uncharacterized protein OS=Oryzias latipes OX=8090 GN=LOC101173833 PE=4 SV=2;tr|A0A3B3HL53|A0A3B3HL53_ORYLA Uncharacterized protein OS=Oryzias latipes OX=8090 GN=LOC101158597 PE=4 SV=1	2	9	9	9	6	7	7	6	8	9	6	9	9	7	7	8	6	7	7	6	8	9	6	9	9	7	7	8	6	7	7	6	8	9	6	9	9	7	7	8	21.1	21.1	21.1	55.766
tr|H2MCJ1|H2MCJ1_ORYLA;tr|H2MRN2|H2MRN2_ORYLA;tr|A0A3B3ICZ1|A0A3B3ICZ1_ORYLA;CON__ENSEMBL:ENSBTAP00000025008;tr|A0A3B3HAD0|A0A3B3HAD0_ORYLA;tr|H2LRN0|H2LRN0_ORYLA	tr|H2MCJ1|H2MCJ1_ORYLA;tr|H2MRN2|H2MRN2_ORYLA	9;8;3;3;1;1	9;8;3;3;1;1	8;7;3;3;0;0	tr|H2MCJ1|H2MCJ1_ORYLA Tubulin beta chain OS=Oryzias latipes OX=8090 GN=LOC101157969 PE=3 SV=1;tr|H2MRN2|H2MRN2_ORYLA Tubulin beta chain OS=Oryzias latipes OX=8090 GN=LOC101162245 PE=3 SV=2	6	9	9	8	6	7	7	6	7	8	7	7	7	8	6	7	6	7	7	6	7	8	7	7	7	8	6	7	5	6	6	5	7	7	7	7	7	7	6	7	19.8	19.8	16.4	49.672
tr|H2MD32|H2MD32_ORYLA	tr|H2MD32|H2MD32_ORYLA	9	9	9	tr|H2MD32|H2MD32_ORYLA Uncharacterized protein OS=Oryzias latipes OX=8090 GN=habp2 PE=4 SV=2	1	9	9	9	7	8	8	5	7	4	7	8	8	6	7	6	7	8	8	5	7	4	7	8	8	6	7	6	7	8	8	5	7	4	7	8	8	6	7	6	22.6	22.6	22.6	66.355
tr|H2MDD4|H2MDD4_ORYLA	tr|H2MDD4|H2MDD4_ORYLA	9	9	9	tr|H2MDD4|H2MDD4_ORYLA Uncharacterized protein OS=Oryzias latipes OX=8090 GN=acat2 PE=3 SV=2	1	9	9	9	6	8	8	5	8	8	6	7	8	7	7	8	6	8	8	5	8	8	6	7	8	7	7	8	6	8	8	5	8	8	6	7	8	7	7	8	30.2	30.2	30.2	41.073
tr|H2MEE3|H2MEE3_ORYLA	tr|H2MEE3|H2MEE3_ORYLA	9	9	9	tr|H2MEE3|H2MEE3_ORYLA Fatty acid synthase OS=Oryzias latipes OX=8090 PE=4 SV=2	1	9	9	9	7	6	6	8	8	9	9	9	8	7	6	5	7	6	6	8	8	9	9	9	8	7	6	5	7	6	6	8	8	9	9	9	8	7	6	5	21.6	21.6	21.6	57.014
tr|H2MHT9|H2MHT9_ORYLA	tr|H2MHT9|H2MHT9_ORYLA	9	9	8	tr|H2MHT9|H2MHT9_ORYLA Peroxiredoxin-1 OS=Oryzias latipes OX=8090 GN=prdx2 PE=3 SV=2	1	9	9	8	9	9	9	8	8	8	9	8	8	8	8	9	9	9	9	8	8	8	9	8	8	8	8	9	8	8	8	7	7	7	8	7	7	7	7	8	50.3	50.3	44.7	21.779
tr|H2MHU2|H2MHU2_ORYLA	tr|H2MHU2|H2MHU2_ORYLA	9	9	9	tr|H2MHU2|H2MHU2_ORYLA Thioredoxin domain-containing protein OS=Oryzias latipes OX=8090 GN=LOC101174176 PE=3 SV=2	1	9	9	9	7	8	8	7	9	8	8	7	7	8	8	8	7	8	8	7	9	8	8	7	7	8	8	8	7	8	8	7	9	8	8	7	7	8	8	8	36.2	36.2	36.2	24.413
tr|H2MI29|H2MI29_ORYLA;REV__tr|A0A3B3H758|A0A3B3H758_ORYLA;REV__tr|H2MEX2|H2MEX2_ORYLA	tr|H2MI29|H2MI29_ORYLA	9;1;1	9;1;1	9;1;1	tr|H2MI29|H2MI29_ORYLA 60S ribosomal protein L13a OS=Oryzias latipes OX=8090 GN=rpl13a PE=3 SV=2	3	9	9	9	8	9	9	7	8	8	8	8	9	8	9	9	8	9	9	7	8	8	8	8	9	8	9	9	8	9	9	7	8	8	8	8	9	8	9	9	28.5	28.5	28.5	26.142
tr|H2MNR1|H2MNR1_ORYLA;tr|H2MNR2|H2MNR2_ORYLA	tr|H2MNR1|H2MNR1_ORYLA;tr|H2MNR2|H2MNR2_ORYLA	9;7	9;7	9;7	tr|H2MNR1|H2MNR1_ORYLA Uncharacterized protein OS=Oryzias latipes OX=8090 GN=rps16 PE=3 SV=1;tr|H2MNR2|H2MNR2_ORYLA Uncharacterized protein OS=Oryzias latipes OX=8090 GN=rps16 PE=4 SV=2	2	9	9	9	9	9	9	9	9	9	9	9	9	9	9	9	9	9	9	9	9	9	9	9	9	9	9	9	9	9	9	9	9	9	9	9	9	9	9	9	50.7	50.7	50.7	16.316
tr|H2MPX8|H2MPX8_ORYLA;tr|A0A3B3H731|A0A3B3H731_ORYLA	tr|H2MPX8|H2MPX8_ORYLA;tr|A0A3B3H731|A0A3B3H731_ORYLA	9;8	9;8	9;8	tr|H2MPX8|H2MPX8_ORYLA Amidohydrolase domain-containing protein 1 OS=Oryzias latipes OX=8090 GN=AMDHD1 PE=3 SV=2;tr|A0A3B3H731|A0A3B3H731_ORYLA Amidohydrolase domain-containing protein 1 OS=Oryzias latipes OX=8090 GN=AMDHD1 PE=3 SV=1	2	9	9	9	8	8	8	5	7	8	6	7	8	9	9	7	8	8	8	5	7	8	6	7	8	9	9	7	8	8	8	5	7	8	6	7	8	9	9	7	24.3	24.3	24.3	46.785
tr|H2MR31|H2MR31_ORYLA	tr|H2MR31|H2MR31_ORYLA	9	9	9	tr|H2MR31|H2MR31_ORYLA Fumarate hydratase, mitochondrial OS=Oryzias latipes OX=8090 GN=FH PE=3 SV=1	1	9	9	9	7	7	9	5	5	4	4	7	5	7	8	6	7	7	9	5	5	4	4	7	5	7	8	6	7	7	9	5	5	4	4	7	5	7	8	6	21.4	21.4	21.4	53.344
tr|H2MTR1|H2MTR1_ORYLA;tr|H2MTR0|H2MTR0_ORYLA	tr|H2MTR1|H2MTR1_ORYLA;tr|H2MTR0|H2MTR0_ORYLA	9;6	9;6	9;6	tr|H2MTR1|H2MTR1_ORYLA Uncharacterized protein OS=Oryzias latipes OX=8090 GN=dnajc3 PE=4 SV=1;tr|H2MTR0|H2MTR0_ORYLA Uncharacterized protein OS=Oryzias latipes OX=8090 GN=dnajc3 PE=4 SV=2	2	9	9	9	9	8	9	6	7	8	8	9	6	8	8	6	9	8	9	6	7	8	8	9	6	8	8	6	9	8	9	6	7	8	8	9	6	8	8	6	19.3	19.3	19.3	57.594
tr|H2MV99|H2MV99_ORYLA	tr|H2MV99|H2MV99_ORYLA	9	9	9	tr|H2MV99|H2MV99_ORYLA MOSC domain-containing protein OS=Oryzias latipes OX=8090 GN=MTARC2 PE=4 SV=1	1	9	9	9	8	8	8	8	7	6	9	7	9	9	8	7	8	8	8	8	7	6	9	7	9	9	8	7	8	8	8	8	7	6	9	7	9	9	8	7	31.4	31.4	31.4	36.672
tr|H2MWI7|H2MWI7_ORYLA	tr|H2MWI7|H2MWI7_ORYLA	9	9	1	tr|H2MWI7|H2MWI7_ORYLA Glutathione transferase OS=Oryzias latipes OX=8090 GN=LOC101173040 PE=3 SV=2	1	9	9	1	6	6	8	6	7	7	6	7	7	6	8	6	6	6	8	6	7	7	6	7	7	6	8	6	1	1	1	1	1	1	1	1	1	0	0	0	37.8	37.8	5.5	27.602
tr|H2N0Z8|H2N0Z8_ORYLA	tr|H2N0Z8|H2N0Z8_ORYLA	9	9	9	tr|H2N0Z8|H2N0Z8_ORYLA Electron transfer flavoprotein-ubiquinone oxidoreductase OS=Oryzias latipes OX=8090 GN=etfdh PE=4 SV=2	1	9	9	9	7	7	8	4	6	6	8	8	7	7	7	7	7	7	8	4	6	6	8	8	7	7	7	7	7	7	8	4	6	6	8	8	7	7	7	7	16.9	16.9	16.9	68.81
tr|H2M0P3|H2M0P3_ORYLA;tr|A0A0D6A9B1|A0A0D6A9B1_ORYLA;tr|A0A3B3INS1|A0A3B3INS1_ORYLA;tr|A0A3B3IN62|A0A3B3IN62_ORYLA;tr|H2LZD9|H2LZD9_ORYLA;tr|A0A3B3HTP4|A0A3B3HTP4_ORYLA;tr|H2LLJ0|H2LLJ0_ORYLA;tr|A0A3B3HYM3|A0A3B3HYM3_ORYLA	tr|H2M0P3|H2M0P3_ORYLA;tr|A0A0D6A9B1|A0A0D6A9B1_ORYLA;tr|A0A3B3INS1|A0A3B3INS1_ORYLA;tr|A0A3B3IN62|A0A3B3IN62_ORYLA	9;9;9;8;4;4;3;3	8;8;8;7;3;3;3;3	7;7;7;6;2;2;2;2	tr|H2M0P3|H2M0P3_ORYLA FERM domain-containing protein OS=Oryzias latipes OX=8090 GN=LOC101173881 PE=4 SV=2;tr|A0A0D6A9B1|A0A0D6A9B1_ORYLA Moesin A OS=Oryzias latipes OX=8090 GN=msna PE=2 SV=1;tr|A0A3B3INS1|A0A3B3INS1_ORYLA FERM domain-containing protein OS	8	9	8	7	6	7	9	6	8	7	7	9	9	7	8	6	5	6	8	5	7	6	6	8	8	6	7	5	5	5	7	4	6	5	6	7	7	5	6	4	20.8	19.4	17.3	67.812
tr|H2LSU5|H2LSU5_ORYLA	tr|H2LSU5|H2LSU5_ORYLA	9	8	8	tr|H2LSU5|H2LSU5_ORYLA Aminotran_1_2 domain-containing protein OS=Oryzias latipes OX=8090 GN=LOC101168997 PE=4 SV=1	1	9	8	8	7	8	9	7	9	8	6	6	8	5	6	6	6	7	8	6	8	7	5	5	7	4	5	5	6	7	8	6	8	7	5	5	7	4	5	5	23	21.2	21.2	54.623
tr|H2L9H0|H2L9H0_ORYLA;tr|A0A3B3IBA0|A0A3B3IBA0_ORYLA	tr|H2L9H0|H2L9H0_ORYLA	9;2	7;1	3;0	tr|H2L9H0|H2L9H0_ORYLA Spectrin beta chain OS=Oryzias latipes OX=8090 GN=SPTBN1 PE=3 SV=2	2	9	7	3	6	8	6	5	3	6	8	7	5	8	8	6	4	6	4	3	1	4	6	5	3	6	6	4	2	3	2	1	1	1	2	2	2	3	3	3	4.9	3.4	1.4	249.4
tr|H2LEH4|H2LEH4_ORYLA;tr|H2LEG3|H2LEG3_ORYLA	tr|H2LEH4|H2LEH4_ORYLA;tr|H2LEG3|H2LEG3_ORYLA	9;9	7;7	7;7	tr|H2LEH4|H2LEH4_ORYLA Uncharacterized protein OS=Oryzias latipes OX=8090 GN=LOC100125502 PE=3 SV=2;tr|H2LEG3|H2LEG3_ORYLA Uncharacterized protein OS=Oryzias latipes OX=8090 GN=LOC101170573 PE=3 SV=2	2	9	7	7	6	9	9	6	7	8	6	8	8	7	9	9	5	7	7	5	6	6	5	7	6	5	7	7	5	7	7	5	6	6	5	7	6	5	7	7	29.2	23.5	23.5	35.327
tr|H2MUU8|H2MUU8_ORYLA	tr|H2MUU8|H2MUU8_ORYLA	9	2	2	tr|H2MUU8|H2MUU8_ORYLA Uncharacterized protein OS=Oryzias latipes OX=8090 GN=LOC101167740 PE=3 SV=2	1	9	2	2	8	9	9	8	9	9	8	9	9	7	7	6	1	2	2	1	2	2	1	2	2	1	2	2	1	2	2	1	2	2	1	2	2	1	2	2	31.4	11.2	11.2	28.286
tr|A0A3B3H9K9|A0A3B3H9K9_ORYLA	tr|A0A3B3H9K9|A0A3B3H9K9_ORYLA	9	1	1	tr|A0A3B3H9K9|A0A3B3H9K9_ORYLA Glutathione transferase OS=Oryzias latipes OX=8090 GN=LOC101173040 PE=3 SV=1	1	9	1	1	5	6	8	6	6	7	5	6	7	7	9	7	0	1	1	1	0	1	0	0	1	1	1	1	0	1	1	1	0	1	0	0	1	1	1	1	37	5.3	5.3	28.156
tr|A0A3B3HS98|A0A3B3HS98_ORYLA;tr|H2LZU0|H2LZU0_ORYLA;tr|H2LZT8|H2LZT8_ORYLA	tr|A0A3B3HS98|A0A3B3HS98_ORYLA;tr|H2LZU0|H2LZU0_ORYLA;tr|H2LZT8|H2LZT8_ORYLA	9;8;8	1;1;1	1;1;1	tr|A0A3B3HS98|A0A3B3HS98_ORYLA Uncharacterized protein OS=Oryzias latipes OX=8090 GN=LOC101171684 PE=4 SV=1;tr|H2LZU0|H2LZU0_ORYLA Uncharacterized protein OS=Oryzias latipes OX=8090 GN=LOC101171684 PE=4 SV=2;tr|H2LZT8|H2LZT8_ORYLA Uncharacterized protein O	3	9	1	1	7	7	8	5	6	8	8	7	4	5	6	5	0	0	0	0	0	1	1	0	0	0	0	0	0	0	0	0	0	1	1	0	0	0	0	0	15	1.5	1.5	88.897
CON__Q3SX28	CON__Q3SX28	8	2	2		1	8	2	2	7	6	7	7	7	6	8	7	8	7	5	3	1	0	1	1	1	0	2	1	2	2	1	0	1	0	1	1	1	0	2	1	2	2	1	0	18	5.6	5.6	33.012
sp|O13055|GNAI2_ORYLA;tr|H2LNF5|H2LNF5_ORYLA;tr|A0A3F2YNU7|A0A3F2YNU7_ORYLA;tr|A0A3B3I575|A0A3B3I575_ORYLA;tr|H2MF60|H2MF60_ORYLA;tr|A0A3B3HB10|A0A3B3HB10_ORYLA;tr|H2MXN0|H2MXN0_ORYLA;tr|H2LND1|H2LND1_ORYLA;tr|A0A3B3HQM5|A0A3B3HQM5_ORYLA;tr|A0A3B3IGK2|A0A3B3IGK2_ORYLA;tr|A0A3B3H957|A0A3B3H957_ORYLA;tr|A0A3B3HFR2|A0A3B3HFR2_ORYLA;tr|H2LMC3|H2LMC3_ORYLA;tr|H2LF32|H2LF32_ORYLA;tr|H2LFE4|H2LFE4_ORYLA…	sp|O13055|GNAI2_ORYLA;tr|H2LNF5|H2LNF5_ORYLA;tr|A0A3F2YNU7|A0A3F2YNU7_ORYLA;tr|A0A3B3I575|A0A3B3I575_ORYLA	8;5;5;5;2;2;2;2;2;1;1;1;1;1;1;1	8;5;5;5;2;2;2;2;2;1;1;1;1;1;1;1	3;0;1;0;0;0;0;0;0;0;0;0;0;0;0;0	sp|O13055|GNAI2_ORYLA Guanine nucleotide-binding protein G(i) subunit alpha-2 OS=Oryzias latipes OX=8090 GN=gnai2 PE=2 SV=3;tr|H2LNF5|H2LNF5_ORYLA Uncharacterized protein OS=Oryzias latipes OX=8090 GN=LOC101158355 PE=4 SV=2;tr|A0A3F2YNU7|A0A3F2YNU7_ORYLA U	16	8	8	3	7	8	8	6	7	8	7	8	8	8	8	7	7	8	8	6	7	8	7	8	8	8	8	7	2	3	3	2	2	3	2	3	3	3	3	3	26.5	26.5	11.5	40.992
tr|H2MEV9|H2MEV9_ORYLA;tr|A0A3B3H2Q2|A0A3B3H2Q2_ORYLA;tr|A0A3B3IAJ6|A0A3B3IAJ6_ORYLA;tr|A0A3B3HY56|A0A3B3HY56_ORYLA;tr|A0A3B3HYY7|A0A3B3HYY7_ORYLA;tr|A0A3B3I5R4|A0A3B3I5R4_ORYLA	tr|H2MEV9|H2MEV9_ORYLA;tr|A0A3B3H2Q2|A0A3B3H2Q2_ORYLA	8;8;1;1;1;1	8;8;1;1;1;1	2;2;0;0;0;0	tr|H2MEV9|H2MEV9_ORYLA Sulfotransferase OS=Oryzias latipes OX=8090 GN=LOC105358383 PE=3 SV=2;tr|A0A3B3H2Q2|A0A3B3H2Q2_ORYLA Sulfotransferase OS=Oryzias latipes OX=8090 GN=LOC105358383 PE=3 SV=1	6	8	8	2	6	6	7	6	5	6	5	5	4	6	6	5	6	6	7	6	5	6	5	5	4	6	6	5	1	1	2	1	2	2	1	1	1	1	2	2	24	24	4.5	33.473
tr|A0A3B3H5H5|A0A3B3H5H5_ORYLA;tr|A0A3B3I3S8|A0A3B3I3S8_ORYLA;tr|A0A3B3H5W9|A0A3B3H5W9_ORYLA;tr|H2N2G1|H2N2G1_ORYLA;tr|A0A3B3II94|A0A3B3II94_ORYLA	tr|A0A3B3H5H5|A0A3B3H5H5_ORYLA;tr|A0A3B3I3S8|A0A3B3I3S8_ORYLA;tr|A0A3B3H5W9|A0A3B3H5W9_ORYLA;tr|H2N2G1|H2N2G1_ORYLA;tr|A0A3B3II94|A0A3B3II94_ORYLA	8;8;8;8;6	8;8;8;8;6	8;8;8;8;6	tr|A0A3B3H5H5|A0A3B3H5H5_ORYLA Eukaryotic translation initiation factor 3 subunit E OS=Oryzias latipes OX=8090 GN=eif3e PE=3 SV=1;tr|A0A3B3I3S8|A0A3B3I3S8_ORYLA Eukaryotic translation initiation factor 3 subunit E OS=Oryzias latipes OX=8090 GN=eif3e PE=3 S	5	8	8	8	8	8	8	8	8	8	8	7	8	8	8	8	8	8	8	8	8	8	8	7	8	8	8	8	8	8	8	8	8	8	8	7	8	8	8	8	22.1	22.1	22.1	47.644
tr|A0A3B3H5L1|A0A3B3H5L1_ORYLA;tr|H2LZF9|H2LZF9_ORYLA	tr|A0A3B3H5L1|A0A3B3H5L1_ORYLA;tr|H2LZF9|H2LZF9_ORYLA	8;8	8;8	8;8	tr|A0A3B3H5L1|A0A3B3H5L1_ORYLA Uncharacterized protein OS=Oryzias latipes OX=8090 GN=LOC101161170 PE=3 SV=1;tr|H2LZF9|H2LZF9_ORYLA Uncharacterized protein OS=Oryzias latipes OX=8090 GN=LOC101161170 PE=3 SV=1	2	8	8	8	1	3	2	6	8	8	6	7	8	4	4	5	1	3	2	6	8	8	6	7	8	4	4	5	1	3	2	6	8	8	6	7	8	4	4	5	34.5	34.5	34.5	28.104
tr|H2MN42|H2MN42_ORYLA;tr|A0A3B3H616|A0A3B3H616_ORYLA	tr|H2MN42|H2MN42_ORYLA;tr|A0A3B3H616|A0A3B3H616_ORYLA	8;8	8;8	8;8	tr|H2MN42|H2MN42_ORYLA CN hydrolase domain-containing protein OS=Oryzias latipes OX=8090 GN=nit2 PE=4 SV=2;tr|A0A3B3H616|A0A3B3H616_ORYLA CN hydrolase domain-containing protein OS=Oryzias latipes OX=8090 GN=nit2 PE=4 SV=1	2	8	8	8	7	8	8	5	6	6	7	5	7	8	7	6	7	8	8	5	6	6	7	5	7	8	7	6	7	8	8	5	6	6	7	5	7	8	7	6	35.9	35.9	35.9	29.686
tr|A0A3B3I181|A0A3B3I181_ORYLA;tr|H2LHT7|H2LHT7_ORYLA;tr|A0A3B3H6K5|A0A3B3H6K5_ORYLA;tr|A0A3B3HXY8|A0A3B3HXY8_ORYLA;tr|A0A3B3HWF6|A0A3B3HWF6_ORYLA	tr|A0A3B3I181|A0A3B3I181_ORYLA;tr|H2LHT7|H2LHT7_ORYLA;tr|A0A3B3H6K5|A0A3B3H6K5_ORYLA	8;8;8;2;1	8;8;8;2;1	8;8;8;2;1	tr|A0A3B3I181|A0A3B3I181_ORYLA Asp-B-Hydro_N domain-containing protein OS=Oryzias latipes OX=8090 GN=LOC101156606 PE=4 SV=1;tr|H2LHT7|H2LHT7_ORYLA Asp-B-Hydro_N domain-containing protein OS=Oryzias latipes OX=8090 GN=LOC101156606 PE=4 SV=2;tr|A0A3B3H6K5|A0	5	8	8	8	8	8	8	7	7	6	7	7	7	7	7	8	8	8	8	7	7	6	7	7	7	7	7	8	8	8	8	7	7	6	7	7	7	7	7	8	22.9	22.9	22.9	63.066
tr|A0A3B3H6N4|A0A3B3H6N4_ORYLA	tr|A0A3B3H6N4|A0A3B3H6N4_ORYLA	8	8	8	tr|A0A3B3H6N4|A0A3B3H6N4_ORYLA RanBD1 domain-containing protein OS=Oryzias latipes OX=8090 GN=ranbp1 PE=4 SV=1	1	8	8	8	5	8	8	5	8	6	5	8	8	6	6	7	5	8	8	5	8	6	5	8	8	6	6	7	5	8	8	5	8	6	5	8	8	6	6	7	50.9	50.9	50.9	24.416
tr|A0A3B3H7J3|A0A3B3H7J3_ORYLA;tr|H2L7Q7|H2L7Q7_ORYLA	tr|A0A3B3H7J3|A0A3B3H7J3_ORYLA;tr|H2L7Q7|H2L7Q7_ORYLA	8;6	8;6	8;6	tr|A0A3B3H7J3|A0A3B3H7J3_ORYLA T-complex protein 1 subunit delta OS=Oryzias latipes OX=8090 GN=cct4 PE=3 SV=1;tr|H2L7Q7|H2L7Q7_ORYLA T-complex protein 1 subunit delta OS=Oryzias latipes OX=8090 GN=cct4 PE=3 SV=2	2	8	8	8	6	6	6	6	6	5	6	5	6	6	5	7	6	6	6	6	6	5	6	5	6	6	5	7	6	6	6	6	6	5	6	5	6	6	5	7	16.8	16.8	16.8	57.558
tr|A0A3B3H914|A0A3B3H914_ORYLA	tr|A0A3B3H914|A0A3B3H914_ORYLA	8	8	8	tr|A0A3B3H914|A0A3B3H914_ORYLA Uncharacterized protein OS=Oryzias latipes OX=8090 GN=cobll1 PE=4 SV=1	1	8	8	8	8	6	7	5	5	5	6	6	6	6	7	6	8	6	7	5	5	5	6	6	6	6	7	6	8	6	7	5	5	5	6	6	6	6	7	6	13.2	13.2	13.2	101.93
tr|A0A3B3H9I9|A0A3B3H9I9_ORYLA	tr|A0A3B3H9I9|A0A3B3H9I9_ORYLA	8	8	8	tr|A0A3B3H9I9|A0A3B3H9I9_ORYLA Myoglobin OS=Oryzias latipes OX=8090 GN=mb PE=3 SV=1	1	8	8	8	2	0	0	8	8	8	0	2	0	4	2	2	2	0	0	8	8	8	0	2	0	4	2	2	2	0	0	8	8	8	0	2	0	4	2	2	68.7	68.7	68.7	15.831
tr|A0A3B3HXM2|A0A3B3HXM2_ORYLA;tr|H2MZG4|H2MZG4_ORYLA;tr|A0A3B3HBR4|A0A3B3HBR4_ORYLA	tr|A0A3B3HXM2|A0A3B3HXM2_ORYLA;tr|H2MZG4|H2MZG4_ORYLA;tr|A0A3B3HBR4|A0A3B3HBR4_ORYLA	8;8;8	8;8;8	8;8;8	tr|A0A3B3HXM2|A0A3B3HXM2_ORYLA SCP2 domain-containing protein OS=Oryzias latipes OX=8090 GN=hsdl2 PE=4 SV=1;tr|H2MZG4|H2MZG4_ORYLA SCP2 domain-containing protein OS=Oryzias latipes OX=8090 GN=hsdl2 PE=4 SV=2;tr|A0A3B3HBR4|A0A3B3HBR4_ORYLA SCP2 domain-conta	3	8	8	8	7	7	7	5	6	6	7	7	6	6	7	8	7	7	7	5	6	6	7	7	6	6	7	8	7	7	7	5	6	6	7	7	6	6	7	8	22	22	22	44.943
tr|A0A3B3HGH5|A0A3B3HGH5_ORYLA;tr|H2L8S5|H2L8S5_ORYLA	tr|A0A3B3HGH5|A0A3B3HGH5_ORYLA;tr|H2L8S5|H2L8S5_ORYLA	8;8	8;8	8;8	tr|A0A3B3HGH5|A0A3B3HGH5_ORYLA Uncharacterized protein OS=Oryzias latipes OX=8090 GN=LOC101172078 PE=3 SV=1;tr|H2L8S5|H2L8S5_ORYLA Uncharacterized protein OS=Oryzias latipes OX=8090 GN=LOC101172078 PE=3 SV=2	2	8	8	8	8	8	8	8	7	7	7	7	7	8	8	7	8	8	8	8	7	7	7	7	7	8	8	7	8	8	8	8	7	7	7	7	7	8	8	7	34.7	34.7	34.7	20.408
tr|A0A3B3HH80|A0A3B3HH80_ORYLA;tr|H2L376|H2L376_ORYLA;tr|H2L374|H2L374_ORYLA	tr|A0A3B3HH80|A0A3B3HH80_ORYLA;tr|H2L376|H2L376_ORYLA;tr|H2L374|H2L374_ORYLA	8;8;6	8;8;6	8;8;6	tr|A0A3B3HH80|A0A3B3HH80_ORYLA F-actin-capping protein subunit beta OS=Oryzias latipes OX=8090 GN=capzb PE=3 SV=1;tr|H2L376|H2L376_ORYLA F-actin-capping protein subunit beta OS=Oryzias latipes OX=8090 GN=capzb PE=3 SV=2;tr|H2L374|H2L374_ORYLA F-actin-cappi	3	8	8	8	7	7	7	7	6	7	7	6	7	7	7	6	7	7	7	7	6	7	7	6	7	7	7	6	7	7	7	7	6	7	7	6	7	7	7	6	34.7	34.7	34.7	30.558
tr|A0A3B3HRS8|A0A3B3HRS8_ORYLA;tr|H2LVA4|H2LVA4_ORYLA;tr|A0A3B3HHX5|A0A3B3HHX5_ORYLA	tr|A0A3B3HRS8|A0A3B3HRS8_ORYLA;tr|H2LVA4|H2LVA4_ORYLA;tr|A0A3B3HHX5|A0A3B3HHX5_ORYLA	8;8;8	8;8;8	8;8;8	tr|A0A3B3HRS8|A0A3B3HRS8_ORYLA ATP-grasp domain-containing protein OS=Oryzias latipes OX=8090 GN=suclg2 PE=4 SV=1;tr|H2LVA4|H2LVA4_ORYLA ATP-grasp domain-containing protein OS=Oryzias latipes OX=8090 GN=suclg2 PE=4 SV=2;tr|A0A3B3HHX5|A0A3B3HHX5_ORYLA ATP-g	3	8	8	8	7	8	8	7	8	6	6	8	7	7	8	7	7	8	8	7	8	6	6	8	7	7	8	7	7	8	8	7	8	6	6	8	7	7	8	7	23.3	23.3	23.3	34.567
tr|A0A3B3HKL0|A0A3B3HKL0_ORYLA;tr|H2MFU5|H2MFU5_ORYLA	tr|A0A3B3HKL0|A0A3B3HKL0_ORYLA;tr|H2MFU5|H2MFU5_ORYLA	8;5	8;5	8;5	tr|A0A3B3HKL0|A0A3B3HKL0_ORYLA PCI domain-containing protein OS=Oryzias latipes OX=8090 GN=psmd12 PE=3 SV=1;tr|H2MFU5|H2MFU5_ORYLA PCI domain-containing protein OS=Oryzias latipes OX=8090 GN=psmd12 PE=3 SV=2	2	8	8	8	6	7	7	4	6	5	6	6	6	4	5	5	6	7	7	4	6	5	6	6	6	4	5	5	6	7	7	4	6	5	6	6	6	4	5	5	19.9	19.9	19.9	53.098
tr|A0A3B3HLH7|A0A3B3HLH7_ORYLA;tr|A0A3B3I1U3|A0A3B3I1U3_ORYLA;tr|A0A3B3I264|A0A3B3I264_ORYLA	tr|A0A3B3HLH7|A0A3B3HLH7_ORYLA;tr|A0A3B3I1U3|A0A3B3I1U3_ORYLA;tr|A0A3B3I264|A0A3B3I264_ORYLA	8;8;8	8;8;8	8;8;8	tr|A0A3B3HLH7|A0A3B3HLH7_ORYLA Proteasome subunit beta OS=Oryzias latipes OX=8090 GN=LOC111949049 PE=3 SV=1;tr|A0A3B3I1U3|A0A3B3I1U3_ORYLA Proteasome subunit beta OS=Oryzias latipes OX=8090 GN=LOC111949049 PE=3 SV=1;tr|A0A3B3I264|A0A3B3I264_ORYLA Proteasom	3	8	8	8	8	7	8	8	8	8	8	8	8	7	7	7	8	7	8	8	8	8	8	8	8	7	7	7	8	7	8	8	8	8	8	8	8	7	7	7	41.5	41.5	41.5	24.097
tr|H2LT25|H2LT25_ORYLA;tr|A0A3B3HM12|A0A3B3HM12_ORYLA;tr|A0A3B3HTG6|A0A3B3HTG6_ORYLA	tr|H2LT25|H2LT25_ORYLA;tr|A0A3B3HM12|A0A3B3HM12_ORYLA;tr|A0A3B3HTG6|A0A3B3HTG6_ORYLA	8;8;8	8;8;8	8;8;8	tr|H2LT25|H2LT25_ORYLA KOW domain-containing protein OS=Oryzias latipes OX=8090 GN=LOC101161566 PE=3 SV=1;tr|A0A3B3HM12|A0A3B3HM12_ORYLA KOW domain-containing protein OS=Oryzias latipes OX=8090 GN=LOC101161566 PE=3 SV=1;tr|A0A3B3HTG6|A0A3B3HTG6_ORYLA KOW d	3	8	8	8	5	6	8	4	7	8	4	6	8	5	6	6	5	6	8	4	7	8	4	6	8	5	6	6	5	6	8	4	7	8	4	6	8	5	6	6	42.8	42.8	42.8	17.224
tr|A0A3B3HMQ8|A0A3B3HMQ8_ORYLA;tr|H2L6U0|H2L6U0_ORYLA	tr|A0A3B3HMQ8|A0A3B3HMQ8_ORYLA;tr|H2L6U0|H2L6U0_ORYLA	8;6	8;6	3;3	tr|A0A3B3HMQ8|A0A3B3HMQ8_ORYLA Protein transport protein SEC61 subunit alpha OS=Oryzias latipes OX=8090 GN=sec61a1 PE=3 SV=1;tr|H2L6U0|H2L6U0_ORYLA Protein transport protein SEC61 subunit alpha OS=Oryzias latipes OX=8090 GN=sec61a1 PE=3 SV=2	2	8	8	3	7	7	6	8	8	7	8	8	6	7	7	6	7	7	6	8	8	7	8	8	6	7	7	6	3	3	3	3	3	3	3	3	3	3	3	3	19.1	19.1	4.4	52.487
tr|H2MN85|H2MN85_ORYLA;tr|A0A3B3HP37|A0A3B3HP37_ORYLA	tr|H2MN85|H2MN85_ORYLA;tr|A0A3B3HP37|A0A3B3HP37_ORYLA	8;8	8;8	7;7	tr|H2MN85|H2MN85_ORYLA IF rod domain-containing protein OS=Oryzias latipes OX=8090 GN=LOC101166836 PE=3 SV=2;tr|A0A3B3HP37|A0A3B3HP37_ORYLA IF rod domain-containing protein OS=Oryzias latipes OX=8090 GN=LOC101166836 PE=3 SV=1	2	8	8	7	0	1	1	7	8	8	1	0	1	1	1	1	0	1	1	7	8	8	1	0	1	1	1	1	0	0	0	6	7	7	0	0	1	1	1	0	21.4	21.4	19.5	52.553
tr|A0A3B3HY80|A0A3B3HY80_ORYLA;tr|A0A3B3HPA8|A0A3B3HPA8_ORYLA;tr|H2L7I2|H2L7I2_ORYLA;tr|H2L7H8|H2L7H8_ORYLA;tr|H2L7H5|H2L7H5_ORYLA;tr|A0A3B3HM72|A0A3B3HM72_ORYLA	tr|A0A3B3HY80|A0A3B3HY80_ORYLA;tr|A0A3B3HPA8|A0A3B3HPA8_ORYLA;tr|H2L7I2|H2L7I2_ORYLA;tr|H2L7H8|H2L7H8_ORYLA;tr|H2L7H5|H2L7H5_ORYLA	8;8;8;8;6;3	8;8;8;8;6;3	8;8;8;8;6;3	tr|A0A3B3HY80|A0A3B3HY80_ORYLA Eukaryotic translation initiation factor 3 subunit D OS=Oryzias latipes OX=8090 GN=LOC101166133 PE=3 SV=1;tr|A0A3B3HPA8|A0A3B3HPA8_ORYLA Eukaryotic translation initiation factor 3 subunit D OS=Oryzias latipes OX=8090 GN=EIF3D	6	8	8	8	6	8	7	5	5	6	6	7	7	5	6	6	6	8	7	5	5	6	6	7	7	5	6	6	6	8	7	5	5	6	6	7	7	5	6	6	14.9	14.9	14.9	64.228
tr|A0A3B3HPT7|A0A3B3HPT7_ORYLA;tr|H2LBN8|H2LBN8_ORYLA;tr|A0A3B3HXV9|A0A3B3HXV9_ORYLA	tr|A0A3B3HPT7|A0A3B3HPT7_ORYLA;tr|H2LBN8|H2LBN8_ORYLA;tr|A0A3B3HXV9|A0A3B3HXV9_ORYLA	8;7;7	8;7;7	8;7;7	tr|A0A3B3HPT7|A0A3B3HPT7_ORYLA Uncharacterized protein OS=Oryzias latipes OX=8090 GN=dcxr PE=4 SV=1;tr|H2LBN8|H2LBN8_ORYLA Uncharacterized protein OS=Oryzias latipes OX=8090 GN=dcxr PE=4 SV=2;tr|A0A3B3HXV9|A0A3B3HXV9_ORYLA Uncharacterized protein OS=Oryzia	3	8	8	8	7	8	8	5	7	8	6	6	6	7	7	7	7	8	8	5	7	8	6	6	6	7	7	7	7	8	8	5	7	8	6	6	6	7	7	7	36.5	36.5	36.5	25.595
tr|H2MWD2|H2MWD2_ORYLA;tr|A0A3B3HU57|A0A3B3HU57_ORYLA	tr|H2MWD2|H2MWD2_ORYLA;tr|A0A3B3HU57|A0A3B3HU57_ORYLA	8;8	8;8	8;8	tr|H2MWD2|H2MWD2_ORYLA Endoplasmic reticulum transmembrane protein OS=Oryzias latipes OX=8090 GN=bcap31 PE=3 SV=2;tr|A0A3B3HU57|A0A3B3HU57_ORYLA Endoplasmic reticulum transmembrane protein OS=Oryzias latipes OX=8090 GN=bcap31 PE=3 SV=1	2	8	8	8	8	8	8	7	8	8	8	7	8	8	7	8	8	8	8	7	8	8	8	7	8	8	7	8	8	8	8	7	8	8	8	7	8	8	7	8	28.9	28.9	28.9	27.407
tr|A0A3B3HUT5|A0A3B3HUT5_ORYLA	tr|A0A3B3HUT5|A0A3B3HUT5_ORYLA	8	8	8	tr|A0A3B3HUT5|A0A3B3HUT5_ORYLA Ribosomal protein L15 OS=Oryzias latipes OX=8090 GN=LOC101163230 PE=3 SV=1	1	8	8	8	8	8	8	6	8	8	7	7	7	8	7	7	8	8	8	6	8	8	7	7	7	8	7	7	8	8	8	6	8	8	7	7	7	8	7	7	8.9	8.9	8.9	88.775
tr|A0A3B3I2Q1|A0A3B3I2Q1_ORYLA;tr|H2M3E1|H2M3E1_ORYLA;tr|H2L9S1|H2L9S1_ORYLA	tr|A0A3B3I2Q1|A0A3B3I2Q1_ORYLA;tr|H2M3E1|H2M3E1_ORYLA	8;7;1	8;7;1	8;7;1	tr|A0A3B3I2Q1|A0A3B3I2Q1_ORYLA ADF-H domain-containing protein OS=Oryzias latipes OX=8090 GN=LOC101159957 PE=3 SV=1;tr|H2M3E1|H2M3E1_ORYLA ADF-H domain-containing protein OS=Oryzias latipes OX=8090 GN=LOC101159957 PE=3 SV=2	3	8	8	8	6	7	7	6	7	7	7	7	7	7	8	7	6	7	7	6	7	7	7	7	7	7	8	7	6	7	7	6	7	7	7	7	7	7	8	7	45.2	45.2	45.2	18.729
tr|A0A3B3I609|A0A3B3I609_ORYLA;tr|H2LAV7|H2LAV7_ORYLA;tr|A0A3B3HP44|A0A3B3HP44_ORYLA;tr|A0A3B3I0J8|A0A3B3I0J8_ORYLA	tr|A0A3B3I609|A0A3B3I609_ORYLA	8;2;2;2	8;2;2;2	8;2;2;2	tr|A0A3B3I609|A0A3B3I609_ORYLA Proton-translocating NAD(P)(+) transhydrogenase OS=Oryzias latipes OX=8090 GN=LOC101168801 PE=3 SV=1	4	8	8	8	6	6	6	5	6	6	6	5	6	8	6	6	6	6	6	5	6	6	6	5	6	8	6	6	6	6	6	5	6	6	6	5	6	8	6	6	8.6	8.6	8.6	113.77
tr|A0A3B3I7Q1|A0A3B3I7Q1_ORYLA	tr|A0A3B3I7Q1|A0A3B3I7Q1_ORYLA	8	8	8	tr|A0A3B3I7Q1|A0A3B3I7Q1_ORYLA Glutaredoxin domain-containing protein OS=Oryzias latipes OX=8090 GN=glrx PE=4 SV=1	1	8	8	8	7	6	8	5	6	7	6	7	7	7	7	7	7	6	8	5	6	7	6	7	7	7	7	7	7	6	8	5	6	7	6	7	7	7	7	7	83	83	83	11.655
tr|H2M9D8|H2M9D8_ORYLA;tr|A0A3B3I8I0|A0A3B3I8I0_ORYLA	tr|H2M9D8|H2M9D8_ORYLA;tr|A0A3B3I8I0|A0A3B3I8I0_ORYLA	8;8	8;8	4;4	tr|H2M9D8|H2M9D8_ORYLA PCI domain-containing protein OS=Oryzias latipes OX=8090 GN=LOC101174707 PE=3 SV=2;tr|A0A3B3I8I0|A0A3B3I8I0_ORYLA PCI domain-containing protein OS=Oryzias latipes OX=8090 GN=LOC101174707 PE=3 SV=1	2	8	8	4	4	6	5	3	3	5	5	5	5	5	5	4	4	6	5	3	3	5	5	5	5	5	5	4	2	3	2	2	2	3	3	3	2	3	3	3	19	19	10.1	46.696
tr|A0A3B3IBU1|A0A3B3IBU1_ORYLA;tr|H2LHK7|H2LHK7_ORYLA	tr|A0A3B3IBU1|A0A3B3IBU1_ORYLA;tr|H2LHK7|H2LHK7_ORYLA	8;5	8;5	8;5	tr|A0A3B3IBU1|A0A3B3IBU1_ORYLA Uncharacterized protein OS=Oryzias latipes OX=8090 GN=LOC101160498 PE=3 SV=1;tr|H2LHK7|H2LHK7_ORYLA Uncharacterized protein OS=Oryzias latipes OX=8090 GN=LOC101160498 PE=3 SV=2	2	8	8	8	7	8	8	7	8	8	7	8	7	8	8	8	7	8	8	7	8	8	7	8	7	8	8	8	7	8	8	7	8	8	7	8	7	8	8	8	40	40	40	27.95
tr|A0A3B3IGF8|A0A3B3IGF8_ORYLA;tr|A0A3B3HBP1|A0A3B3HBP1_ORYLA	tr|A0A3B3IGF8|A0A3B3IGF8_ORYLA;tr|A0A3B3HBP1|A0A3B3HBP1_ORYLA	8;7	8;7	7;6	tr|A0A3B3IGF8|A0A3B3IGF8_ORYLA Uncharacterized protein OS=Oryzias latipes OX=8090 GN=LOC101158863 PE=4 SV=1;tr|A0A3B3HBP1|A0A3B3HBP1_ORYLA Uncharacterized protein OS=Oryzias latipes OX=8090 GN=LOC101158863 PE=4 SV=1	2	8	8	7	6	7	7	4	4	3	6	7	6	5	8	7	6	7	7	4	4	3	6	7	6	5	8	7	6	6	6	4	4	3	5	6	5	4	7	6	16	16	14.7	60.112
tr|A0A3B3IGV5|A0A3B3IGV5_ORYLA	tr|A0A3B3IGV5|A0A3B3IGV5_ORYLA	8	8	8	tr|A0A3B3IGV5|A0A3B3IGV5_ORYLA CBM20 domain-containing protein OS=Oryzias latipes OX=8090 GN=stbd1 PE=4 SV=1	1	8	8	8	6	8	8	7	8	7	7	8	8	6	8	7	6	8	8	7	8	7	7	8	8	6	8	7	6	8	8	7	8	7	7	8	8	6	8	7	23.6	23.6	23.6	53.28
tr|A0A3B3IJD6|A0A3B3IJD6_ORYLA	tr|A0A3B3IJD6|A0A3B3IJD6_ORYLA	8	8	7	tr|A0A3B3IJD6|A0A3B3IJD6_ORYLA Pyrroline-5-carboxylate reductase OS=Oryzias latipes OX=8090 GN=LOC101156872 PE=3 SV=1	1	8	8	7	5	6	7	7	6	8	5	5	6	6	5	4	5	6	7	7	6	8	5	5	6	6	5	4	5	5	6	6	5	7	4	4	5	5	4	3	31.8	31.8	28.7	33.632
tr|A0A3B3IJY7|A0A3B3IJY7_ORYLA	tr|A0A3B3IJY7|A0A3B3IJY7_ORYLA	8	8	8	tr|A0A3B3IJY7|A0A3B3IJY7_ORYLA 60S ribosomal protein L18a OS=Oryzias latipes OX=8090 GN=rpl18a PE=3 SV=1	1	8	8	8	7	7	8	6	7	8	7	8	8	6	6	7	7	7	8	6	7	8	7	8	8	6	6	7	7	7	8	6	7	8	7	8	8	6	6	7	37.5	37.5	37.5	20.686
tr|A0A3B3ILS7|A0A3B3ILS7_ORYLA;tr|A0A3B3IJX7|A0A3B3IJX7_ORYLA;tr|H2N2T7|H2N2T7_ORYLA;tr|A0A3B3HJI8|A0A3B3HJI8_ORYLA	tr|A0A3B3ILS7|A0A3B3ILS7_ORYLA;tr|A0A3B3IJX7|A0A3B3IJX7_ORYLA;tr|H2N2T7|H2N2T7_ORYLA	8;7;5;3	8;7;5;3	6;5;3;1	tr|A0A3B3ILS7|A0A3B3ILS7_ORYLA Clathrin light chain OS=Oryzias latipes OX=8090 GN=clta PE=3 SV=1;tr|A0A3B3IJX7|A0A3B3IJX7_ORYLA Clathrin light chain OS=Oryzias latipes OX=8090 GN=clta PE=3 SV=1;tr|H2N2T7|H2N2T7_ORYLA Clathrin light chain OS=Oryzias latipes	4	8	8	6	5	7	8	6	8	7	6	8	6	5	7	7	5	7	8	6	8	7	6	8	6	5	7	7	4	5	6	5	6	5	5	6	5	4	5	5	30.6	30.6	24.2	24.338
tr|A0A3B3IML6|A0A3B3IML6_ORYLA	tr|A0A3B3IML6|A0A3B3IML6_ORYLA	8	8	4	tr|A0A3B3IML6|A0A3B3IML6_ORYLA Sulfurtransferase OS=Oryzias latipes OX=8090 GN=LOC101169459 PE=4 SV=1	1	8	8	4	7	6	6	6	6	6	6	5	5	7	7	7	7	6	6	6	6	6	6	5	5	7	7	7	4	3	3	3	3	3	2	2	2	3	3	3	31.5	31.5	19.2	38.832
tr|A0A3B3IPC7|A0A3B3IPC7_ORYLA;tr|H2MZH1|H2MZH1_ORYLA	tr|A0A3B3IPC7|A0A3B3IPC7_ORYLA;tr|H2MZH1|H2MZH1_ORYLA	8;6	8;6	6;4	tr|A0A3B3IPC7|A0A3B3IPC7_ORYLA F-actin-capping protein subunit alpha OS=Oryzias latipes OX=8090 GN=CAPZA2 PE=3 SV=1;tr|H2MZH1|H2MZH1_ORYLA F-actin-capping protein subunit alpha OS=Oryzias latipes OX=8090 GN=CAPZA2 PE=3 SV=2	2	8	8	6	7	7	6	7	8	7	8	5	7	7	6	6	7	7	6	7	8	7	8	5	7	7	6	6	5	5	4	5	6	5	6	3	5	5	4	4	36	36	26.6	32.84
tr|H2LWF6|H2LWF6_ORYLA;tr|D1MVS6|D1MVS6_ORYLA	tr|H2LWF6|H2LWF6_ORYLA;tr|D1MVS6|D1MVS6_ORYLA	8;8	8;8	8;8	tr|H2LWF6|H2LWF6_ORYLA Aldedh domain-containing protein OS=Oryzias latipes OX=8090 GN=aldh1a2 PE=3 SV=1;tr|D1MVS6|D1MVS6_ORYLA Retinaldehyde dehydrogenase 2 OS=Oryzias latipes OX=8090 GN=raldh2 PE=2 SV=1	2	8	8	8	6	6	8	6	6	5	6	5	8	6	5	8	6	6	8	6	6	5	6	5	8	6	5	8	6	6	8	6	6	5	6	5	8	6	5	8	20.2	20.2	20.2	53.846
tr|H2L2Z8|H2L2Z8_ORYLA;tr|H2L2Z7|H2L2Z7_ORYLA	tr|H2L2Z8|H2L2Z8_ORYLA;tr|H2L2Z7|H2L2Z7_ORYLA	8;8	8;8	8;8	tr|H2L2Z8|H2L2Z8_ORYLA Uncharacterized protein OS=Oryzias latipes OX=8090 GN=psmd13 PE=4 SV=1;tr|H2L2Z7|H2L2Z7_ORYLA 26S proteasome non-ATPase regulatory subunit 13 OS=Oryzias latipes OX=8090 GN=psmd13 PE=3 SV=1	2	8	8	8	6	7	7	5	5	4	4	6	6	5	5	5	6	7	7	5	5	4	4	6	6	5	5	5	6	7	7	5	5	4	4	6	6	5	5	5	21.4	21.4	21.4	39.869
tr|H2L3W7|H2L3W7_ORYLA	tr|H2L3W7|H2L3W7_ORYLA	8	8	8	tr|H2L3W7|H2L3W7_ORYLA Propanoyl-CoA:carbon dioxide ligase subunit alpha OS=Oryzias latipes OX=8090 GN=pcca PE=4 SV=2	1	8	8	8	8	8	7	7	6	7	8	7	7	8	8	7	8	8	7	7	6	7	8	7	7	8	8	7	8	8	7	7	6	7	8	7	7	8	8	7	15.3	15.3	15.3	78.758
tr|H2L8N2|H2L8N2_ORYLA	tr|H2L8N2|H2L8N2_ORYLA	8	8	8	tr|H2L8N2|H2L8N2_ORYLA S-adenosylmethionine synthase OS=Oryzias latipes OX=8090 GN=LOC101170772 PE=3 SV=2	1	8	8	8	8	6	7	5	7	6	7	7	7	5	4	5	8	6	7	5	7	6	7	7	7	5	4	5	8	6	7	5	7	6	7	7	7	5	4	5	26.7	26.7	26.7	42.657
tr|H2LAX6|H2LAX6_ORYLA	tr|H2LAX6|H2LAX6_ORYLA	8	8	8	tr|H2LAX6|H2LAX6_ORYLA Long-chain specific acyl-CoA dehydrogenase, mitochondrial OS=Oryzias latipes OX=8090 GN=acadl PE=3 SV=2	1	8	8	8	5	6	5	4	5	5	5	4	5	7	7	8	5	6	5	4	5	5	5	4	5	7	7	8	5	6	5	4	5	5	5	4	5	7	7	8	17	17	17	49.577
tr|H2LCD9|H2LCD9_ORYLA	tr|H2LCD9|H2LCD9_ORYLA	8	8	8	tr|H2LCD9|H2LCD9_ORYLA Uncharacterized protein OS=Oryzias latipes OX=8090 GN=cct6a PE=3 SV=1	1	8	8	8	6	6	7	6	7	6	7	8	7	6	5	5	6	6	7	6	7	6	7	8	7	6	5	5	6	6	7	6	7	6	7	8	7	6	5	5	18.6	18.6	18.6	57.656
tr|H2LEN7|H2LEN7_ORYLA	tr|H2LEN7|H2LEN7_ORYLA	8	8	8	tr|H2LEN7|H2LEN7_ORYLA Uncharacterized protein OS=Oryzias latipes OX=8090 GN=fubp1 PE=4 SV=2	1	8	8	8	7	8	8	7	8	8	7	8	8	8	8	8	7	8	8	7	8	8	7	8	8	8	8	8	7	8	8	7	8	8	7	8	8	8	8	8	17.8	17.8	17.8	63.753
tr|H2LEW6|H2LEW6_ORYLA;tr|H2LEW5|H2LEW5_ORYLA	tr|H2LEW6|H2LEW6_ORYLA;tr|H2LEW5|H2LEW5_ORYLA	8;6	8;6	8;6	tr|H2LEW6|H2LEW6_ORYLA Uncharacterized protein OS=Oryzias latipes OX=8090 GN=LOC101175512 PE=4 SV=1;tr|H2LEW5|H2LEW5_ORYLA Uncharacterized protein OS=Oryzias latipes OX=8090 GN=LOC101175512 PE=4 SV=2	2	8	8	8	8	8	8	7	7	7	7	7	6	8	8	8	8	8	8	7	7	7	7	7	6	8	8	8	8	8	8	7	7	7	7	7	6	8	8	8	24.3	24.3	24.3	47.22
tr|H2LGB5|H2LGB5_ORYLA;tr|H2LG88|H2LG88_ORYLA	tr|H2LGB5|H2LGB5_ORYLA	8;1	8;1	8;1	tr|H2LGB5|H2LGB5_ORYLA Uncharacterized protein OS=Oryzias latipes OX=8090 GN=LOC101158047 PE=3 SV=2	2	8	8	8	7	7	8	6	6	6	6	6	6	6	7	7	7	7	8	6	6	6	6	6	6	6	7	7	7	7	8	6	6	6	6	6	6	6	7	7	13.8	13.8	13.8	56.404
tr|H2LGX0|H2LGX0_ORYLA	tr|H2LGX0|H2LGX0_ORYLA	8	8	8	tr|H2LGX0|H2LGX0_ORYLA Succinyl-CoA:3-ketoacid-coenzyme A transferase OS=Oryzias latipes OX=8090 GN=oxct1 PE=3 SV=1	1	8	8	8	4	6	8	3	4	5	4	6	7	6	6	6	4	6	8	3	4	5	4	6	7	6	6	6	4	6	8	3	4	5	4	6	7	6	6	6	15.4	15.4	15.4	57.207
tr|H2LHN4|H2LHN4_ORYLA	tr|H2LHN4|H2LHN4_ORYLA	8	8	8	tr|H2LHN4|H2LHN4_ORYLA Aldo_ket_red domain-containing protein OS=Oryzias latipes OX=8090 GN=LOC101175148 PE=4 SV=1	1	8	8	8	6	7	8	5	7	5	6	5	6	7	7	7	6	7	8	5	7	5	6	5	6	7	7	7	6	7	8	5	7	5	6	5	6	7	7	7	27.1	27.1	27.1	40.178
tr|H2LLN8|H2LLN8_ORYLA	tr|H2LLN8|H2LLN8_ORYLA	8	8	8	tr|H2LLN8|H2LLN8_ORYLA Ribosomal_L23eN domain-containing protein OS=Oryzias latipes OX=8090 GN=rpl23a PE=3 SV=2	1	8	8	8	8	8	8	7	8	8	8	8	8	8	8	8	8	8	8	7	8	8	8	8	8	8	8	8	8	8	8	7	8	8	8	8	8	8	8	8	31.8	31.8	31.8	19.3
tr|H2LR48|H2LR48_ORYLA	tr|H2LR48|H2LR48_ORYLA	8	8	8	tr|H2LR48|H2LR48_ORYLA Arylesterase OS=Oryzias latipes OX=8090 GN=LOC101175104 PE=3 SV=2	1	8	8	8	8	8	7	8	7	7	8	7	7	7	6	7	8	8	7	8	7	7	8	7	7	7	6	7	8	8	7	8	7	7	8	7	7	7	6	7	27.9	27.9	27.9	38.774
tr|H2LR71|H2LR71_ORYLA	tr|H2LR71|H2LR71_ORYLA	8	8	8	tr|H2LR71|H2LR71_ORYLA Uncharacterized protein OS=Oryzias latipes OX=8090 GN=acadvl PE=3 SV=1	1	8	8	8	7	7	7	7	8	7	7	8	7	7	8	8	7	7	7	7	8	7	7	8	7	7	8	8	7	7	7	7	8	7	7	8	7	7	8	8	15.1	15.1	15.1	70.459
tr|H2LTS5|H2LTS5_ORYLA	tr|H2LTS5|H2LTS5_ORYLA	8	8	8	tr|H2LTS5|H2LTS5_ORYLA Thioredoxin OS=Oryzias latipes OX=8090 GN=txn PE=3 SV=2	1	8	8	8	8	8	8	8	8	8	8	8	8	8	8	8	8	8	8	8	8	8	8	8	8	8	8	8	8	8	8	8	8	8	8	8	8	8	8	8	55.7	55.7	55.7	11.883
tr|H2LU19|H2LU19_ORYLA	tr|H2LU19|H2LU19_ORYLA	8	8	8	tr|H2LU19|H2LU19_ORYLA Uncharacterized protein OS=Oryzias latipes OX=8090 GN=LOC101159767 PE=3 SV=2	1	8	8	8	7	8	6	6	7	7	6	8	8	6	6	7	7	8	6	6	7	7	6	8	8	6	6	7	7	8	6	6	7	7	6	8	8	6	6	7	16.4	16.4	16.4	63.062
tr|H2LUQ4|H2LUQ4_ORYLA	tr|H2LUQ4|H2LUQ4_ORYLA	8	8	8	tr|H2LUQ4|H2LUQ4_ORYLA Electron transfer flavoprotein subunit alpha OS=Oryzias latipes OX=8090 GN=etfa PE=3 SV=2	1	8	8	8	6	7	6	5	5	6	5	5	5	6	6	7	6	7	6	5	5	6	5	5	5	6	6	7	6	7	6	5	5	6	5	5	5	6	6	7	30.9	30.9	30.9	34.92
tr|H2LW08|H2LW08_ORYLA	tr|H2LW08|H2LW08_ORYLA	8	8	8	tr|H2LW08|H2LW08_ORYLA Uncharacterized protein OS=Oryzias latipes OX=8090 GN=col6a3 PE=4 SV=2	1	8	8	8	8	6	6	6	5	3	7	7	7	8	8	7	8	6	6	6	5	3	7	7	7	8	8	7	8	6	6	6	5	3	7	7	7	8	8	7	3.4	3.4	3.4	293.41
tr|H2LZ74|H2LZ74_ORYLA;tr|H2LQJ5|H2LQJ5_ORYLA	tr|H2LZ74|H2LZ74_ORYLA;tr|H2LQJ5|H2LQJ5_ORYLA	8;7	8;7	8;7	tr|H2LZ74|H2LZ74_ORYLA H(+)-transporting two-sector ATPase OS=Oryzias latipes OX=8090 GN=atp6v1a PE=3 SV=2;tr|H2LQJ5|H2LQJ5_ORYLA H(+)-transporting two-sector ATPase OS=Oryzias latipes OX=8090 GN=LOC101165416 PE=3 SV=2	2	8	8	8	7	7	7	5	5	3	8	5	4	6	7	5	7	7	7	5	5	3	8	5	4	6	7	5	7	7	7	5	5	3	8	5	4	6	7	5	14.1	14.1	14.1	68.486
tr|H2M068|H2M068_ORYLA	tr|H2M068|H2M068_ORYLA	8	8	8	tr|H2M068|H2M068_ORYLA 26S proteasome non-ATPase regulatory subunit 2 OS=Oryzias latipes OX=8090 GN=psmd2 PE=3 SV=2	1	8	8	8	8	6	7	6	6	4	6	5	6	7	7	7	8	6	7	6	6	4	6	5	6	7	7	7	8	6	7	6	6	4	6	5	6	7	7	7	12.1	12.1	12.1	100.77
tr|H2M2B0|H2M2B0_ORYLA	tr|H2M2B0|H2M2B0_ORYLA	8	8	6	tr|H2M2B0|H2M2B0_ORYLA Acetyl-CoA carboxylase OS=Oryzias latipes OX=8090 GN=LOC101155873 PE=4 SV=2	1	8	8	6	5	4	4	6	6	8	7	7	8	3	2	2	5	4	4	6	6	8	7	7	8	3	2	2	4	3	3	5	4	6	6	5	6	2	2	1	5.4	5.4	3.8	236.59
tr|H2M2F2|H2M2F2_ORYLA;tr|H2M2F4|H2M2F4_ORYLA	tr|H2M2F2|H2M2F2_ORYLA;tr|H2M2F4|H2M2F4_ORYLA	8;7	8;7	8;7	tr|H2M2F2|H2M2F2_ORYLA Uncharacterized protein OS=Oryzias latipes OX=8090 GN=fdps PE=3 SV=2;tr|H2M2F4|H2M2F4_ORYLA Uncharacterized protein OS=Oryzias latipes OX=8090 GN=fdps PE=3 SV=2	2	8	8	8	5	6	6	7	5	5	7	5	6	5	6	5	5	6	6	7	5	5	7	5	6	5	6	5	5	6	6	7	5	5	7	5	6	5	6	5	24.5	24.5	24.5	40.957
tr|H2M528|H2M528_ORYLA	tr|H2M528|H2M528_ORYLA	8	8	8	tr|H2M528|H2M528_ORYLA Proteasome subunit beta OS=Oryzias latipes OX=8090 GN=psmb1 PE=3 SV=1	1	8	8	8	7	8	8	7	8	7	8	8	8	6	7	7	7	8	8	7	8	7	8	8	8	6	7	7	7	8	8	7	8	7	8	8	8	6	7	7	37.1	37.1	37.1	26.087
tr|H2M589|H2M589_ORYLA;tr|H2M588|H2M588_ORYLA	tr|H2M589|H2M589_ORYLA;tr|H2M588|H2M588_ORYLA	8;6	8;6	8;6	tr|H2M589|H2M589_ORYLA Uncharacterized protein OS=Oryzias latipes OX=8090 GN=stip1 PE=4 SV=1;tr|H2M588|H2M588_ORYLA Uncharacterized protein OS=Oryzias latipes OX=8090 GN=stip1 PE=4 SV=2	2	8	8	8	8	7	6	3	4	2	6	5	5	8	8	8	8	7	6	3	4	2	6	5	5	8	8	8	8	7	6	3	4	2	6	5	5	8	8	8	14.6	14.6	14.6	61.847
tr|H2M708|H2M708_ORYLA	tr|H2M708|H2M708_ORYLA	8	8	8	tr|H2M708|H2M708_ORYLA Uncharacterized protein OS=Oryzias latipes OX=8090 GN=slc25a10 PE=3 SV=2	1	8	8	8	8	8	8	7	7	7	6	7	8	8	6	6	8	8	8	7	7	7	6	7	8	8	6	6	8	8	8	7	7	7	6	7	8	8	6	6	27.3	27.3	27.3	31.57
tr|H2M783|H2M783_ORYLA;tr|A0A3B3HAD6|A0A3B3HAD6_ORYLA	tr|H2M783|H2M783_ORYLA;tr|A0A3B3HAD6|A0A3B3HAD6_ORYLA	8;6	8;6	8;6	tr|H2M783|H2M783_ORYLA Uncharacterized protein OS=Oryzias latipes OX=8090 GN=pecr PE=4 SV=2;tr|A0A3B3HAD6|A0A3B3HAD6_ORYLA Uncharacterized protein OS=Oryzias latipes OX=8090 GN=pecr PE=4 SV=1	2	8	8	8	6	8	7	6	5	5	4	6	3	7	7	7	6	8	7	6	5	5	4	6	3	7	7	7	6	8	7	6	5	5	4	6	3	7	7	7	28.5	28.5	28.5	31.98
tr|H2M791|H2M791_ORYLA;tr|H2M789|H2M789_ORYLA	tr|H2M791|H2M791_ORYLA;tr|H2M789|H2M789_ORYLA	8;6	8;6	8;6	tr|H2M791|H2M791_ORYLA Uncharacterized protein OS=Oryzias latipes OX=8090 GN=cnbp PE=4 SV=2;tr|H2M789|H2M789_ORYLA Uncharacterized protein OS=Oryzias latipes OX=8090 GN=cnbp PE=4 SV=2	2	8	8	8	5	8	8	5	8	7	4	7	7	5	5	6	5	8	8	5	8	7	4	7	7	5	5	6	5	8	8	5	8	7	4	7	7	5	5	6	54.8	54.8	54.8	18.351
tr|H2MAL3|H2MAL3_ORYLA	tr|H2MAL3|H2MAL3_ORYLA	8	8	5	tr|H2MAL3|H2MAL3_ORYLA Glycerol-3-phosphate dehydrogenase [NAD(+)] OS=Oryzias latipes OX=8090 GN=LOC101158855 PE=3 SV=1	1	8	8	5	7	7	7	7	6	7	6	6	7	8	8	8	7	7	7	7	6	7	6	6	7	8	8	8	5	4	4	5	4	4	4	4	4	5	5	5	27.1	27.1	18.2	38.003
tr|H2MDD7|H2MDD7_ORYLA	tr|H2MDD7|H2MDD7_ORYLA	8	8	8	tr|H2MDD7|H2MDD7_ORYLA Protein transport protein SEC23 OS=Oryzias latipes OX=8090 GN=LOC101163146 PE=3 SV=2	1	8	8	8	6	8	8	7	8	8	6	8	8	6	8	7	6	8	8	7	8	8	6	8	8	6	8	7	6	8	8	7	8	8	6	8	8	6	8	7	12.3	12.3	12.3	85.859
tr|H2MDS9|H2MDS9_ORYLA	tr|H2MDS9|H2MDS9_ORYLA	8	8	8	tr|H2MDS9|H2MDS9_ORYLA 40S ribosomal protein S15a OS=Oryzias latipes OX=8090 GN=rps15a PE=3 SV=1	1	8	8	8	6	6	6	7	5	5	7	6	6	7	6	7	6	6	6	7	5	5	7	6	6	7	6	7	6	6	6	7	5	5	7	6	6	7	6	7	59.2	59.2	59.2	14.869
tr|H2MEA3|H2MEA3_ORYLA;tr|A0A3B3HSN0|A0A3B3HSN0_ORYLA	tr|H2MEA3|H2MEA3_ORYLA;tr|A0A3B3HSN0|A0A3B3HSN0_ORYLA	8;7	8;7	8;7	tr|H2MEA3|H2MEA3_ORYLA Eukaryotic translation initiation factor 3 subunit L OS=Oryzias latipes OX=8090 GN=eif3l PE=3 SV=2;tr|A0A3B3HSN0|A0A3B3HSN0_ORYLA PCI domain-containing protein OS=Oryzias latipes OX=8090 GN=eif3l PE=4 SV=1	2	8	8	8	7	8	8	6	7	7	8	7	7	7	7	7	7	8	8	6	7	7	8	7	7	7	7	7	7	8	8	6	7	7	8	7	7	7	7	7	15.7	15.7	15.7	68.252
tr|H2MEX2|H2MEX2_ORYLA;tr|A0A3B3H758|A0A3B3H758_ORYLA	tr|H2MEX2|H2MEX2_ORYLA	8;2	8;2	8;2	tr|H2MEX2|H2MEX2_ORYLA Carn_acyltransf domain-containing protein OS=Oryzias latipes OX=8090 GN=cpt2 PE=3 SV=1	2	8	8	8	7	8	8	5	6	6	7	8	8	8	7	6	7	8	8	5	6	6	7	8	8	8	7	6	7	8	8	5	6	6	7	8	8	8	7	6	15.5	15.5	15.5	74.93
tr|H2MG05|H2MG05_ORYLA	tr|H2MG05|H2MG05_ORYLA	8	8	8	tr|H2MG05|H2MG05_ORYLA Uncharacterized protein OS=Oryzias latipes OX=8090 GN=LOC101161673 PE=3 SV=1	1	8	8	8	6	6	8	8	8	8	7	8	7	7	7	7	6	6	8	8	8	8	7	8	7	7	7	7	6	6	8	8	8	8	7	8	7	7	7	7	26.8	26.8	26.8	29.791
tr|H2MGJ3|H2MGJ3_ORYLA	tr|H2MGJ3|H2MGJ3_ORYLA	8	8	8	tr|H2MGJ3|H2MGJ3_ORYLA Eukaryotic translation initiation factor 3 subunit I OS=Oryzias latipes OX=8090 GN=eif3i PE=3 SV=1	1	8	8	8	5	7	7	4	6	6	6	6	6	5	6	6	5	7	7	4	6	6	6	6	6	5	6	6	5	7	7	4	6	6	6	6	6	5	6	6	33.2	33.2	33.2	36.179
tr|H2MHQ8|H2MHQ8_ORYLA	tr|H2MHQ8|H2MHQ8_ORYLA	8	8	8	tr|H2MHQ8|H2MHQ8_ORYLA Dimethylaniline monooxygenase [N-oxide-forming] OS=Oryzias latipes OX=8090 GN=LOC101159005 PE=3 SV=2	1	8	8	8	8	8	7	6	6	5	7	7	6	8	8	8	8	8	7	6	6	5	7	7	6	8	8	8	8	8	7	6	6	5	7	7	6	8	8	8	17.6	17.6	17.6	63.758
tr|H2MJP8|H2MJP8_ORYLA	tr|H2MJP8|H2MJP8_ORYLA	8	8	8	tr|H2MJP8|H2MJP8_ORYLA Asparagine--tRNA ligase OS=Oryzias latipes OX=8090 GN=nars1 PE=3 SV=2	1	8	8	8	4	6	6	5	5	5	6	8	7	5	6	5	4	6	6	5	5	5	6	8	7	5	6	5	4	6	6	5	5	5	6	8	7	5	6	5	17.2	17.2	17.2	64.214
tr|H2MMZ7|H2MMZ7_ORYLA	tr|H2MMZ7|H2MMZ7_ORYLA	8	8	8	tr|H2MMZ7|H2MMZ7_ORYLA Tetratricopeptide repeat protein 38 OS=Oryzias latipes OX=8090 GN=ttc38 PE=3 SV=2	1	8	8	8	8	8	7	6	5	5	8	7	7	7	7	6	8	8	7	6	5	5	8	7	7	7	7	6	8	8	7	6	5	5	8	7	7	7	7	6	21.5	21.5	21.5	52.779
tr|H2MP85|H2MP85_ORYLA;tr|A0A3B3H6L2|A0A3B3H6L2_ORYLA	tr|H2MP85|H2MP85_ORYLA;tr|A0A3B3H6L2|A0A3B3H6L2_ORYLA	8;5	8;5	8;5	tr|H2MP85|H2MP85_ORYLA Phenylalanine--tRNA ligase OS=Oryzias latipes OX=8090 GN=farsa PE=3 SV=2;tr|A0A3B3H6L2|A0A3B3H6L2_ORYLA Uncharacterized protein OS=Oryzias latipes OX=8090 GN=farsa PE=4 SV=1	2	8	8	8	8	7	6	4	6	4	7	5	6	7	5	7	8	7	6	4	6	4	7	5	6	7	5	7	8	7	6	4	6	4	7	5	6	7	5	7	13.8	13.8	13.8	62.378
tr|H2MPF0|H2MPF0_ORYLA	tr|H2MPF0|H2MPF0_ORYLA	8	8	8	tr|H2MPF0|H2MPF0_ORYLA 40S ribosomal protein S12 OS=Oryzias latipes OX=8090 GN=rps12 PE=3 SV=1	1	8	8	8	8	8	8	8	8	8	8	8	8	8	8	8	8	8	8	8	8	8	8	8	8	8	8	8	8	8	8	8	8	8	8	8	8	8	8	8	56.8	56.8	56.8	14.394
tr|H2MPK9|H2MPK9_ORYLA	tr|H2MPK9|H2MPK9_ORYLA	8	8	8	tr|H2MPK9|H2MPK9_ORYLA 60S ribosomal protein L35 OS=Oryzias latipes OX=8090 PE=3 SV=2	1	8	8	8	5	5	6	4	5	6	5	7	8	7	6	7	5	5	6	4	5	6	5	7	8	7	6	7	5	5	6	4	5	6	5	7	8	7	6	7	36.9	36.9	36.9	14.342
tr|H2MT84|H2MT84_ORYLA	tr|H2MT84|H2MT84_ORYLA	8	8	8	tr|H2MT84|H2MT84_ORYLA Uncharacterized protein OS=Oryzias latipes OX=8090 GN=LOC101173152 PE=4 SV=2	1	8	8	8	8	8	7	8	6	5	7	6	6	4	4	4	8	8	7	8	6	5	7	6	6	4	4	4	8	8	7	8	6	5	7	6	6	4	4	4	21	21	21	57.721
tr|H2MTD4|H2MTD4_ORYLA	tr|H2MTD4|H2MTD4_ORYLA	8	8	8	tr|H2MTD4|H2MTD4_ORYLA Uncharacterized protein OS=Oryzias latipes OX=8090 GN=LOC101157008 PE=3 SV=2	1	8	8	8	7	8	8	7	8	8	7	8	8	7	8	8	7	8	8	7	8	8	7	8	8	7	8	8	7	8	8	7	8	8	7	8	8	7	8	8	17.6	17.6	17.6	59.215
tr|H2MUN7|H2MUN7_ORYLA	tr|H2MUN7|H2MUN7_ORYLA	8	8	8	tr|H2MUN7|H2MUN7_ORYLA E3 UFM1-protein ligase 1 OS=Oryzias latipes OX=8090 GN=ufl1 PE=3 SV=1	1	8	8	8	7	7	6	3	4	4	5	4	4	4	4	5	7	7	6	3	4	4	5	4	4	4	4	5	7	7	6	3	4	4	5	4	4	4	4	5	11.1	11.1	11.1	87.651
tr|H2MV69|H2MV69_ORYLA	tr|H2MV69|H2MV69_ORYLA	8	8	8	tr|H2MV69|H2MV69_ORYLA 40S ribosomal protein S7 OS=Oryzias latipes OX=8090 GN=rps7 PE=3 SV=1	1	8	8	8	7	7	8	6	6	6	6	8	6	8	7	8	7	7	8	6	6	6	6	8	6	8	7	8	7	7	8	6	6	6	6	8	6	8	7	8	42.8	42.8	42.8	22.231
tr|H2MYK7|H2MYK7_ORYLA;tr|H2MYK5|H2MYK5_ORYLA	tr|H2MYK7|H2MYK7_ORYLA	8;2	8;2	8;2	tr|H2MYK7|H2MYK7_ORYLA Aminotran_5 domain-containing protein OS=Oryzias latipes OX=8090 GN=LOC101174079 PE=3 SV=2	2	8	8	8	7	8	8	7	8	8	7	8	8	7	8	8	7	8	8	7	8	8	7	8	8	7	8	8	7	8	8	7	8	8	7	8	8	7	8	8	22.1	22.1	22.1	50.535
tr|H2N1B0|H2N1B0_ORYLA;tr|A0A3B3HUE9|A0A3B3HUE9_ORYLA;tr|A0A3B3IDN6|A0A3B3IDN6_ORYLA	tr|H2N1B0|H2N1B0_ORYLA;tr|A0A3B3HUE9|A0A3B3HUE9_ORYLA;tr|A0A3B3IDN6|A0A3B3IDN6_ORYLA	8;7;7	8;7;7	8;7;7	tr|H2N1B0|H2N1B0_ORYLA 60S ribosomal protein L17 OS=Oryzias latipes OX=8090 GN=rpl17 PE=3 SV=2;tr|A0A3B3HUE9|A0A3B3HUE9_ORYLA 60S ribosomal protein L17 OS=Oryzias latipes OX=8090 GN=rpl17 PE=3 SV=1;tr|A0A3B3IDN6|A0A3B3IDN6_ORYLA 60S ribosomal protein L17 O	3	8	8	8	7	7	7	5	7	7	8	8	7	7	6	7	7	7	7	5	7	7	8	8	7	7	6	7	7	7	7	5	7	7	8	8	7	7	6	7	39.3	39.3	39.3	20.803
tr|H2N251|H2N251_ORYLA	tr|H2N251|H2N251_ORYLA	8	8	8	tr|H2N251|H2N251_ORYLA Malate synthase OS=Oryzias latipes OX=8090 GN=LOC101173617 PE=4 SV=2	1	8	8	8	6	8	8	6	7	7	6	8	7	7	8	8	6	8	8	6	7	7	6	8	7	7	8	8	6	8	8	6	7	7	6	8	7	7	8	8	15.5	15.5	15.5	61.878
tr|H2MND5|H2MND5_ORYLA;tr|A0A3B3H8A7|A0A3B3H8A7_ORYLA;tr|A0A3B3HEE5|A0A3B3HEE5_ORYLA	tr|H2MND5|H2MND5_ORYLA;tr|A0A3B3H8A7|A0A3B3H8A7_ORYLA;tr|A0A3B3HEE5|A0A3B3HEE5_ORYLA	8;8;8	7;7;7	7;7;7	tr|H2MND5|H2MND5_ORYLA Rib_recp_KP_reg domain-containing protein OS=Oryzias latipes OX=8090 GN=ktn1 PE=4 SV=2;tr|A0A3B3H8A7|A0A3B3H8A7_ORYLA Rib_recp_KP_reg domain-containing protein OS=Oryzias latipes OX=8090 GN=ktn1 PE=4 SV=1;tr|A0A3B3HEE5|A0A3B3HEE5_ORY	3	8	7	7	7	4	5	5	7	6	5	5	3	6	6	4	6	3	4	4	6	5	4	4	2	5	5	3	6	3	4	4	6	5	4	4	2	5	5	3	9.1	8.4	8.4	145.81
tr|H2LDD5|H2LDD5_ORYLA	tr|H2LDD5|H2LDD5_ORYLA	8	7	7	tr|H2LDD5|H2LDD5_ORYLA Uncharacterized protein OS=Oryzias latipes OX=8090 GN=LOC101155585 PE=3 SV=1	1	8	7	7	7	7	7	7	6	5	7	7	6	6	7	6	6	6	6	6	5	5	6	7	6	6	6	5	6	6	6	6	5	5	6	7	6	6	6	5	14.1	12.2	12.2	69.533
tr|H2M443|H2M443_ORYLA	tr|H2M443|H2M443_ORYLA	8	7	7	tr|H2M443|H2M443_ORYLA Peroxiredoxin-1 OS=Oryzias latipes OX=8090 GN=LOC101175597 PE=3 SV=2	1	8	7	7	8	8	8	7	8	8	8	8	8	8	8	8	7	7	7	6	7	7	7	7	7	7	7	7	7	7	7	6	7	7	7	7	7	7	7	7	49	43.4	43.4	21.989
tr|A0A3B3HJL8|A0A3B3HJL8_ORYLA;tr|H2L974|H2L974_ORYLA;tr|A0A3B3I772|A0A3B3I772_ORYLA	tr|A0A3B3HJL8|A0A3B3HJL8_ORYLA;tr|H2L974|H2L974_ORYLA;tr|A0A3B3I772|A0A3B3I772_ORYLA	8;8;8	6;6;6	6;6;6	tr|A0A3B3HJL8|A0A3B3HJL8_ORYLA Glycerol-3-phosphate dehydrogenase [NAD(+)] OS=Oryzias latipes OX=8090 GN=LOC101155171 PE=3 SV=1;tr|H2L974|H2L974_ORYLA Glycerol-3-phosphate dehydrogenase [NAD(+)] OS=Oryzias latipes OX=8090 GN=LOC101155171 PE=3 SV=2;tr|A0A3B	3	8	6	6	5	5	5	3	4	5	6	4	6	8	7	7	4	3	3	2	3	3	5	3	4	6	5	5	4	3	3	2	3	3	5	3	4	6	5	5	26.4	19.5	19.5	34.53
tr|A0A3B3IPY1|A0A3B3IPY1_ORYLA;tr|A0A3B3H5R7|A0A3B3H5R7_ORYLA;tr|H2M3F7|H2M3F7_ORYLA	tr|A0A3B3IPY1|A0A3B3IPY1_ORYLA;tr|A0A3B3H5R7|A0A3B3H5R7_ORYLA	8;8;1	5;5;1	5;5;1	tr|A0A3B3IPY1|A0A3B3IPY1_ORYLA Aldo_ket_red domain-containing protein OS=Oryzias latipes OX=8090 GN=LOC101167259 PE=3 SV=1;tr|A0A3B3H5R7|A0A3B3H5R7_ORYLA Aldo_ket_red domain-containing protein OS=Oryzias latipes OX=8090 GN=LOC101167259 PE=3 SV=1	3	8	5	5	7	8	8	6	7	8	8	8	7	8	7	7	4	5	5	4	4	5	5	5	5	5	4	4	4	5	5	4	4	5	5	5	5	5	4	4	27.8	22.2	22.2	35.646
tr|A0A3B3HP16|A0A3B3HP16_ORYLA;tr|H2L5H0|H2L5H0_ORYLA	tr|A0A3B3HP16|A0A3B3HP16_ORYLA;tr|H2L5H0|H2L5H0_ORYLA	8;8	5;5	5;5	tr|A0A3B3HP16|A0A3B3HP16_ORYLA Macro domain-containing protein OS=Oryzias latipes OX=8090 GN=LOC101170450 PE=4 SV=1;tr|H2L5H0|H2L5H0_ORYLA Macro domain-containing protein OS=Oryzias latipes OX=8090 GN=LOC101170450 PE=4 SV=2	2	8	5	5	7	6	5	7	7	6	7	6	8	8	8	7	4	3	2	4	4	3	4	4	5	5	5	4	4	3	2	4	4	3	4	4	5	5	5	4	21.9	15	15	38.969
tr|H2L5W7|H2L5W7_ORYLA	tr|H2L5W7|H2L5W7_ORYLA	8	5	5	tr|H2L5W7|H2L5W7_ORYLA Transket_pyr domain-containing protein OS=Oryzias latipes OX=8090 GN=LOC101160253 PE=3 SV=2	1	8	5	5	7	7	5	3	4	4	6	6	6	7	7	3	4	4	2	1	2	2	3	3	3	4	4	2	4	4	2	1	2	2	3	3	3	4	4	2	9.2	5.4	5.4	114.31
tr|H2M8T7|H2M8T7_ORYLA	tr|H2M8T7|H2M8T7_ORYLA	8	5	4	tr|H2M8T7|H2M8T7_ORYLA Alpha-1,4 glucan phosphorylase OS=Oryzias latipes OX=8090 GN=LOC101171113 PE=3 SV=2	1	8	5	4	5	6	6	5	7	5	6	5	5	6	7	7	3	4	4	4	5	3	4	3	3	3	4	4	2	3	3	3	4	2	3	2	2	2	3	3	10.7	7.4	4.4	96.705
tr|H2M4W5|H2M4W5_ORYLA;sp|P87383|GNAI1_ORYLA;tr|H2MMZ0|H2MMZ0_ORYLA	tr|H2M4W5|H2M4W5_ORYLA;sp|P87383|GNAI1_ORYLA;tr|H2MMZ0|H2MMZ0_ORYLA	8;8;7	3;3;2	3;3;2	tr|H2M4W5|H2M4W5_ORYLA Uncharacterized protein OS=Oryzias latipes OX=8090 GN=gnai3 PE=4 SV=2;sp|P87383|GNAI1_ORYLA Guanine nucleotide-binding protein G(i) subunit alpha-1 OS=Oryzias latipes OX=8090 GN=gnai1 PE=2 SV=3;tr|H2MMZ0|H2MMZ0_ORYLA Uncharacterized	3	8	3	3	6	7	7	5	7	8	6	8	8	7	8	6	1	2	2	1	2	3	1	3	3	2	3	2	1	2	2	1	2	3	1	3	3	2	3	2	23.7	8.8	8.8	40.364
tr|A0A3B3H8U4|A0A3B3H8U4_ORYLA;tr|A0A3B3IGH5|A0A3B3IGH5_ORYLA;tr|A0A3B3I9F3|A0A3B3I9F3_ORYLA;tr|H2M8V8|H2M8V8_ORYLA	tr|A0A3B3H8U4|A0A3B3H8U4_ORYLA;tr|A0A3B3IGH5|A0A3B3IGH5_ORYLA;tr|A0A3B3I9F3|A0A3B3I9F3_ORYLA;tr|H2M8V8|H2M8V8_ORYLA	8;8;8;7	3;3;3;2	3;3;3;2	tr|A0A3B3H8U4|A0A3B3H8U4_ORYLA 10-formyltetrahydrofolate dehydrogenase OS=Oryzias latipes OX=8090 GN=aldh1l2 PE=3 SV=1;tr|A0A3B3IGH5|A0A3B3IGH5_ORYLA Formyltetrahydrofolate dehydrogenase OS=Oryzias latipes OX=8090 GN=aldh1l2 PE=3 SV=1;tr|A0A3B3I9F3|A0A3B3I	4	8	3	3	7	7	7	5	7	6	7	7	7	6	6	7	2	2	3	0	2	1	3	2	2	2	2	2	2	2	3	0	2	1	3	2	2	2	2	2	9.4	4.7	4.7	101.55
sp|Q9PVU6|HBAE_ORYLA	sp|Q9PVU6|HBAE_ORYLA	8	2	2	sp|Q9PVU6|HBAE_ORYLA Hemoglobin embryonic subunit alpha OS=Oryzias latipes OX=8090 PE=2 SV=3	1	8	2	2	7	7	7	7	8	6	7	5	3	8	6	7	2	2	1	2	2	1	2	0	0	2	1	2	2	2	1	2	2	1	2	0	0	2	1	2	41.7	18.1	18.1	15.623
tr|H2LHF2|H2LHF2_ORYLA	tr|H2LHF2|H2LHF2_ORYLA	8	1	1	tr|H2LHF2|H2LHF2_ORYLA Fibrillar collagen NC1 domain-containing protein OS=Oryzias latipes OX=8090 GN=col1a2 PE=4 SV=2	1	8	1	1	5	7	6	3	5	7	5	7	6	7	6	7	0	0	0	0	0	1	0	0	0	0	0	0	0	0	0	0	0	1	0	0	0	0	0	0	10	1.7	1.7	117.23
tr|H2M3R1|H2M3R1_ORYLA;tr|H2M357|H2M357_ORYLA	tr|H2M3R1|H2M3R1_ORYLA	8;1	1;1	1;1	tr|H2M3R1|H2M3R1_ORYLA Hexokinase OS=Oryzias latipes OX=8090 GN=LOC101156878 PE=3 SV=1	2	8	1	1	7	8	8	7	8	8	8	7	8	6	6	6	1	1	1	1	1	1	1	1	1	1	1	1	1	1	1	1	1	1	1	1	1	1	1	1	8.9	1.6	1.6	102.27
tr|A0A3B3H3C1|A0A3B3H3C1_ORYLA;tr|H2LIX2|H2LIX2_ORYLA;tr|A0A3B3IHR2|A0A3B3IHR2_ORYLA	tr|A0A3B3H3C1|A0A3B3H3C1_ORYLA;tr|H2LIX2|H2LIX2_ORYLA;tr|A0A3B3IHR2|A0A3B3IHR2_ORYLA	7;7;7	7;7;7	7;7;7	tr|A0A3B3H3C1|A0A3B3H3C1_ORYLA Uncharacterized protein OS=Oryzias latipes OX=8090 GN=sec24d PE=3 SV=1;tr|H2LIX2|H2LIX2_ORYLA Uncharacterized protein OS=Oryzias latipes OX=8090 GN=sec24d PE=3 SV=2;tr|A0A3B3IHR2|A0A3B3IHR2_ORYLA Uncharacterized protein OS=Or	3	7	7	7	7	7	6	5	5	4	6	5	7	5	5	5	7	7	6	5	5	4	6	5	7	5	5	5	7	7	6	5	5	4	6	5	7	5	5	5	10.6	10.6	10.6	110.29
tr|A0A3B3H3R7|A0A3B3H3R7_ORYLA	tr|A0A3B3H3R7|A0A3B3H3R7_ORYLA	7	7	7	tr|A0A3B3H3R7|A0A3B3H3R7_ORYLA Uncharacterized protein OS=Oryzias latipes OX=8090 GN=LOC101162393 PE=4 SV=1	1	7	7	7	6	7	7	4	5	5	5	5	4	5	6	6	6	7	7	4	5	5	5	5	4	5	6	6	6	7	7	4	5	5	5	5	4	5	6	6	30.8	30.8	30.8	31.45
tr|A0A3B3H6M7|A0A3B3H6M7_ORYLA;tr|H2LVG0|H2LVG0_ORYLA	tr|A0A3B3H6M7|A0A3B3H6M7_ORYLA;tr|H2LVG0|H2LVG0_ORYLA	7;5	7;5	7;5	tr|A0A3B3H6M7|A0A3B3H6M7_ORYLA DUF3456 domain-containing protein OS=Oryzias latipes OX=8090 GN=LOC101161751 PE=3 SV=1;tr|H2LVG0|H2LVG0_ORYLA DUF3456 domain-containing protein OS=Oryzias latipes OX=8090 GN=LOC101161751 PE=3 SV=2	2	7	7	7	5	5	5	5	6	7	6	5	5	5	5	6	5	5	5	5	6	7	6	5	5	5	5	6	5	5	5	5	6	7	6	5	5	5	5	6	32.8	32.8	32.8	20.735
tr|A0A3B3H7L3|A0A3B3H7L3_ORYLA;tr|H2MQV0|H2MQV0_ORYLA;tr|H2L760|H2L760_ORYLA	tr|A0A3B3H7L3|A0A3B3H7L3_ORYLA;tr|H2MQV0|H2MQV0_ORYLA;tr|H2L760|H2L760_ORYLA	7;7;5	7;7;5	7;7;5	tr|A0A3B3H7L3|A0A3B3H7L3_ORYLA Uncharacterized protein OS=Oryzias latipes OX=8090 GN=LOC101157689 PE=4 SV=1;tr|H2MQV0|H2MQV0_ORYLA Uncharacterized protein OS=Oryzias latipes OX=8090 GN=rab7a PE=4 SV=2;tr|H2L760|H2L760_ORYLA Uncharacterized protein OS=Oryzi	3	7	7	7	4	5	4	4	4	5	7	6	5	6	5	5	4	5	4	4	4	5	7	6	5	6	5	5	4	5	4	4	4	5	7	6	5	6	5	5	32.5	32.5	32.5	23.403
tr|H2LZ00|H2LZ00_ORYLA;tr|A0A3B3H8R8|A0A3B3H8R8_ORYLA	tr|H2LZ00|H2LZ00_ORYLA;tr|A0A3B3H8R8|A0A3B3H8R8_ORYLA	7;7	7;7	7;7	tr|H2LZ00|H2LZ00_ORYLA Actin-related protein 2/3 complex subunit OS=Oryzias latipes OX=8090 GN=LOC101167426 PE=3 SV=2;tr|A0A3B3H8R8|A0A3B3H8R8_ORYLA Actin-related protein 2/3 complex subunit OS=Oryzias latipes OX=8090 GN=LOC101167426 PE=3 SV=1	2	7	7	7	5	6	6	4	5	3	6	6	6	6	6	5	5	6	6	4	5	3	6	6	6	6	6	5	5	6	6	4	5	3	6	6	6	6	6	5	27.3	27.3	27.3	41.141
tr|A0A3B3H8U1|A0A3B3H8U1_ORYLA	tr|A0A3B3H8U1|A0A3B3H8U1_ORYLA	7	7	7	tr|A0A3B3H8U1|A0A3B3H8U1_ORYLA Cytidine deaminase OS=Oryzias latipes OX=8090 GN=cda PE=3 SV=1	1	7	7	7	7	7	6	7	5	6	7	6	5	7	7	7	7	7	6	7	5	6	7	6	5	7	7	7	7	7	6	7	5	6	7	6	5	7	7	7	39.2	39.2	39.2	21.166
tr|A0A3B3H9X6|A0A3B3H9X6_ORYLA	tr|A0A3B3H9X6|A0A3B3H9X6_ORYLA	7	7	7	tr|A0A3B3H9X6|A0A3B3H9X6_ORYLA Glycine N-methyltransferase OS=Oryzias latipes OX=8090 GN=gnmt PE=3 SV=1	1	7	7	7	5	6	6	5	4	3	5	6	6	5	6	6	5	6	6	5	4	3	5	6	6	5	6	6	5	6	6	5	4	3	5	6	6	5	6	6	28.8	28.8	28.8	33.497
tr|H2LD95|H2LD95_ORYLA;tr|A0A3B3HCQ3|A0A3B3HCQ3_ORYLA;tr|A0A3B3HEM0|A0A3B3HEM0_ORYLA	tr|H2LD95|H2LD95_ORYLA;tr|A0A3B3HCQ3|A0A3B3HCQ3_ORYLA;tr|A0A3B3HEM0|A0A3B3HEM0_ORYLA	7;7;7	7;7;7	7;7;7	tr|H2LD95|H2LD95_ORYLA Aminomethyltransferase OS=Oryzias latipes OX=8090 GN=amt PE=3 SV=2;tr|A0A3B3HCQ3|A0A3B3HCQ3_ORYLA Aminomethyltransferase OS=Oryzias latipes OX=8090 GN=amt PE=3 SV=1;tr|A0A3B3HEM0|A0A3B3HEM0_ORYLA Aminomethyltransferase OS=Oryzias lat	3	7	7	7	5	6	6	5	6	5	4	7	5	7	5	5	5	6	6	5	6	5	4	7	5	7	5	5	5	6	6	5	6	5	4	7	5	7	5	5	23.3	23.3	23.3	35.86
tr|A0A3B3HGU2|A0A3B3HGU2_ORYLA;tr|H2MVR3|H2MVR3_ORYLA;tr|A0A3B3HC60|A0A3B3HC60_ORYLA	tr|A0A3B3HGU2|A0A3B3HGU2_ORYLA;tr|H2MVR3|H2MVR3_ORYLA	7;7;2	7;7;2	7;7;2	tr|A0A3B3HGU2|A0A3B3HGU2_ORYLA AAA domain-containing protein OS=Oryzias latipes OX=8090 GN=ATAD3A PE=4 SV=1;tr|H2MVR3|H2MVR3_ORYLA AAA domain-containing protein OS=Oryzias latipes OX=8090 GN=ATAD3A PE=4 SV=2	3	7	7	7	7	6	5	4	4	3	6	4	5	4	5	4	7	6	5	4	4	3	6	4	5	4	5	4	7	6	5	4	4	3	6	4	5	4	5	4	11.7	11.7	11.7	72
tr|A0A3B3HHV8|A0A3B3HHV8_ORYLA;tr|H2MRQ7|H2MRQ7_ORYLA	tr|A0A3B3HHV8|A0A3B3HHV8_ORYLA;tr|H2MRQ7|H2MRQ7_ORYLA	7;7	7;7	7;7	tr|A0A3B3HHV8|A0A3B3HHV8_ORYLA ATP synthase subunit gamma OS=Oryzias latipes OX=8090 GN=atp5f1c PE=3 SV=1;tr|H2MRQ7|H2MRQ7_ORYLA ATP synthase subunit gamma OS=Oryzias latipes OX=8090 GN=atp5f1c PE=3 SV=2	2	7	7	7	7	7	7	7	7	7	7	7	7	7	7	7	7	7	7	7	7	7	7	7	7	7	7	7	7	7	7	7	7	7	7	7	7	7	7	7	21.8	21.8	21.8	32.189
tr|A0A3B3HKC4|A0A3B3HKC4_ORYLA;tr|H2LYY4|H2LYY4_ORYLA;tr|H2LZ92|H2LZ92_ORYLA;tr|H2LZ90|H2LZ90_ORYLA	tr|A0A3B3HKC4|A0A3B3HKC4_ORYLA;tr|H2LYY4|H2LYY4_ORYLA;tr|H2LZ92|H2LZ92_ORYLA;tr|H2LZ90|H2LZ90_ORYLA	7;7;6;6	7;7;6;6	7;7;6;6	tr|A0A3B3HKC4|A0A3B3HKC4_ORYLA Phenylalanyl-tRNA synthetase beta subunit OS=Oryzias latipes OX=8090 GN=farsb PE=3 SV=1;tr|H2LYY4|H2LYY4_ORYLA Elongation factor 1-beta OS=Oryzias latipes OX=8090 GN=farsb PE=3 SV=2;tr|H2LZ92|H2LZ92_ORYLA Phenylalanyl-tRNA sy	4	7	7	7	6	6	7	4	4	6	5	5	7	5	5	6	6	6	7	4	4	6	5	5	7	5	5	6	6	6	7	4	4	6	5	5	7	5	5	6	12.7	12.7	12.7	76.202
tr|A0A3B3HLN0|A0A3B3HLN0_ORYLA	tr|A0A3B3HLN0|A0A3B3HLN0_ORYLA	7	7	7	tr|A0A3B3HLN0|A0A3B3HLN0_ORYLA Uncharacterized protein OS=Oryzias latipes OX=8090 GN=hsd17b10 PE=3 SV=1	1	7	7	7	6	7	6	5	7	7	5	6	7	7	7	7	6	7	6	5	7	7	5	6	7	7	7	7	6	7	6	5	7	7	5	6	7	7	7	7	29.2	29.2	29.2	26.983
tr|A0A3B3HSF7|A0A3B3HSF7_ORYLA	tr|A0A3B3HSF7|A0A3B3HSF7_ORYLA	7	7	7	tr|A0A3B3HSF7|A0A3B3HSF7_ORYLA Proteasome subunit alpha type OS=Oryzias latipes OX=8090 GN=psma8 PE=3 SV=1	1	7	7	7	7	7	7	6	6	6	5	6	6	6	7	7	7	7	7	6	6	6	5	6	6	6	7	7	7	7	7	6	6	6	5	6	6	6	7	7	36.7	36.7	36.7	28.084
tr|H2LPU2|H2LPU2_ORYLA;tr|A0A3B3IK30|A0A3B3IK30_ORYLA;tr|A0A3B3HV33|A0A3B3HV33_ORYLA	tr|H2LPU2|H2LPU2_ORYLA;tr|A0A3B3IK30|A0A3B3IK30_ORYLA;tr|A0A3B3HV33|A0A3B3HV33_ORYLA	7;7;7	7;7;7	7;7;7	tr|H2LPU2|H2LPU2_ORYLA Uncharacterized protein OS=Oryzias latipes OX=8090 GN=eps8l2 PE=3 SV=2;tr|A0A3B3IK30|A0A3B3IK30_ORYLA Uncharacterized protein OS=Oryzias latipes OX=8090 GN=eps8l2 PE=3 SV=1;tr|A0A3B3HV33|A0A3B3HV33_ORYLA Uncharacterized protein OS=Or	3	7	7	7	5	6	6	6	4	3	6	5	6	7	4	4	5	6	6	6	4	3	6	5	6	7	4	4	5	6	6	6	4	3	6	5	6	7	4	4	11.6	11.6	11.6	75.045
tr|A0A3B3HWH3|A0A3B3HWH3_ORYLA	tr|A0A3B3HWH3|A0A3B3HWH3_ORYLA	7	7	4	tr|A0A3B3HWH3|A0A3B3HWH3_ORYLA Uncharacterized protein OS=Oryzias latipes OX=8090 GN=LOC101174227 PE=3 SV=1	1	7	7	4	2	5	4	3	3	3	4	7	7	3	5	4	2	5	4	3	3	3	4	7	7	3	5	4	0	3	2	1	1	1	1	4	4	1	3	2	27.7	27.7	19.2	23.629
tr|A0A3B3HWI0|A0A3B3HWI0_ORYLA	tr|A0A3B3HWI0|A0A3B3HWI0_ORYLA	7	7	7	tr|A0A3B3HWI0|A0A3B3HWI0_ORYLA Uncharacterized protein OS=Oryzias latipes OX=8090 GN=LOC101154789 PE=4 SV=1	1	7	7	7	7	6	7	7	6	6	7	6	7	6	6	6	7	6	7	7	6	6	7	6	7	6	6	6	7	6	7	7	6	6	7	6	7	6	6	6	47.6	47.6	47.6	21.861
tr|H2N0Y1|H2N0Y1_ORYLA;tr|A0A3B3I6V3|A0A3B3I6V3_ORYLA;tr|A0A3B3HZA7|A0A3B3HZA7_ORYLA	tr|H2N0Y1|H2N0Y1_ORYLA;tr|A0A3B3I6V3|A0A3B3I6V3_ORYLA;tr|A0A3B3HZA7|A0A3B3HZA7_ORYLA	7;7;7	7;7;7	7;7;7	tr|H2N0Y1|H2N0Y1_ORYLA PPIase cyclophilin-type domain-containing protein OS=Oryzias latipes OX=8090 GN=ppid PE=4 SV=2;tr|A0A3B3I6V3|A0A3B3I6V3_ORYLA Uncharacterized protein OS=Oryzias latipes OX=8090 GN=ppid PE=4 SV=1;tr|A0A3B3HZA7|A0A3B3HZA7_ORYLA Unchara	3	7	7	7	6	5	5	3	4	5	5	5	5	6	5	5	6	5	5	3	4	5	5	5	5	6	5	5	6	5	5	3	4	5	5	5	5	6	5	5	19.9	19.9	19.9	40.267
tr|A0A3B3I013|A0A3B3I013_ORYLA	tr|A0A3B3I013|A0A3B3I013_ORYLA	7	7	7	tr|A0A3B3I013|A0A3B3I013_ORYLA Uncharacterized protein OS=Oryzias latipes OX=8090 GN=LOC101157587 PE=4 SV=1	1	7	7	7	6	7	6	6	6	5	6	6	5	6	5	5	6	7	6	6	6	5	6	6	5	6	5	5	6	7	6	6	6	5	6	6	5	6	5	5	34.1	34.1	34.1	20.603
tr|H2MRZ9|H2MRZ9_ORYLA;tr|A0A3B3I044|A0A3B3I044_ORYLA	tr|H2MRZ9|H2MRZ9_ORYLA;tr|A0A3B3I044|A0A3B3I044_ORYLA	7;7	7;7	7;7	tr|H2MRZ9|H2MRZ9_ORYLA Uncharacterized protein OS=Oryzias latipes OX=8090 GN=ssb PE=4 SV=2;tr|A0A3B3I044|A0A3B3I044_ORYLA Uncharacterized protein OS=Oryzias latipes OX=8090 GN=ssb PE=4 SV=1	2	7	7	7	6	5	4	5	5	3	6	4	4	4	5	3	6	5	4	5	5	3	6	4	4	4	5	3	6	5	4	5	5	3	6	4	4	4	5	3	22.8	22.8	22.8	45.627
tr|A0A3B3I0W5|A0A3B3I0W5_ORYLA;tr|A0A3B3H9J9|A0A3B3H9J9_ORYLA;tr|A0A3B3IPJ5|A0A3B3IPJ5_ORYLA;tr|A0A3B3HVI3|A0A3B3HVI3_ORYLA;tr|A0A3B3IHQ8|A0A3B3IHQ8_ORYLA;tr|A0A3B3H566|A0A3B3H566_ORYLA;tr|A0A3B3HLB0|A0A3B3HLB0_ORYLA;tr|H2MIF0|H2MIF0_ORYLA	tr|A0A3B3I0W5|A0A3B3I0W5_ORYLA;tr|A0A3B3H9J9|A0A3B3H9J9_ORYLA;tr|A0A3B3IPJ5|A0A3B3IPJ5_ORYLA;tr|A0A3B3HVI3|A0A3B3HVI3_ORYLA;tr|A0A3B3IHQ8|A0A3B3IHQ8_ORYLA;tr|A0A3B3H566|A0A3B3H566_ORYLA;tr|A0A3B3HLB0|A0A3B3HLB0_ORYLA	7;6;6;6;6;6;6;3	7;6;6;6;6;6;6;3	7;6;6;6;6;6;6;3	tr|A0A3B3I0W5|A0A3B3I0W5_ORYLA Nucleoside diphosphate kinase OS=Oryzias latipes OX=8090 GN=LOC101158485 PE=3 SV=1;tr|A0A3B3H9J9|A0A3B3H9J9_ORYLA Nucleoside diphosphate kinase OS=Oryzias latipes OX=8090 GN=LOC101158485 PE=3 SV=1;tr|A0A3B3IPJ5|A0A3B3IPJ5_ORY	8	7	7	7	6	7	6	6	7	7	6	5	6	7	7	7	6	7	6	6	7	7	6	5	6	7	7	7	6	7	6	6	7	7	6	5	6	7	7	7	43.2	43.2	43.2	17.375
tr|A0A3B3I2I4|A0A3B3I2I4_ORYLA	tr|A0A3B3I2I4|A0A3B3I2I4_ORYLA	7	7	7	tr|A0A3B3I2I4|A0A3B3I2I4_ORYLA V-type proton ATPase subunit G OS=Oryzias latipes OX=8090 GN=LOC101172700 PE=3 SV=1	1	7	7	7	6	3	4	7	6	5	4	4	6	6	4	4	6	3	4	7	6	5	4	4	6	6	4	4	6	3	4	7	6	5	4	4	6	6	4	4	37.3	37.3	37.3	18.554
tr|H2LCF5|H2LCF5_ORYLA;tr|A0A3B3I3F9|A0A3B3I3F9_ORYLA	tr|H2LCF5|H2LCF5_ORYLA;tr|A0A3B3I3F9|A0A3B3I3F9_ORYLA	7;7	7;7	7;7	tr|H2LCF5|H2LCF5_ORYLA Uncharacterized protein OS=Oryzias latipes OX=8090 GN=abce1 PE=4 SV=1;tr|A0A3B3I3F9|A0A3B3I3F9_ORYLA Uncharacterized protein OS=Oryzias latipes OX=8090 GN=abce1 PE=4 SV=1	2	7	7	7	6	6	6	6	4	4	6	5	5	6	5	5	6	6	6	6	4	4	6	5	5	6	5	5	6	6	6	6	4	4	6	5	5	6	5	5	16.7	16.7	16.7	67.468
tr|A0A3B3I7U8|A0A3B3I7U8_ORYLA	tr|A0A3B3I7U8|A0A3B3I7U8_ORYLA	7	7	7	tr|A0A3B3I7U8|A0A3B3I7U8_ORYLA Uncharacterized protein OS=Oryzias latipes OX=8090 GN=mogs PE=3 SV=1	1	7	7	7	5	4	6	6	3	4	7	4	5	5	5	6	5	4	6	6	3	4	7	4	5	5	5	6	5	4	6	6	3	4	7	4	5	5	5	6	9.2	9.2	9.2	96.931
tr|A0A3B3I9L4|A0A3B3I9L4_ORYLA	tr|A0A3B3I9L4|A0A3B3I9L4_ORYLA	7	7	7	tr|A0A3B3I9L4|A0A3B3I9L4_ORYLA Carbonic anhydrase OS=Oryzias latipes OX=8090 GN=LOC101168081 PE=3 SV=1	1	7	7	7	7	7	7	7	7	7	7	7	7	7	7	7	7	7	7	7	7	7	7	7	7	7	7	7	7	7	7	7	7	7	7	7	7	7	7	7	28.1	28.1	28.1	28.327
tr|A0A3B3IBB4|A0A3B3IBB4_ORYLA	tr|A0A3B3IBB4|A0A3B3IBB4_ORYLA	7	7	7	tr|A0A3B3IBB4|A0A3B3IBB4_ORYLA Phosphomannomutase OS=Oryzias latipes OX=8090 GN=LOC101157104 PE=3 SV=1	1	7	7	7	7	6	7	5	5	3	5	6	6	6	5	5	7	6	7	5	5	3	5	6	6	6	5	5	7	6	7	5	5	3	5	6	6	6	5	5	26.8	26.8	26.8	28.288
tr|H2LZF5|H2LZF5_ORYLA;tr|A0A3B3IDL2|A0A3B3IDL2_ORYLA	tr|H2LZF5|H2LZF5_ORYLA;tr|A0A3B3IDL2|A0A3B3IDL2_ORYLA	7;7	7;7	5;5	tr|H2LZF5|H2LZF5_ORYLA Uncharacterized protein OS=Oryzias latipes OX=8090 GN=LOC101169504 PE=4 SV=2;tr|A0A3B3IDL2|A0A3B3IDL2_ORYLA Uncharacterized protein OS=Oryzias latipes OX=8090 GN=LOC101169504 PE=4 SV=1	2	7	7	5	6	6	6	4	5	6	7	6	6	7	5	6	6	6	6	4	5	6	7	6	6	7	5	6	4	4	4	2	3	4	5	4	4	5	3	4	10.6	10.6	7.9	68.923
tr|A0A3B3IE25|A0A3B3IE25_ORYLA;tr|H2L5D1|H2L5D1_ORYLA;tr|H2L5D3|H2L5D3_ORYLA	tr|A0A3B3IE25|A0A3B3IE25_ORYLA;tr|H2L5D1|H2L5D1_ORYLA;tr|H2L5D3|H2L5D3_ORYLA	7;7;6	7;7;6	7;7;6	tr|A0A3B3IE25|A0A3B3IE25_ORYLA Kynurenine 3-monooxygenase OS=Oryzias latipes OX=8090 GN=kmo PE=3 SV=1;tr|H2L5D1|H2L5D1_ORYLA Kynurenine 3-monooxygenase OS=Oryzias latipes OX=8090 GN=KMO PE=3 SV=2;tr|H2L5D3|H2L5D3_ORYLA Kynurenine 3-monooxygenase OS=Oryzias	3	7	7	7	7	6	7	7	7	7	6	7	7	7	6	6	7	6	7	7	7	7	6	7	7	7	6	6	7	6	7	7	7	7	6	7	7	7	6	6	19.7	19.7	19.7	54.586
tr|A0A3B3IF23|A0A3B3IF23_ORYLA	tr|A0A3B3IF23|A0A3B3IF23_ORYLA	7	7	7	tr|A0A3B3IF23|A0A3B3IF23_ORYLA eIF-5a domain-containing protein OS=Oryzias latipes OX=8090 GN=LOC101166426 PE=3 SV=1	1	7	7	7	7	6	6	5	5	4	5	6	4	6	6	6	7	6	6	5	5	4	5	6	4	6	6	6	7	6	6	5	5	4	5	6	4	6	6	6	31.5	31.5	31.5	21.862
tr|H2MSW0|H2MSW0_ORYLA;tr|A0A3B3IGX3|A0A3B3IGX3_ORYLA	tr|H2MSW0|H2MSW0_ORYLA;tr|A0A3B3IGX3|A0A3B3IGX3_ORYLA	7;7	7;7	7;7	tr|H2MSW0|H2MSW0_ORYLA TIP120 domain-containing protein OS=Oryzias latipes OX=8090 GN=cand1 PE=3 SV=2;tr|A0A3B3IGX3|A0A3B3IGX3_ORYLA TIP120 domain-containing protein OS=Oryzias latipes OX=8090 GN=cand1 PE=3 SV=1	2	7	7	7	7	7	7	4	4	4	5	7	7	6	6	6	7	7	7	4	4	4	5	7	7	6	6	6	7	7	7	4	4	4	5	7	7	6	6	6	6.2	6.2	6.2	136.55
tr|A0A3B3IHZ0|A0A3B3IHZ0_ORYLA	tr|A0A3B3IHZ0|A0A3B3IHZ0_ORYLA	7	7	7	tr|A0A3B3IHZ0|A0A3B3IHZ0_ORYLA Uncharacterized protein OS=Oryzias latipes OX=8090 GN=calu PE=3 SV=1	1	7	7	7	5	7	6	3	5	5	4	5	5	6	6	6	5	7	6	3	5	5	4	5	5	6	6	6	5	7	6	3	5	5	4	5	5	6	6	6	17.9	17.9	17.9	37.594
tr|H2LD09|H2LD09_ORYLA;tr|A0A3B3II02|A0A3B3II02_ORYLA	tr|H2LD09|H2LD09_ORYLA;tr|A0A3B3II02|A0A3B3II02_ORYLA	7;7	7;7	7;7	tr|H2LD09|H2LD09_ORYLA Uncharacterized protein OS=Oryzias latipes OX=8090 GN=tmod3 PE=4 SV=1;tr|A0A3B3II02|A0A3B3II02_ORYLA Uncharacterized protein OS=Oryzias latipes OX=8090 GN=tmod3 PE=4 SV=1	2	7	7	7	5	4	5	3	4	3	5	3	4	6	5	5	5	4	5	3	4	3	5	3	4	6	5	5	5	4	5	3	4	3	5	3	4	6	5	5	19.1	19.1	19.1	38.859
tr|A0A3B3IID9|A0A3B3IID9_ORYLA	tr|A0A3B3IID9|A0A3B3IID9_ORYLA	7	7	7	tr|A0A3B3IID9|A0A3B3IID9_ORYLA eIF-5a domain-containing protein OS=Oryzias latipes OX=8090 GN=LOC101154812 PE=3 SV=1	1	7	7	7	6	7	6	6	6	6	7	7	6	6	6	7	6	7	6	6	6	6	7	7	6	6	6	7	6	7	6	6	6	6	7	7	6	6	6	7	25	25	25	23.704
tr|A0A3B3IJL5|A0A3B3IJL5_ORYLA;tr|H2MDJ8|H2MDJ8_ORYLA;tr|H2MDJ6|H2MDJ6_ORYLA	tr|A0A3B3IJL5|A0A3B3IJL5_ORYLA;tr|H2MDJ8|H2MDJ8_ORYLA;tr|H2MDJ6|H2MDJ6_ORYLA	7;5;5	7;5;5	5;4;4	tr|A0A3B3IJL5|A0A3B3IJL5_ORYLA Pyruvate kinase OS=Oryzias latipes OX=8090 GN=LOC101170748 PE=3 SV=1;tr|H2MDJ8|H2MDJ8_ORYLA Pyruvate kinase OS=Oryzias latipes OX=8090 GN=LOC101170748 PE=3 SV=2;tr|H2MDJ6|H2MDJ6_ORYLA Pyruvate kinase OS=Oryzias latipes OX=809	3	7	7	5	4	5	5	4	4	5	6	7	6	4	4	4	4	5	5	4	4	5	6	7	6	4	4	4	3	3	3	3	2	3	5	5	4	3	2	2	14.1	14.1	10.3	58.134
tr|H2MSY7|H2MSY7_ORYLA;tr|A0A3B3ING3|A0A3B3ING3_ORYLA	tr|H2MSY7|H2MSY7_ORYLA;tr|A0A3B3ING3|A0A3B3ING3_ORYLA	7;7	7;7	7;7	tr|H2MSY7|H2MSY7_ORYLA GOLD domain-containing protein OS=Oryzias latipes OX=8090 GN=tmed10 PE=3 SV=2;tr|A0A3B3ING3|A0A3B3ING3_ORYLA GOLD domain-containing protein OS=Oryzias latipes OX=8090 GN=tmed10 PE=3 SV=1	2	7	7	7	6	7	7	5	7	7	7	7	6	5	5	4	6	7	7	5	7	7	7	7	6	5	5	4	6	7	7	5	7	7	7	7	6	5	5	4	33.3	33.3	33.3	24.074
tr|A0FDJ6|A0FDJ6_ORYLA	tr|A0FDJ6|A0FDJ6_ORYLA	7	7	7	tr|A0FDJ6|A0FDJ6_ORYLA 60S ribosomal protein L8 OS=Oryzias latipes OX=8090 GN=rpl8 PE=2 SV=1	1	7	7	7	4	5	5	3	6	6	4	6	7	4	7	5	4	5	5	3	6	6	4	6	7	4	7	5	4	5	5	3	6	6	4	6	7	4	7	5	27.2	27.2	27.2	28.007
tr|C3V6N1|C3V6N1_ORYLA	tr|C3V6N1|C3V6N1_ORYLA	7	7	7	tr|C3V6N1|C3V6N1_ORYLA Translationally-controlled tumor protein OS=Oryzias latipes OX=8090 GN=tpt1 PE=2 SV=1	1	7	7	7	6	7	6	6	6	7	4	5	7	5	6	6	6	7	6	6	6	7	4	5	7	5	6	6	6	7	6	6	6	7	4	5	7	5	6	6	31	31	31	18.899
tr|H2L3F6|H2L3F6_ORYLA;tr|H2L3F7|H2L3F7_ORYLA	tr|H2L3F6|H2L3F6_ORYLA;tr|H2L3F7|H2L3F7_ORYLA	7;7	7;7	7;7	tr|H2L3F6|H2L3F6_ORYLA Metalloendopeptidase OS=Oryzias latipes OX=8090 GN=mnep PE=4 SV=1;tr|H2L3F7|H2L3F7_ORYLA Metalloendopeptidase OS=Oryzias latipes OX=8090 GN=mnep PE=4 SV=2	2	7	7	7	6	7	7	6	7	7	6	7	7	6	7	6	6	7	7	6	7	7	6	7	7	6	7	6	6	7	7	6	7	7	6	7	7	6	7	6	31.8	31.8	31.8	31.371
tr|H2L475|H2L475_ORYLA	tr|H2L475|H2L475_ORYLA	7	7	7	tr|H2L475|H2L475_ORYLA Uncharacterized protein OS=Oryzias latipes OX=8090 GN=cbr1 PE=3 SV=1	1	7	7	7	7	7	7	6	6	6	5	5	5	7	7	7	7	7	7	6	6	6	5	5	5	7	7	7	7	7	7	6	6	6	5	5	5	7	7	7	24.4	24.4	24.4	35.052
tr|H2L481|H2L481_ORYLA	tr|H2L481|H2L481_ORYLA	7	7	7	tr|H2L481|H2L481_ORYLA Dihydrolipoyl dehydrogenase OS=Oryzias latipes OX=8090 GN=dld PE=3 SV=2	1	7	7	7	7	7	7	6	5	6	6	6	7	6	7	7	7	7	7	6	5	6	6	6	7	6	7	7	7	7	7	6	5	6	6	6	7	6	7	7	18.3	18.3	18.3	53.509
tr|H2L6P7|H2L6P7_ORYLA	tr|H2L6P7|H2L6P7_ORYLA	7	7	7	tr|H2L6P7|H2L6P7_ORYLA Uncharacterized protein OS=Oryzias latipes OX=8090 GN=psma1 PE=3 SV=2	1	7	7	7	5	5	4	5	5	4	5	5	3	7	5	4	5	5	4	5	5	4	5	5	3	7	5	4	5	5	4	5	5	4	5	5	3	7	5	4	29.4	29.4	29.4	26.312
tr|H2L6X5|H2L6X5_ORYLA	tr|H2L6X5|H2L6X5_ORYLA	7	7	7	tr|H2L6X5|H2L6X5_ORYLA 40S ribosomal protein S13 OS=Oryzias latipes OX=8090 GN=rps13 PE=3 SV=2	1	7	7	7	6	6	5	7	7	7	7	7	7	7	7	7	6	6	5	7	7	7	7	7	7	7	7	7	6	6	5	7	7	7	7	7	7	7	7	7	30.4	30.4	30.4	16.903
tr|H2L7M8|H2L7M8_ORYLA	tr|H2L7M8|H2L7M8_ORYLA	7	7	7	tr|H2L7M8|H2L7M8_ORYLA IF rod domain-containing protein OS=Oryzias latipes OX=8090 GN=LOC101169203 PE=4 SV=1	1	7	7	7	6	6	5	5	5	5	0	0	0	1	0	0	6	6	5	5	5	5	0	0	0	1	0	0	6	6	5	5	5	5	0	0	0	1	0	0	20.6	20.6	20.6	47.922
tr|H2L7U1|H2L7U1_ORYLA	tr|H2L7U1|H2L7U1_ORYLA	7	7	7	tr|H2L7U1|H2L7U1_ORYLA 60S ribosomal protein L27 OS=Oryzias latipes OX=8090 GN=rpl27 PE=3 SV=1	1	7	7	7	7	6	6	7	7	7	7	7	7	7	6	6	7	6	6	7	7	7	7	7	7	7	6	6	7	6	6	7	7	7	7	7	7	7	6	6	45.6	45.6	45.6	15.812
tr|H2LA33|H2LA33_ORYLA;tr|H2LA37|H2LA37_ORYLA;tr|H2M296|H2M296_ORYLA;tr|A0A3B3H3K3|A0A3B3H3K3_ORYLA;tr|H2M298|H2M298_ORYLA	tr|H2LA33|H2LA33_ORYLA;tr|H2LA37|H2LA37_ORYLA	7;6;1;1;1	7;6;1;1;1	7;6;1;1;1	tr|H2LA33|H2LA33_ORYLA Uncharacterized protein OS=Oryzias latipes OX=8090 GN=napa PE=3 SV=2;tr|H2LA37|H2LA37_ORYLA TPR_REGION domain-containing protein OS=Oryzias latipes OX=8090 GN=napa PE=3 SV=2	5	7	7	7	7	5	6	5	3	3	6	4	4	6	4	4	7	5	6	5	3	3	6	4	4	6	4	4	7	5	6	5	3	3	6	4	4	6	4	4	27.8	27.8	27.8	33.256
tr|H2LAP2|H2LAP2_ORYLA;tr|H2M6T6|H2M6T6_ORYLA	tr|H2LAP2|H2LAP2_ORYLA	7;3	7;3	7;3	tr|H2LAP2|H2LAP2_ORYLA Aldo_ket_red domain-containing protein OS=Oryzias latipes OX=8090 GN=LOC101175316 PE=3 SV=2	2	7	7	7	7	7	7	7	7	7	7	6	6	7	7	7	7	7	7	7	7	7	7	6	6	7	7	7	7	7	7	7	7	7	7	6	6	7	7	7	22.7	22.7	22.7	37.448
tr|H2LD69|H2LD69_ORYLA;tr|H2LD71|H2LD71_ORYLA	tr|H2LD69|H2LD69_ORYLA;tr|H2LD71|H2LD71_ORYLA	7;7	7;7	7;7	tr|H2LD69|H2LD69_ORYLA Uncharacterized protein OS=Oryzias latipes OX=8090 GN=twf1 PE=3 SV=2;tr|H2LD71|H2LD71_ORYLA Uncharacterized protein OS=Oryzias latipes OX=8090 GN=twf1 PE=3 SV=2	2	7	7	7	6	6	6	5	5	5	6	6	6	6	4	4	6	6	6	5	5	5	6	6	6	6	4	4	6	6	6	5	5	5	6	6	6	6	4	4	22.5	22.5	22.5	39.772
tr|H2LDD7|H2LDD7_ORYLA	tr|H2LDD7|H2LDD7_ORYLA	7	7	7	tr|H2LDD7|H2LDD7_ORYLA Nop domain-containing protein OS=Oryzias latipes OX=8090 GN=nop58 PE=3 SV=2	1	7	7	7	7	7	7	7	7	7	7	7	6	7	7	7	7	7	7	7	7	7	7	7	6	7	7	7	7	7	7	7	7	7	7	7	6	7	7	7	19.1	19.1	19.1	59.671
tr|H2LE57|H2LE57_ORYLA;tr|H2LG42|H2LG42_ORYLA	tr|H2LE57|H2LE57_ORYLA	7;1	7;1	7;1	tr|H2LE57|H2LE57_ORYLA Uncharacterized protein OS=Oryzias latipes OX=8090 GN=LOC101165167 PE=3 SV=1	2	7	7	7	6	7	7	5	4	5	7	6	5	6	7	6	6	7	7	5	4	5	7	6	5	6	7	6	6	7	7	5	4	5	7	6	5	6	7	6	35	35	35	23.405
tr|H2LEP3|H2LEP3_ORYLA;tr|H2LEP1|H2LEP1_ORYLA	tr|H2LEP3|H2LEP3_ORYLA;tr|H2LEP1|H2LEP1_ORYLA	7;7	7;7	7;7	tr|H2LEP3|H2LEP3_ORYLA eIF2B_5 domain-containing protein OS=Oryzias latipes OX=8090 GN=eif2s2 PE=3 SV=2;tr|H2LEP1|H2LEP1_ORYLA eIF2B_5 domain-containing protein OS=Oryzias latipes OX=8090 GN=eif2s2 PE=3 SV=2	2	7	7	7	5	6	6	4	5	4	5	4	5	3	4	6	5	6	6	4	5	4	5	4	5	3	4	6	5	6	6	4	5	4	5	4	5	3	4	6	26.7	26.7	26.7	37.512
tr|H2LFU7|H2LFU7_ORYLA	tr|H2LFU7|H2LFU7_ORYLA	7	7	7	tr|H2LFU7|H2LFU7_ORYLA Glycerate kinase OS=Oryzias latipes OX=8090 GN=glyctk PE=3 SV=2	1	7	7	7	7	7	7	6	6	6	5	7	7	6	6	6	7	7	7	6	6	6	5	7	7	6	6	6	7	7	7	6	6	6	5	7	7	6	6	6	18.2	18.2	18.2	61
tr|H2LH70|H2LH70_ORYLA	tr|H2LH70|H2LH70_ORYLA	7	7	7	tr|H2LH70|H2LH70_ORYLA Diablo homolog, mitochondrial OS=Oryzias latipes OX=8090 GN=LOC101159282 PE=4 SV=1	1	7	7	7	5	6	6	5	6	6	4	5	5	6	6	6	5	6	6	5	6	6	4	5	5	6	6	6	5	6	6	5	6	6	4	5	5	6	6	6	28.5	28.5	28.5	27.531
tr|H2LH85|H2LH85_ORYLA;tr|H2LH84|H2LH84_ORYLA	tr|H2LH85|H2LH85_ORYLA;tr|H2LH84|H2LH84_ORYLA	7;7	7;7	7;7	tr|H2LH85|H2LH85_ORYLA Uncharacterized protein OS=Oryzias latipes OX=8090 GN=phyhd1 PE=4 SV=2;tr|H2LH84|H2LH84_ORYLA Uncharacterized protein OS=Oryzias latipes OX=8090 GN=phyhd1 PE=4 SV=1	2	7	7	7	6	6	5	5	6	5	6	7	5	7	7	5	6	6	5	5	6	5	6	7	5	7	7	5	6	6	5	5	6	5	6	7	5	7	7	5	34.2	34.2	34.2	31.046
tr|H2LL89|H2LL89_ORYLA	tr|H2LL89|H2LL89_ORYLA	7	7	7	tr|H2LL89|H2LL89_ORYLA Glucosidase 2 subunit beta OS=Oryzias latipes OX=8090 GN=prkcsh PE=4 SV=2	1	7	7	7	5	7	7	3	6	4	4	6	5	6	7	6	5	7	7	3	6	4	4	6	5	6	7	6	5	7	7	3	6	4	4	6	5	6	7	6	20.8	20.8	20.8	59.292
tr|H2LLQ6|H2LLQ6_ORYLA	tr|H2LLQ6|H2LLQ6_ORYLA	7	7	7	tr|H2LLQ6|H2LLQ6_ORYLA ATP synthase subunit O, mitochondrial OS=Oryzias latipes OX=8090 GN=atp5po PE=3 SV=2	1	7	7	7	5	5	5	5	6	5	5	5	5	6	5	5	5	5	5	5	6	5	5	5	5	6	5	5	5	5	5	5	6	5	5	5	5	6	5	5	32	32	32	22.115
tr|H2LQ36|H2LQ36_ORYLA	tr|H2LQ36|H2LQ36_ORYLA	7	7	7	tr|H2LQ36|H2LQ36_ORYLA Uncharacterized protein OS=Oryzias latipes OX=8090 GN=amacr PE=3 SV=2	1	7	7	7	6	6	6	7	5	6	7	6	7	7	7	7	6	6	6	7	5	6	7	6	7	7	7	7	6	6	6	7	5	6	7	6	7	7	7	7	25.9	25.9	25.9	41.456
tr|H2LQC2|H2LQC2_ORYLA;tr|H2LQB9|H2LQB9_ORYLA;tr|H2LBF3|H2LBF3_ORYLA;tr|A0A3B3IH45|A0A3B3IH45_ORYLA;tr|A0A3B3I9P8|A0A3B3I9P8_ORYLA;tr|H2LBF1|H2LBF1_ORYLA;tr|A0A3B3HUQ1|A0A3B3HUQ1_ORYLA;tr|A0A3B3HVU3|A0A3B3HVU3_ORYLA	tr|H2LQC2|H2LQC2_ORYLA;tr|H2LQB9|H2LQB9_ORYLA	7;7;1;1;1;1;1;1	7;7;1;1;1;1;1;1	7;7;1;1;1;1;1;1	tr|H2LQC2|H2LQC2_ORYLA Pyruvate dehydrogenase E1 component subunit alpha OS=Oryzias latipes OX=8090 GN=LOC101165911 PE=4 SV=2;tr|H2LQB9|H2LQB9_ORYLA Pyruvate dehydrogenase E1 component subunit alpha OS=Oryzias latipes OX=8090 GN=LOC101165911 PE=4 SV=2	8	7	7	7	4	6	5	5	5	5	5	6	6	7	5	5	4	6	5	5	5	5	5	6	6	7	5	5	4	6	5	5	5	5	5	6	6	7	5	5	19.2	19.2	19.2	43.031
tr|H2LS08|H2LS08_ORYLA	tr|H2LS08|H2LS08_ORYLA	7	7	7	tr|H2LS08|H2LS08_ORYLA DAO domain-containing protein OS=Oryzias latipes OX=8090 GN=dao PE=3 SV=2	1	7	7	7	4	5	5	6	6	5	7	6	5	4	4	4	4	5	5	6	6	5	7	6	5	4	4	4	4	5	5	6	6	5	7	6	5	4	4	4	23.2	23.2	23.2	38.962
tr|H2LSV4|H2LSV4_ORYLA;tr|H2LSV6|H2LSV6_ORYLA	tr|H2LSV4|H2LSV4_ORYLA;tr|H2LSV6|H2LSV6_ORYLA	7;6	7;6	7;6	tr|H2LSV4|H2LSV4_ORYLA Profilin OS=Oryzias latipes OX=8090 GN=LOC101161232 PE=3 SV=2;tr|H2LSV6|H2LSV6_ORYLA Profilin OS=Oryzias latipes OX=8090 GN=LOC101161232 PE=3 SV=2	2	7	7	7	7	7	7	6	7	5	7	6	5	7	7	6	7	7	7	6	7	5	7	6	5	7	7	6	7	7	7	6	7	5	7	6	5	7	7	6	33.8	33.8	33.8	14.967
tr|H2LUG7|H2LUG7_ORYLA	tr|H2LUG7|H2LUG7_ORYLA	7	7	7	tr|H2LUG7|H2LUG7_ORYLA Cystathionine gamma-lyase OS=Oryzias latipes OX=8090 GN=cth PE=3 SV=2	1	7	7	7	7	7	7	6	6	7	7	7	6	7	7	7	7	7	7	6	6	7	7	7	6	7	7	7	7	7	7	6	6	7	7	7	6	7	7	7	20.7	20.7	20.7	45.688
tr|H2LXY3|H2LXY3_ORYLA;tr|H2LBQ8|H2LBQ8_ORYLA	tr|H2LXY3|H2LXY3_ORYLA;tr|H2LBQ8|H2LBQ8_ORYLA	7;4	7;4	3;1	tr|H2LXY3|H2LXY3_ORYLA Uncharacterized protein OS=Oryzias latipes OX=8090 GN=LOC101159016 PE=4 SV=2;tr|H2LBQ8|H2LBQ8_ORYLA Uncharacterized protein OS=Oryzias latipes OX=8090 GN=LOC105354522 PE=4 SV=2	2	7	7	3	5	5	5	6	6	6	6	7	6	5	6	6	5	5	5	6	6	6	6	7	6	5	6	6	1	2	2	2	3	2	2	3	2	1	2	2	39.1	39.1	20.8	21.303
tr|H2LZN7|H2LZN7_ORYLA	tr|H2LZN7|H2LZN7_ORYLA	7	7	7	tr|H2LZN7|H2LZN7_ORYLA Carn_acyltransf domain-containing protein OS=Oryzias latipes OX=8090 GN=crot PE=3 SV=1	1	7	7	7	6	7	7	3	5	7	6	6	7	7	5	5	6	7	7	3	5	7	6	6	7	7	5	5	6	7	7	3	5	7	6	6	7	7	5	5	12.7	12.7	12.7	69.743
tr|H2M002|H2M002_ORYLA	tr|H2M002|H2M002_ORYLA	7	7	7	tr|H2M002|H2M002_ORYLA Diphosphomevalonate decarboxylase OS=Oryzias latipes OX=8090 GN=mvd PE=3 SV=2	1	7	7	7	6	7	6	6	6	6	6	7	5	6	6	7	6	7	6	6	6	6	6	7	5	6	6	7	6	7	6	6	6	6	6	7	5	6	6	7	23	23	23	43.873
tr|H2M295|H2M295_ORYLA	tr|H2M295|H2M295_ORYLA	7	7	7	tr|H2M295|H2M295_ORYLA GTP:AMP phosphotransferase AK3, mitochondrial OS=Oryzias latipes OX=8090 GN=ak4 PE=3 SV=1	1	7	7	7	6	5	4	5	7	5	5	4	6	6	4	3	6	5	4	5	7	5	5	4	6	6	4	3	6	5	4	5	7	5	5	4	6	6	4	3	41.5	41.5	41.5	24.949
tr|H2M751|H2M751_ORYLA;tr|H2M750|H2M750_ORYLA;tr|H2L987|H2L987_ORYLA	tr|H2M751|H2M751_ORYLA;tr|H2M750|H2M750_ORYLA	7;6;1	7;6;1	7;6;1	tr|H2M751|H2M751_ORYLA Flotillin OS=Oryzias latipes OX=8090 GN=flot2 PE=3 SV=2;tr|H2M750|H2M750_ORYLA Flotillin OS=Oryzias latipes OX=8090 GN=flot2 PE=3 SV=2	3	7	7	7	5	6	6	4	6	7	4	6	6	6	7	5	5	6	6	4	6	7	4	6	6	6	7	5	5	6	6	4	6	7	4	6	6	6	7	5	17.4	17.4	17.4	47.508
tr|H2M802|H2M802_ORYLA	tr|H2M802|H2M802_ORYLA	7	7	7	tr|H2M802|H2M802_ORYLA Kininogen OS=Oryzias latipes OX=8090 GN=LOC101173293 PE=2 SV=2	1	7	7	7	7	7	6	6	5	5	6	7	5	7	7	6	7	7	6	6	5	5	6	7	5	7	7	6	7	7	6	6	5	5	6	7	5	7	7	6	24.2	24.2	24.2	40.178
tr|H2M8F2|H2M8F2_ORYLA	tr|H2M8F2|H2M8F2_ORYLA	7	7	5	tr|H2M8F2|H2M8F2_ORYLA H15 domain-containing protein OS=Oryzias latipes OX=8090 PE=3 SV=2	1	7	7	5	7	6	7	7	6	6	7	7	7	6	7	6	7	6	7	7	6	6	7	7	7	6	7	6	5	4	5	5	4	4	5	5	5	4	5	4	33.1	33.1	25.4	12.115
tr|H2M8P3|H2M8P3_ORYLA	tr|H2M8P3|H2M8P3_ORYLA	7	7	7	tr|H2M8P3|H2M8P3_ORYLA ADF-H domain-containing protein OS=Oryzias latipes OX=8090 GN=LOC101164501 PE=3 SV=1	1	7	7	7	7	7	7	7	7	7	7	7	7	7	7	7	7	7	7	7	7	7	7	7	7	7	7	7	7	7	7	7	7	7	7	7	7	7	7	7	36.5	36.5	36.5	18.317
tr|H2M971|H2M971_ORYLA	tr|H2M971|H2M971_ORYLA	7	7	7	tr|H2M971|H2M971_ORYLA Epoxide hydrolase OS=Oryzias latipes OX=8090 GN=LOC101166982 PE=3 SV=1	1	7	7	7	6	7	6	5	6	5	6	6	5	6	6	5	6	7	6	5	6	5	6	6	5	6	6	5	6	7	6	5	6	5	6	6	5	6	6	5	12.6	12.6	12.6	53.232
tr|H2MCS4|H2MCS4_ORYLA;tr|H2MCS8|H2MCS8_ORYLA	tr|H2MCS4|H2MCS4_ORYLA;tr|H2MCS8|H2MCS8_ORYLA	7;6	7;6	7;6	tr|H2MCS4|H2MCS4_ORYLA Uncharacterized protein OS=Oryzias latipes OX=8090 GN=cryl1 PE=3 SV=1;tr|H2MCS8|H2MCS8_ORYLA Uncharacterized protein OS=Oryzias latipes OX=8090 GN=cryl1 PE=3 SV=2	2	7	7	7	4	3	4	4	4	5	3	3	5	7	7	5	4	3	4	4	4	5	3	3	5	7	7	5	4	3	4	4	4	5	3	3	5	7	7	5	15.5	15.5	15.5	35.202
tr|H2MEZ4|H2MEZ4_ORYLA	tr|H2MEZ4|H2MEZ4_ORYLA	7	7	6	tr|H2MEZ4|H2MEZ4_ORYLA Uncharacterized protein OS=Oryzias latipes OX=8090 GN=LOC101167304 PE=4 SV=1	1	7	7	6	6	5	5	6	6	5	6	6	5	6	6	5	6	5	5	6	6	5	6	6	5	6	6	5	5	4	4	5	5	4	5	5	4	5	5	4	24.7	24.7	22.9	42.04
tr|H2MFY0|H2MFY0_ORYLA	tr|H2MFY0|H2MFY0_ORYLA	7	7	7	tr|H2MFY0|H2MFY0_ORYLA S-formylglutathione hydrolase OS=Oryzias latipes OX=8090 GN=esd PE=3 SV=1	1	7	7	7	7	7	7	6	7	6	7	7	7	7	7	7	7	7	7	6	7	6	7	7	7	7	7	7	7	7	7	6	7	6	7	7	7	7	7	7	28.7	28.7	28.7	31.035
tr|H2MG96|H2MG96_ORYLA	tr|H2MG96|H2MG96_ORYLA	7	7	7	tr|H2MG96|H2MG96_ORYLA Succinate--CoA ligase [ADP-forming] subunit beta, mitochondrial OS=Oryzias latipes OX=8090 GN=sucla2 PE=3 SV=1	1	7	7	7	5	6	5	6	6	6	6	4	5	5	4	4	5	6	5	6	6	6	6	4	5	5	4	4	5	6	5	6	6	6	6	4	5	5	4	4	14.6	14.6	14.6	50.106
tr|H2MGV3|H2MGV3_ORYLA	tr|H2MGV3|H2MGV3_ORYLA	7	7	7	tr|H2MGV3|H2MGV3_ORYLA Uncharacterized protein OS=Oryzias latipes OX=8090 GN=comt PE=3 SV=1	1	7	7	7	6	7	7	7	7	6	6	7	6	5	7	6	6	7	7	7	7	6	6	7	6	5	7	6	6	7	7	7	7	6	6	7	6	5	7	6	31.1	31.1	31.1	29.924
tr|H2MVU8|H2MVU8_ORYLA;tr|H2MKF6|H2MKF6_ORYLA;tr|H2MFU7|H2MFU7_ORYLA;tr|H2MKD4|H2MKD4_ORYLA;tr|A0A3B3IFR1|A0A3B3IFR1_ORYLA;tr|H2MKD7|H2MKD7_ORYLA;tr|A0A3B3HTY1|A0A3B3HTY1_ORYLA;tr|H2MN89|H2MN89_ORYLA;tr|H2MN83|H2MN83_ORYLA;tr|H2M9L7|H2M9L7_ORYLA;tr|A0A3B3HY70|A0A3B3HY70_ORYLA	tr|H2MVU8|H2MVU8_ORYLA;tr|H2MKF6|H2MKF6_ORYLA;tr|H2MFU7|H2MFU7_ORYLA;tr|H2MKD4|H2MKD4_ORYLA;tr|A0A3B3IFR1|A0A3B3IFR1_ORYLA;tr|H2MKD7|H2MKD7_ORYLA;tr|A0A3B3HTY1|A0A3B3HTY1_ORYLA	7;7;6;6;5;5;5;1;1;1;1	7;7;6;6;5;5;5;1;1;1;1	7;7;6;6;5;5;5;1;1;1;1	tr|H2MVU8|H2MVU8_ORYLA Uncharacterized protein OS=Oryzias latipes OX=8090 GN=RAB11A PE=4 SV=1;tr|H2MKF6|H2MKF6_ORYLA Uncharacterized protein OS=Oryzias latipes OX=8090 GN=LOC101160399 PE=4 SV=1;tr|H2MFU7|H2MFU7_ORYLA Uncharacterized protein OS=Oryzias lati	11	7	7	7	4	6	4	4	4	4	5	5	5	5	5	5	4	6	4	4	4	4	5	5	5	5	5	5	4	6	4	4	4	4	5	5	5	5	5	5	32.1	32.1	32.1	24.307
tr|H2MLP5|H2MLP5_ORYLA;tr|H2MLP6|H2MLP6_ORYLA	tr|H2MLP5|H2MLP5_ORYLA;tr|H2MLP6|H2MLP6_ORYLA	7;7	7;7	7;7	tr|H2MLP5|H2MLP5_ORYLA Peptidase S53 domain-containing protein OS=Oryzias latipes OX=8090 GN=tpp1 PE=4 SV=2;tr|H2MLP6|H2MLP6_ORYLA Peptidase S53 domain-containing protein OS=Oryzias latipes OX=8090 GN=tpp1 PE=4 SV=2	2	7	7	7	6	7	6	6	5	6	6	5	6	6	6	6	6	7	6	6	5	6	6	5	6	6	6	6	6	7	6	6	5	6	6	5	6	6	6	6	17.8	17.8	17.8	59.052
tr|H2MM34|H2MM34_ORYLA;tr|H2MMF4|H2MMF4_ORYLA;tr|A0A3B3HTJ0|A0A3B3HTJ0_ORYLA	tr|H2MM34|H2MM34_ORYLA	7;1;1	7;1;1	7;1;1	tr|H2MM34|H2MM34_ORYLA Uncharacterized protein OS=Oryzias latipes OX=8090 GN=LOC101174147 PE=3 SV=1	3	7	7	7	6	5	4	2	3	4	3	2	2	4	4	3	6	5	4	2	3	4	3	2	2	4	4	3	6	5	4	2	3	4	3	2	2	4	4	3	22.6	22.6	22.6	26.083
tr|H2MMD3|H2MMD3_ORYLA;tr|A0A3B3ILG3|A0A3B3ILG3_ORYLA	tr|H2MMD3|H2MMD3_ORYLA;tr|A0A3B3ILG3|A0A3B3ILG3_ORYLA	7;5	7;5	5;5	tr|H2MMD3|H2MMD3_ORYLA Proteasome subunit alpha type OS=Oryzias latipes OX=8090 GN=LOC101162259 PE=3 SV=1;tr|A0A3B3ILG3|A0A3B3ILG3_ORYLA Uncharacterized protein OS=Oryzias latipes OX=8090 GN=LOC101162259 PE=3 SV=1	2	7	7	5	7	7	6	6	6	6	7	7	6	7	6	6	7	7	6	6	6	6	7	7	6	7	6	6	5	5	4	4	4	4	5	5	4	5	4	4	32.1	32.1	24.4	27.4
tr|H2MMN6|H2MMN6_ORYLA;tr|A0A3B3IL50|A0A3B3IL50_ORYLA;REV__tr|A0A3B3HFA9|A0A3B3HFA9_ORYLA	tr|H2MMN6|H2MMN6_ORYLA;tr|A0A3B3IL50|A0A3B3IL50_ORYLA	7;6;1	7;6;1	7;6;1	tr|H2MMN6|H2MMN6_ORYLA Proteasome subunit alpha type OS=Oryzias latipes OX=8090 GN=psma5 PE=3 SV=1;tr|A0A3B3IL50|A0A3B3IL50_ORYLA Proteasome subunit alpha type OS=Oryzias latipes OX=8090 GN=psma5 PE=3 SV=1	3	7	7	7	6	6	7	5	5	5	6	5	5	6	6	6	6	6	7	5	5	5	6	5	5	6	6	6	6	6	7	5	5	5	6	5	5	6	6	6	42.7	42.7	42.7	26.448
tr|H2MN62|H2MN62_ORYLA	tr|H2MN62|H2MN62_ORYLA	7	7	7	tr|H2MN62|H2MN62_ORYLA Uncharacterized protein OS=Oryzias latipes OX=8090 GN=lmna PE=4 SV=2	1	7	7	7	5	4	4	5	5	5	6	6	6	4	4	4	5	4	4	5	5	5	6	6	6	4	4	4	5	4	4	5	5	5	6	6	6	4	4	4	15.3	15.3	15.3	71.032
tr|H2MN90|H2MN90_ORYLA	tr|H2MN90|H2MN90_ORYLA	7	7	7	tr|H2MN90|H2MN90_ORYLA Uncharacterized protein OS=Oryzias latipes OX=8090 GN=tomm70 PE=4 SV=2	1	7	7	7	6	7	7	5	4	5	3	5	5	7	5	5	6	7	7	5	4	5	3	5	5	7	5	5	6	7	7	5	4	5	3	5	5	7	5	5	16.1	16.1	16.1	65.189
tr|H2MRA6|H2MRA6_ORYLA;tr|A0A3B3HG77|A0A3B3HG77_ORYLA	tr|H2MRA6|H2MRA6_ORYLA;tr|A0A3B3HG77|A0A3B3HG77_ORYLA	7;5	7;5	6;4	tr|H2MRA6|H2MRA6_ORYLA Uncharacterized protein OS=Oryzias latipes OX=8090 GN=col1 PE=4 SV=1;tr|A0A3B3HG77|A0A3B3HG77_ORYLA Uncharacterized protein OS=Oryzias latipes OX=8090 GN=col1 PE=4 SV=1	2	7	7	6	4	7	6	5	5	5	4	7	6	6	7	6	4	7	6	5	5	5	4	7	6	6	7	6	4	6	5	5	4	4	4	6	5	6	6	5	7.5	7.5	6.9	137.02
tr|H2MRI0|H2MRI0_ORYLA;tr|H2M0F2|H2M0F2_ORYLA;tr|H2LRU2|H2LRU2_ORYLA	tr|H2MRI0|H2MRI0_ORYLA	7;2;1	7;2;1	7;2;1	tr|H2MRI0|H2MRI0_ORYLA Alkaline phosphatase OS=Oryzias latipes OX=8090 GN=alpl PE=3 SV=2	3	7	7	7	5	6	6	6	5	6	3	4	5	5	7	4	5	6	6	6	5	6	3	4	5	5	7	4	5	6	6	6	5	6	3	4	5	5	7	4	19.6	19.6	19.6	56.807
tr|H2MSB3|H2MSB3_ORYLA	tr|H2MSB3|H2MSB3_ORYLA	7	7	7	tr|H2MSB3|H2MSB3_ORYLA Uncharacterized protein OS=Oryzias latipes OX=8090 GN=LOC101175408 PE=4 SV=2	1	7	7	7	6	5	4	5	4	3	4	3	3	3	5	5	6	5	4	5	4	3	4	3	3	3	5	5	6	5	4	5	4	3	4	3	3	3	5	5	29.2	29.2	29.2	37.064
tr|H2MSS6|H2MSS6_ORYLA	tr|H2MSS6|H2MSS6_ORYLA	7	7	7	tr|H2MSS6|H2MSS6_ORYLA UDP-glucose 4-epimerase OS=Oryzias latipes OX=8090 GN=gale PE=3 SV=2	1	7	7	7	6	6	5	5	5	4	6	6	6	6	6	6	6	6	5	5	5	4	6	6	6	6	6	6	6	6	5	5	5	4	6	6	6	6	6	6	24.1	24.1	24.1	38.388
tr|H2MTG5|H2MTG5_ORYLA;tr|A0A3B3HZF0|A0A3B3HZF0_ORYLA	tr|H2MTG5|H2MTG5_ORYLA;tr|A0A3B3HZF0|A0A3B3HZF0_ORYLA	7;6	7;6	7;6	tr|H2MTG5|H2MTG5_ORYLA Ubiquitin carboxyl-terminal hydrolase OS=Oryzias latipes OX=8090 GN=usp14 PE=3 SV=2;tr|A0A3B3HZF0|A0A3B3HZF0_ORYLA Ubiquitin carboxyl-terminal hydrolase OS=Oryzias latipes OX=8090 GN=usp14 PE=3 SV=1	2	7	7	7	6	5	6	3	4	4	6	4	4	5	6	5	6	5	6	3	4	4	6	4	4	5	6	5	6	5	6	3	4	4	6	4	4	5	6	5	16.1	16.1	16.1	55.81
tr|H2MV75|H2MV75_ORYLA;tr|H2MV76|H2MV76_ORYLA	tr|H2MV75|H2MV75_ORYLA;tr|H2MV76|H2MV76_ORYLA	7;6	7;6	7;6	tr|H2MV75|H2MV75_ORYLA 2-amino-3-carboxymuconate-6-semialdehyde decarboxylase OS=Oryzias latipes OX=8090 GN=acmsd PE=3 SV=1;tr|H2MV76|H2MV76_ORYLA 2-amino-3-carboxymuconate-6-semialdehyde decarboxylase OS=Oryzias latipes OX=8090 GN=acmsd PE=3 SV=2	2	7	7	7	6	6	5	5	4	6	6	5	5	6	6	5	6	6	5	5	4	6	6	5	5	6	6	5	6	6	5	5	4	6	6	5	5	6	6	5	19.9	19.9	19.9	37.874
tr|H2MWB6|H2MWB6_ORYLA	tr|H2MWB6|H2MWB6_ORYLA	7	7	7	tr|H2MWB6|H2MWB6_ORYLA Solute carrier family 25 member 20 OS=Oryzias latipes OX=8090 PE=3 SV=2	1	7	7	7	5	6	7	4	6	6	6	7	6	5	6	7	5	6	7	4	6	6	6	7	6	5	6	7	5	6	7	4	6	6	6	7	6	5	6	7	22.8	22.8	22.8	32.866
tr|H2MY51|H2MY51_ORYLA	tr|H2MY51|H2MY51_ORYLA	7	7	7	tr|H2MY51|H2MY51_ORYLA FMN hydroxy acid dehydrogenase domain-containing protein OS=Oryzias latipes OX=8090 GN=hao1 PE=3 SV=2	1	7	7	7	7	7	7	7	6	6	6	7	7	6	6	6	7	7	7	7	6	6	6	7	7	6	6	6	7	7	7	7	6	6	6	7	7	6	6	6	19.5	19.5	19.5	45.872
tr|H2N062|H2N062_ORYLA	tr|H2N062|H2N062_ORYLA	7	7	7	tr|H2N062|H2N062_ORYLA Uncharacterized protein OS=Oryzias latipes OX=8090 GN=rcc1 PE=4 SV=2	1	7	7	7	6	7	6	4	6	6	5	7	6	6	6	4	6	7	6	4	6	6	5	7	6	6	6	4	6	7	6	4	6	6	5	7	6	6	6	4	18	18	18	52.9
tr|H2N069|H2N069_ORYLA	tr|H2N069|H2N069_ORYLA	7	7	7	tr|H2N069|H2N069_ORYLA Importin N-terminal domain-containing protein OS=Oryzias latipes OX=8090 GN=kpnb1 PE=3 SV=1	1	7	7	7	6	5	7	6	6	6	5	4	4	6	7	5	6	5	7	6	6	6	5	4	4	6	7	5	6	5	7	6	6	6	5	4	4	6	7	5	11.2	11.2	11.2	97.365
tr|H2N2B4|H2N2B4_ORYLA	tr|H2N2B4|H2N2B4_ORYLA	7	7	7	tr|H2N2B4|H2N2B4_ORYLA UDPGT domain-containing protein OS=Oryzias latipes OX=8090 PE=3 SV=2	1	7	7	7	6	7	7	6	5	5	5	6	5	6	6	6	6	7	7	6	5	5	5	6	5	6	6	6	6	7	7	6	5	5	5	6	5	6	6	6	11.8	11.8	11.8	69.166
tr|O93446|O93446_ORYLA	tr|O93446|O93446_ORYLA	7	7	7	tr|O93446|O93446_ORYLA Annexin OS=Oryzias latipes OX=8090 GN=anxa1 PE=2 SV=1	1	7	7	7	5	6	6	6	5	5	6	6	6	6	5	7	5	6	6	6	5	5	6	6	6	6	5	7	5	6	6	6	5	5	6	6	6	6	5	7	23.4	23.4	23.4	37.421
tr|A0A3B3H9K8|A0A3B3H9K8_ORYLA;tr|H2LNF6|H2LNF6_ORYLA	tr|A0A3B3H9K8|A0A3B3H9K8_ORYLA;tr|H2LNF6|H2LNF6_ORYLA	7;6	6;5	6;5	tr|A0A3B3H9K8|A0A3B3H9K8_ORYLA Glyceraldehyde-3-phosphate dehydrogenase OS=Oryzias latipes OX=8090 GN=LOC101167730 PE=3 SV=1;tr|H2LNF6|H2LNF6_ORYLA Glyceraldehyde-3-phosphate dehydrogenase OS=Oryzias latipes OX=8090 GN=LOC101167730 PE=3 SV=2	2	7	6	6	6	6	7	7	7	7	7	7	7	5	6	7	5	5	6	6	6	6	6	6	6	4	5	6	5	5	6	6	6	6	6	6	6	4	5	6	24.5	22.4	22.4	35.895
tr|H2MK95|H2MK95_ORYLA;tr|A0A3B3HWQ0|A0A3B3HWQ0_ORYLA	tr|H2MK95|H2MK95_ORYLA;tr|A0A3B3HWQ0|A0A3B3HWQ0_ORYLA	7;7	6;6	6;6	tr|H2MK95|H2MK95_ORYLA 14_3_3 domain-containing protein OS=Oryzias latipes OX=8090 GN=ywhaq PE=3 SV=1;tr|A0A3B3HWQ0|A0A3B3HWQ0_ORYLA 14_3_3 domain-containing protein OS=Oryzias latipes OX=8090 GN=ywhaq PE=3 SV=1	2	7	6	6	6	6	7	7	6	5	7	6	6	7	5	5	5	5	6	6	5	4	6	5	5	6	4	4	5	5	6	6	5	4	6	5	5	6	4	4	22.9	19.7	19.7	28.251
tr|H2M1U8|H2M1U8_ORYLA	tr|H2M1U8|H2M1U8_ORYLA	7	6	6	tr|H2M1U8|H2M1U8_ORYLA Uncharacterized protein OS=Oryzias latipes OX=8090 GN=LOC101164605 PE=4 SV=2	1	7	6	6	6	6	6	5	7	6	6	7	7	4	6	6	5	5	5	4	6	5	5	6	6	3	5	5	5	5	5	4	6	5	5	6	6	3	5	5	24.4	20.8	20.8	39.73
tr|Q2PHF0|Q2PHF0_ORYLA	tr|Q2PHF0|Q2PHF0_ORYLA	7	6	6	tr|Q2PHF0|Q2PHF0_ORYLA Brain-specific fatty acid binding protein OS=Oryzias latipes OX=8090 GN=FABP7 PE=2 SV=1	1	7	6	6	7	7	7	7	7	7	7	7	7	6	6	6	6	6	6	6	6	6	6	6	6	5	5	5	6	6	6	6	6	6	6	6	6	5	5	5	56.1	49.2	49.2	14.932
tr|A0A3B3I4A9|A0A3B3I4A9_ORYLA;tr|H2MJ62|H2MJ62_ORYLA	tr|A0A3B3I4A9|A0A3B3I4A9_ORYLA;tr|H2MJ62|H2MJ62_ORYLA	7;7	5;5	5;5	tr|A0A3B3I4A9|A0A3B3I4A9_ORYLA Uncharacterized protein OS=Oryzias latipes OX=8090 GN=LOC101157528 PE=3 SV=1;tr|H2MJ62|H2MJ62_ORYLA Uncharacterized protein OS=Oryzias latipes OX=8090 GN=LOC101157528 PE=3 SV=2	2	7	5	5	5	6	5	5	5	5	5	6	5	6	7	6	3	4	3	3	3	3	3	4	3	4	5	4	3	4	3	3	3	3	3	4	3	4	5	4	17.6	13	13	52.031
tr|H2MB82|H2MB82_ORYLA	tr|H2MB82|H2MB82_ORYLA	7	5	5	tr|H2MB82|H2MB82_ORYLA IF rod domain-containing protein OS=Oryzias latipes OX=8090 GN=LOC101159648 PE=4 SV=2	1	7	5	5	3	4	2	3	3	4	5	5	4	6	5	5	2	2	0	2	1	2	4	3	2	4	3	3	2	2	0	2	1	2	4	3	2	4	3	3	16.6	13.4	13.4	47.97
tr|H2N078|H2N078_ORYLA	tr|H2N078|H2N078_ORYLA	7	5	5	tr|H2N078|H2N078_ORYLA Uncharacterized protein OS=Oryzias latipes OX=8090 GN=LOC101169416 PE=3 SV=2	1	7	5	5	7	6	6	4	4	4	5	2	4	5	4	6	5	4	4	2	2	2	3	1	2	3	2	4	5	4	4	2	2	2	3	1	2	3	2	4	15.1	11.9	11.9	56.91
tr|A0A3B3IGC2|A0A3B3IGC2_ORYLA	tr|A0A3B3IGC2|A0A3B3IGC2_ORYLA	7	4	2	tr|A0A3B3IGC2|A0A3B3IGC2_ORYLA 14_3_3 domain-containing protein OS=Oryzias latipes OX=8090 GN=ywhag PE=3 SV=1	1	7	4	2	6	7	7	6	6	6	6	6	6	7	6	6	3	4	4	3	3	3	3	3	3	4	3	3	1	2	2	1	1	1	1	1	1	2	1	1	23.5	13.8	4.5	28.275
tr|H2LZK8|H2LZK8_ORYLA	tr|H2LZK8|H2LZK8_ORYLA	7	4	3	tr|H2LZK8|H2LZK8_ORYLA S-adenosylmethionine synthase OS=Oryzias latipes OX=8090 GN=LOC101171015 PE=3 SV=2	1	7	4	3	6	6	6	5	6	6	5	7	7	5	5	6	4	4	4	3	4	4	3	4	4	3	3	4	3	3	3	2	3	3	2	3	3	2	2	3	24.7	16.6	12.8	43.588
tr|H2MIY1|H2MIY1_ORYLA;tr|H2M1G6|H2M1G6_ORYLA	tr|H2MIY1|H2MIY1_ORYLA;tr|H2M1G6|H2M1G6_ORYLA	7;7	4;4	4;4	tr|H2MIY1|H2MIY1_ORYLA 14_3_3 domain-containing protein OS=Oryzias latipes OX=8090 GN=LOC101175099 PE=3 SV=2;tr|H2M1G6|H2M1G6_ORYLA 14_3_3 domain-containing protein OS=Oryzias latipes OX=8090 GN=LOC101175099 PE=3 SV=2	2	7	4	4	6	5	5	6	5	4	6	6	5	6	5	4	3	3	2	3	3	2	3	3	3	4	3	1	3	3	2	3	3	2	3	3	3	4	3	1	20.3	10.5	10.5	36.464
tr|H2MAB5|H2MAB5_ORYLA;tr|H2MAB3|H2MAB3_ORYLA	tr|H2MAB5|H2MAB5_ORYLA;tr|H2MAB3|H2MAB3_ORYLA	7;6	4;3	4;3	tr|H2MAB5|H2MAB5_ORYLA Uncharacterized protein OS=Oryzias latipes OX=8090 GN=LOC101174703 PE=3 SV=2;tr|H2MAB3|H2MAB3_ORYLA Uncharacterized protein OS=Oryzias latipes OX=8090 GN=LOC101174703 PE=3 SV=2	2	7	4	4	6	6	6	6	6	6	7	7	7	6	6	5	4	4	4	4	4	4	4	4	4	4	4	3	4	4	4	4	4	4	4	4	4	4	4	3	27.6	18.2	18.2	21.272
tr|H2L767|H2L767_ORYLA;tr|A0A3B3IBC1|A0A3B3IBC1_ORYLA;tr|H2L762|H2L762_ORYLA;tr|H2L761|H2L761_ORYLA;tr|H2L759|H2L759_ORYLA;tr|A0A3B3HQP2|A0A3B3HQP2_ORYLA;tr|H2L764|H2L764_ORYLA	tr|H2L767|H2L767_ORYLA;tr|A0A3B3IBC1|A0A3B3IBC1_ORYLA;tr|H2L762|H2L762_ORYLA;tr|H2L761|H2L761_ORYLA;tr|H2L759|H2L759_ORYLA;tr|A0A3B3HQP2|A0A3B3HQP2_ORYLA;tr|H2L764|H2L764_ORYLA	7;7;7;7;7;7;7	3;3;3;3;3;3;3	1;1;1;1;1;1;1	tr|H2L767|H2L767_ORYLA IF rod domain-containing protein OS=Oryzias latipes OX=8090 GN=LOC101168116 PE=3 SV=2;tr|A0A3B3IBC1|A0A3B3IBC1_ORYLA IF rod domain-containing protein OS=Oryzias latipes OX=8090 GN=LOC101168116 PE=3 SV=1;tr|H2L762|H2L762_ORYLA IF rod	7	7	3	1	2	6	5	3	6	7	4	7	7	4	5	6	0	2	1	1	2	3	2	3	3	2	2	2	0	1	1	1	1	1	1	1	1	1	1	1	14.2	7.9	2.3	51.923
tr|H2LPD1|H2LPD1_ORYLA	tr|H2LPD1|H2LPD1_ORYLA	7	3	3	tr|H2LPD1|H2LPD1_ORYLA S-adenosylmethionine synthase OS=Oryzias latipes OX=8090 GN=LOC101160913 PE=3 SV=2	1	7	3	3	6	6	6	5	6	5	4	6	7	4	5	5	3	3	3	2	3	2	1	2	3	1	2	2	3	3	3	2	3	2	1	2	3	1	2	2	22.5	10.6	10.6	43.957
tr|H2M6Q1|H2M6Q1_ORYLA	tr|H2M6Q1|H2M6Q1_ORYLA	7	2	2	tr|H2M6Q1|H2M6Q1_ORYLA NTR domain-containing protein OS=Oryzias latipes OX=8090 PE=4 SV=2	1	7	2	2	3	3	5	4	4	4	2	3	4	4	3	6	0	1	0	1	0	1	0	0	0	1	0	1	0	1	0	1	0	1	0	0	0	1	0	1	15.7	4.9	4.9	48.308
tr|A0A3B3IDS3|A0A3B3IDS3_ORYLA	tr|A0A3B3IDS3|A0A3B3IDS3_ORYLA	7	1	1	tr|A0A3B3IDS3|A0A3B3IDS3_ORYLA Sulfotransferase OS=Oryzias latipes OX=8090 GN=LOC105358383 PE=3 SV=1	1	7	1	1	6	6	6	6	4	5	5	5	4	6	5	4	1	1	1	1	1	1	1	1	1	1	1	1	1	1	1	1	1	1	1	1	1	1	1	1	24	4.5	4.5	33.485
tr|H2M444|H2M444_ORYLA	tr|H2M444|H2M444_ORYLA	7	1	1	tr|H2M444|H2M444_ORYLA Uncharacterized protein OS=Oryzias latipes OX=8090 GN=LOC101165274 PE=3 SV=2	1	7	1	1	6	7	7	4	6	5	6	5	6	6	7	6	1	1	1	0	1	0	1	0	0	1	1	1	1	1	1	0	1	0	1	0	0	1	1	1	13.6	2.4	2.4	58.462
tr|H2MR52|H2MR52_ORYLA	tr|H2MR52|H2MR52_ORYLA	7	1	1	tr|H2MR52|H2MR52_ORYLA Collagen type VI alpha 6 chain OS=Oryzias latipes OX=8090 GN=COL6A6 PE=4 SV=2	1	7	1	1	5	5	4	4	5	4	6	6	6	3	4	4	1	1	1	1	1	1	1	1	1	0	1	1	1	1	1	1	1	1	1	1	1	0	1	1	3.9	0.5	0.5	209.66
tr|A0A3B3IH63|A0A3B3IH63_ORYLA;tr|A0A3B3H3E6|A0A3B3H3E6_ORYLA	tr|A0A3B3IH63|A0A3B3IH63_ORYLA;tr|A0A3B3H3E6|A0A3B3H3E6_ORYLA	6;6	6;6	4;4	tr|A0A3B3IH63|A0A3B3IH63_ORYLA UDP-glucuronosyltransferase OS=Oryzias latipes OX=8090 GN=LOC101168388 PE=3 SV=1;tr|A0A3B3H3E6|A0A3B3H3E6_ORYLA UDP-glucuronosyltransferase OS=Oryzias latipes OX=8090 GN=LOC101168388 PE=3 SV=1	2	6	6	4	5	6	6	5	6	6	4	6	6	5	6	5	5	6	6	5	6	6	4	6	6	5	6	5	4	4	4	4	4	4	3	4	4	4	4	3	9.5	9.5	6.1	59.875
tr|A0A3B3H4C0|A0A3B3H4C0_ORYLA;tr|H2M611|H2M611_ORYLA	tr|A0A3B3H4C0|A0A3B3H4C0_ORYLA;tr|H2M611|H2M611_ORYLA	6;6	6;6	6;6	tr|A0A3B3H4C0|A0A3B3H4C0_ORYLA Cathepsin B OS=Oryzias latipes OX=8090 GN=ctsb PE=3 SV=1;tr|H2M611|H2M611_ORYLA Cathepsin B OS=Oryzias latipes OX=8090 GN=ctsb PE=3 SV=2	2	6	6	6	6	6	5	6	6	6	5	5	5	6	6	5	6	6	5	6	6	6	5	5	5	6	6	5	6	6	5	6	6	6	5	5	5	6	6	5	33.9	33.9	33.9	36.256
tr|A0A3B3H560|A0A3B3H560_ORYLA	tr|A0A3B3H560|A0A3B3H560_ORYLA	6	6	6	tr|A0A3B3H560|A0A3B3H560_ORYLA Peptidylprolyl isomerase OS=Oryzias latipes OX=8090 GN=LOC101166420 PE=4 SV=1	1	6	6	6	4	5	6	4	4	4	4	5	5	4	4	5	4	5	6	4	4	4	4	5	5	4	4	5	4	5	6	4	4	4	4	5	5	4	4	5	45.8	45.8	45.8	11.754
tr|A0A3B3H7C3|A0A3B3H7C3_ORYLA	tr|A0A3B3H7C3|A0A3B3H7C3_ORYLA	6	6	6	tr|A0A3B3H7C3|A0A3B3H7C3_ORYLA ATP synthase subunit d, mitochondrial OS=Oryzias latipes OX=8090 GN=atp5pd PE=3 SV=1	1	6	6	6	5	6	6	6	5	6	5	4	6	6	6	5	5	6	6	6	5	6	5	4	6	6	6	5	5	6	6	6	5	6	5	4	6	6	6	5	37.9	37.9	37.9	18.162
tr|A0A3B3H7J4|A0A3B3H7J4_ORYLA;tr|H2L5Q2|H2L5Q2_ORYLA;tr|A0A3B3HAR0|A0A3B3HAR0_ORYLA;tr|A0A3B3HTN9|A0A3B3HTN9_ORYLA;tr|H2LZ84|H2LZ84_ORYLA;tr|H2LR22|H2LR22_ORYLA	tr|A0A3B3H7J4|A0A3B3H7J4_ORYLA;tr|H2L5Q2|H2L5Q2_ORYLA;tr|A0A3B3HAR0|A0A3B3HAR0_ORYLA;tr|A0A3B3HTN9|A0A3B3HTN9_ORYLA;tr|H2LZ84|H2LZ84_ORYLA	6;4;4;4;3;1	6;4;4;4;3;1	6;4;4;4;3;1	tr|A0A3B3H7J4|A0A3B3H7J4_ORYLA Uncharacterized protein OS=Oryzias latipes OX=8090 GN=sar1b PE=3 SV=1;tr|H2L5Q2|H2L5Q2_ORYLA Uncharacterized protein OS=Oryzias latipes OX=8090 GN=sar1b PE=3 SV=2;tr|A0A3B3HAR0|A0A3B3HAR0_ORYLA Uncharacterized protein OS=Oryz	6	6	6	6	3	5	6	4	6	6	4	6	6	3	5	4	3	5	6	4	6	6	4	6	6	3	5	4	3	5	6	4	6	6	4	6	6	3	5	4	25.8	25.8	25.8	22.429
tr|H2L821|H2L821_ORYLA;tr|A0A3B3H9V2|A0A3B3H9V2_ORYLA	tr|H2L821|H2L821_ORYLA;tr|A0A3B3H9V2|A0A3B3H9V2_ORYLA	6;6	6;6	6;6	tr|H2L821|H2L821_ORYLA Delta(24)-sterol reductase OS=Oryzias latipes OX=8090 GN=dhcr24 PE=4 SV=2;tr|A0A3B3H9V2|A0A3B3H9V2_ORYLA Delta(24)-sterol reductase OS=Oryzias latipes OX=8090 GN=dhcr24 PE=4 SV=1	2	6	6	6	4	3	3	4	4	3	5	4	4	4	3	3	4	3	3	4	4	3	5	4	4	4	3	3	4	3	3	4	4	3	5	4	4	4	3	3	12	12	12	59.754
tr|A0A3B3HA52|A0A3B3HA52_ORYLA;tr|H2L3K4|H2L3K4_ORYLA	tr|A0A3B3HA52|A0A3B3HA52_ORYLA	6;2	6;2	6;2	tr|A0A3B3HA52|A0A3B3HA52_ORYLA Succinate dehydrogenase [ubiquinone] iron-sulfur subunit, mitochondrial OS=Oryzias latipes OX=8090 GN=SDHB PE=3 SV=1	2	6	6	6	3	4	4	2	4	3	3	5	5	4	4	5	3	4	4	2	4	3	3	5	5	4	4	5	3	4	4	2	4	3	3	5	5	4	4	5	19.6	19.6	19.6	32.216
tr|A0A3B3HCE6|A0A3B3HCE6_ORYLA;tr|H2LTJ4|H2LTJ4_ORYLA	tr|A0A3B3HCE6|A0A3B3HCE6_ORYLA;tr|H2LTJ4|H2LTJ4_ORYLA	6;4	6;4	6;4	tr|A0A3B3HCE6|A0A3B3HCE6_ORYLA Uncharacterized protein OS=Oryzias latipes OX=8090 GN=decr2 PE=3 SV=1;tr|H2LTJ4|H2LTJ4_ORYLA Uncharacterized protein OS=Oryzias latipes OX=8090 GN=decr2 PE=4 SV=2	2	6	6	6	6	6	6	5	5	6	5	4	5	6	6	6	6	6	6	5	5	6	5	4	5	6	6	6	6	6	6	5	5	6	5	4	5	6	6	6	26.4	26.4	26.4	28.189
tr|A0A3B3HCM3|A0A3B3HCM3_ORYLA	tr|A0A3B3HCM3|A0A3B3HCM3_ORYLA	6	6	6	tr|A0A3B3HCM3|A0A3B3HCM3_ORYLA Uncharacterized protein OS=Oryzias latipes OX=8090 PE=4 SV=1	1	6	6	6	5	5	6	4	5	5	5	6	5	5	4	6	5	5	6	4	5	5	5	6	5	5	4	6	5	5	6	4	5	5	5	6	5	5	4	6	19.8	19.8	19.8	36.283
tr|A0A3B3IK84|A0A3B3IK84_ORYLA;tr|A0A3B3HDK7|A0A3B3HDK7_ORYLA;tr|H2LKF5|H2LKF5_ORYLA;tr|H2LKF2|H2LKF2_ORYLA	tr|A0A3B3IK84|A0A3B3IK84_ORYLA;tr|A0A3B3HDK7|A0A3B3HDK7_ORYLA;tr|H2LKF5|H2LKF5_ORYLA;tr|H2LKF2|H2LKF2_ORYLA	6;6;6;4	6;6;6;4	4;4;4;4	tr|A0A3B3IK84|A0A3B3IK84_ORYLA Heterogeneous nuclear ribonucleoprotein K OS=Oryzias latipes OX=8090 GN=hnrnpk PE=4 SV=1;tr|A0A3B3HDK7|A0A3B3HDK7_ORYLA Heterogeneous nuclear ribonucleoprotein K OS=Oryzias latipes OX=8090 GN=hnrnpk PE=4 SV=1;tr|H2LKF5|H2LKF5	4	6	6	4	5	5	5	4	5	6	5	6	5	6	6	5	5	5	5	4	5	6	5	6	5	6	6	5	4	4	4	3	4	4	4	4	4	4	4	3	18.5	18.5	13.7	46.19
tr|A0A3B3HF21|A0A3B3HF21_ORYLA	tr|A0A3B3HF21|A0A3B3HF21_ORYLA	6	6	6	tr|A0A3B3HF21|A0A3B3HF21_ORYLA Uncharacterized protein OS=Oryzias latipes OX=8090 GN=dhrs4 PE=4 SV=1	1	6	6	6	6	6	6	6	6	5	6	6	6	6	6	6	6	6	6	6	6	5	6	6	6	6	6	6	6	6	6	6	6	5	6	6	6	6	6	6	25.5	25.5	25.5	30.041
tr|A0A3B3HGE3|A0A3B3HGE3_ORYLA;tr|A0A3B3INS7|A0A3B3INS7_ORYLA	tr|A0A3B3HGE3|A0A3B3HGE3_ORYLA;tr|A0A3B3INS7|A0A3B3INS7_ORYLA	6;6	6;6	1;1	tr|A0A3B3HGE3|A0A3B3HGE3_ORYLA Tr-type G domain-containing protein OS=Oryzias latipes OX=8090 GN=LOC101175535 PE=4 SV=1;tr|A0A3B3INS7|A0A3B3INS7_ORYLA Tr-type G domain-containing protein OS=Oryzias latipes OX=8090 GN=LOC101175535 PE=4 SV=1	2	6	6	1	5	4	2	3	2	3	5	4	3	4	4	1	5	4	2	3	2	3	5	4	3	4	4	1	1	0	0	0	0	0	1	0	0	0	0	0	10.7	10.7	2.3	62.97
tr|A0A3B3HGT5|A0A3B3HGT5_ORYLA;tr|H2MI57|H2MI57_ORYLA	tr|A0A3B3HGT5|A0A3B3HGT5_ORYLA;tr|H2MI57|H2MI57_ORYLA	6;6	6;6	6;6	tr|A0A3B3HGT5|A0A3B3HGT5_ORYLA 2-hydroxyacyl-CoA lyase 2 OS=Oryzias latipes OX=8090 GN=ilvbl PE=3 SV=1;tr|H2MI57|H2MI57_ORYLA 2-hydroxyacyl-CoA lyase 2 OS=Oryzias latipes OX=8090 GN=ilvbl PE=3 SV=2	2	6	6	6	5	5	5	5	5	5	4	5	5	4	3	3	5	5	5	5	5	5	4	5	5	4	3	3	5	5	5	5	5	5	4	5	5	4	3	3	13.3	13.3	13.3	62.267
tr|A0A3B3HL19|A0A3B3HL19_ORYLA;tr|H2MHG6|H2MHG6_ORYLA;sp|Q6JZS3|CP1A1_ORYLA	tr|A0A3B3HL19|A0A3B3HL19_ORYLA;tr|H2MHG6|H2MHG6_ORYLA;sp|Q6JZS3|CP1A1_ORYLA	6;6;4	6;6;4	6;6;4	tr|A0A3B3HL19|A0A3B3HL19_ORYLA CYPIA1 OS=Oryzias latipes OX=8090 GN=cyp1a PE=3 SV=1;tr|H2MHG6|H2MHG6_ORYLA CYPIA1 OS=Oryzias latipes OX=8090 GN=cyp1a PE=3 SV=2;sp|Q6JZS3|CP1A1_ORYLA Cytochrome P450 1A1 OS=Oryzias latipes OX=8090 GN=cyp1a1 PE=3 SV=1	3	6	6	6	5	3	3	1	1	1	5	5	4	6	6	6	5	3	3	1	1	1	5	5	4	6	6	6	5	3	3	1	1	1	5	5	4	6	6	6	12	12	12	56.142
tr|A0A3B3HMJ0|A0A3B3HMJ0_ORYLA	tr|A0A3B3HMJ0|A0A3B3HMJ0_ORYLA	6	6	6	tr|A0A3B3HMJ0|A0A3B3HMJ0_ORYLA Uncharacterized protein OS=Oryzias latipes OX=8090 GN=LOC101157007 PE=3 SV=1	1	6	6	6	3	4	5	2	4	4	3	4	4	3	4	5	3	4	5	2	4	4	3	4	4	3	4	5	3	4	5	2	4	4	3	4	4	3	4	5	36.8	36.8	36.8	11.911
tr|A0A3B3HN75|A0A3B3HN75_ORYLA;tr|H2N2U1|H2N2U1_ORYLA;tr|A0A3B3I6E9|A0A3B3I6E9_ORYLA;tr|A0A3B3IHX6|A0A3B3IHX6_ORYLA	tr|A0A3B3HN75|A0A3B3HN75_ORYLA;tr|H2N2U1|H2N2U1_ORYLA;tr|A0A3B3I6E9|A0A3B3I6E9_ORYLA;tr|A0A3B3IHX6|A0A3B3IHX6_ORYLA	6;6;6;6	6;6;6;6	6;6;6;6	tr|A0A3B3HN75|A0A3B3HN75_ORYLA Epimerase_2 domain-containing protein OS=Oryzias latipes OX=8090 GN=gne PE=4 SV=1;tr|H2N2U1|H2N2U1_ORYLA Epimerase_2 domain-containing protein OS=Oryzias latipes OX=8090 GN=gne PE=4 SV=2;tr|A0A3B3I6E9|A0A3B3I6E9_ORYLA Epimera	4	6	6	6	5	4	5	4	4	5	4	4	4	5	6	6	5	4	5	4	4	5	4	4	4	5	6	6	5	4	5	4	4	5	4	4	4	5	6	6	8.3	8.3	8.3	81.263
tr|H2MNW8|H2MNW8_ORYLA;tr|A0A3B3HPX3|A0A3B3HPX3_ORYLA;tr|H2MNW6|H2MNW6_ORYLA	tr|H2MNW8|H2MNW8_ORYLA;tr|A0A3B3HPX3|A0A3B3HPX3_ORYLA;tr|H2MNW6|H2MNW6_ORYLA	6;6;6	6;6;6	6;6;6	tr|H2MNW8|H2MNW8_ORYLA Maleylacetoacetate isomerase OS=Oryzias latipes OX=8090 GN=gstz1 PE=3 SV=2;tr|A0A3B3HPX3|A0A3B3HPX3_ORYLA Maleylacetoacetate isomerase OS=Oryzias latipes OX=8090 GN=gstz1 PE=3 SV=1;tr|H2MNW6|H2MNW6_ORYLA Maleylacetoacetate isomerase	3	6	6	6	6	5	5	5	5	6	6	6	5	6	6	5	6	5	5	5	5	6	6	6	5	6	6	5	6	5	5	5	5	6	6	6	5	6	6	5	28.2	28.2	28.2	24.264
tr|A0A3B3HQJ8|A0A3B3HQJ8_ORYLA;tr|H2LA19|H2LA19_ORYLA	tr|A0A3B3HQJ8|A0A3B3HQJ8_ORYLA;tr|H2LA19|H2LA19_ORYLA	6;5	6;5	1;1	tr|A0A3B3HQJ8|A0A3B3HQJ8_ORYLA 3Beta_HSD domain-containing protein OS=Oryzias latipes OX=8090 GN=LOC101172816 PE=3 SV=1;tr|H2LA19|H2LA19_ORYLA 3Beta_HSD domain-containing protein OS=Oryzias latipes OX=8090 GN=LOC101172816 PE=3 SV=2	2	6	6	1	3	4	6	4	5	5	5	6	6	3	5	4	3	4	6	4	5	5	5	6	6	3	5	4	1	1	1	1	0	1	1	1	1	1	1	1	22.1	22.1	3.3	41.225
tr|A0A3B3HT50|A0A3B3HT50_ORYLA	tr|A0A3B3HT50|A0A3B3HT50_ORYLA	6	6	6	tr|A0A3B3HT50|A0A3B3HT50_ORYLA LIM and SH3 domain protein 1 OS=Oryzias latipes OX=8090 GN=lasp1 PE=4 SV=1	1	6	6	6	4	4	5	4	4	3	4	6	6	4	5	5	4	4	5	4	4	3	4	6	6	4	5	5	4	4	5	4	4	3	4	6	6	4	5	5	25.2	25.2	25.2	26.648
tr|A0A3B3HTH5|A0A3B3HTH5_ORYLA;tr|H2LLD6|H2LLD6_ORYLA	tr|A0A3B3HTH5|A0A3B3HTH5_ORYLA;tr|H2LLD6|H2LLD6_ORYLA	6;4	6;4	6;4	tr|A0A3B3HTH5|A0A3B3HTH5_ORYLA Uncharacterized protein OS=Oryzias latipes OX=8090 GN=LOC101164001 PE=4 SV=1;tr|H2LLD6|H2LLD6_ORYLA Uncharacterized protein OS=Oryzias latipes OX=8090 GN=LOC101164001 PE=4 SV=2	2	6	6	6	5	6	6	5	6	5	4	6	6	6	6	6	5	6	6	5	6	5	4	6	6	6	6	6	5	6	6	5	6	5	4	6	6	6	6	6	35.9	35.9	35.9	21.519
tr|A0A3B3HVK8|A0A3B3HVK8_ORYLA;tr|H2L7T6|H2L7T6_ORYLA	tr|A0A3B3HVK8|A0A3B3HVK8_ORYLA;tr|H2L7T6|H2L7T6_ORYLA	6;6	6;6	6;6	tr|A0A3B3HVK8|A0A3B3HVK8_ORYLA Peptidylprolyl isomerase OS=Oryzias latipes OX=8090 GN=fkbp11 PE=4 SV=1;tr|H2L7T6|H2L7T6_ORYLA Peptidylprolyl isomerase OS=Oryzias latipes OX=8090 GN=fkbp11 PE=4 SV=2	2	6	6	6	5	5	5	4	5	5	4	5	5	5	5	5	5	5	5	4	5	5	4	5	5	5	5	5	5	5	5	4	5	5	4	5	5	5	5	5	32.1	32.1	32.1	20.106
tr|H2LK51|H2LK51_ORYLA;tr|A0A3B3HXI4|A0A3B3HXI4_ORYLA	tr|H2LK51|H2LK51_ORYLA;tr|A0A3B3HXI4|A0A3B3HXI4_ORYLA	6;6	6;6	6;6	tr|H2LK51|H2LK51_ORYLA Ribosomal_L18_c domain-containing protein OS=Oryzias latipes OX=8090 GN=RPL5 PE=3 SV=1;tr|A0A3B3HXI4|A0A3B3HXI4_ORYLA Ribosomal_L18_c domain-containing protein OS=Oryzias latipes OX=8090 GN=RPL5 PE=3 SV=1	2	6	6	6	6	4	4	5	4	4	6	5	4	4	3	3	6	4	4	5	4	4	6	5	4	4	3	3	6	4	4	5	4	4	6	5	4	4	3	3	21.5	21.5	21.5	33.999
tr|H2L6Q4|H2L6Q4_ORYLA;tr|A0A3B3HY88|A0A3B3HY88_ORYLA	tr|H2L6Q4|H2L6Q4_ORYLA;tr|A0A3B3HY88|A0A3B3HY88_ORYLA	6;6	6;6	6;6	tr|H2L6Q4|H2L6Q4_ORYLA Uncharacterized protein OS=Oryzias latipes OX=8090 GN=tbt-bp1 PE=4 SV=2;tr|A0A3B3HY88|A0A3B3HY88_ORYLA Uncharacterized protein OS=Oryzias latipes OX=8090 GN=tbt-bp1 PE=4 SV=1	2	6	6	6	6	6	6	6	6	6	6	6	5	6	5	6	6	6	6	6	6	6	6	6	5	6	5	6	6	6	6	6	6	6	6	6	5	6	5	6	18.8	18.8	18.8	23.778
tr|A0A3B3HYF4|A0A3B3HYF4_ORYLA	tr|A0A3B3HYF4|A0A3B3HYF4_ORYLA	6	6	6	tr|A0A3B3HYF4|A0A3B3HYF4_ORYLA Uncharacterized protein OS=Oryzias latipes OX=8090 GN=dap PE=4 SV=1	1	6	6	6	6	6	6	6	6	6	6	6	6	5	4	4	6	6	6	6	6	6	6	6	6	5	4	4	6	6	6	6	6	6	6	6	6	5	4	4	70.1	70.1	70.1	11.594
tr|A0A3B3HZF1|A0A3B3HZF1_ORYLA	tr|A0A3B3HZF1|A0A3B3HZF1_ORYLA	6	6	6	tr|A0A3B3HZF1|A0A3B3HZF1_ORYLA Uncharacterized protein OS=Oryzias latipes OX=8090 PE=4 SV=1	1	6	6	6	5	5	5	5	4	4	5	4	4	5	6	6	5	5	5	5	4	4	5	4	4	5	6	6	5	5	5	5	4	4	5	4	4	5	6	6	43.4	43.4	43.4	20.662
tr|H2MCX0|H2MCX0_ORYLA;tr|A0A3B3I0R4|A0A3B3I0R4_ORYLA;tr|H2MCX1|H2MCX1_ORYLA	tr|H2MCX0|H2MCX0_ORYLA;tr|A0A3B3I0R4|A0A3B3I0R4_ORYLA;tr|H2MCX1|H2MCX1_ORYLA	6;6;6	6;6;6	6;6;6	tr|H2MCX0|H2MCX0_ORYLA PfkB domain-containing protein OS=Oryzias latipes OX=8090 GN=khk PE=4 SV=2;tr|A0A3B3I0R4|A0A3B3I0R4_ORYLA PfkB domain-containing protein OS=Oryzias latipes OX=8090 GN=khk PE=4 SV=1;tr|H2MCX1|H2MCX1_ORYLA Uncharacterized protein OS=Or	3	6	6	6	5	6	6	5	6	5	4	6	6	5	6	6	5	6	6	5	6	5	4	6	6	5	6	6	5	6	6	5	6	5	4	6	6	5	6	6	23.5	23.5	23.5	33.512
tr|A0A3B3I146|A0A3B3I146_ORYLA	tr|A0A3B3I146|A0A3B3I146_ORYLA	6	6	6	tr|A0A3B3I146|A0A3B3I146_ORYLA 60S ribosomal protein L14 OS=Oryzias latipes OX=8090 GN=rpl14 PE=3 SV=1	1	6	6	6	6	5	5	6	5	6	6	5	5	6	5	5	6	5	5	6	5	6	6	5	5	6	5	5	6	5	5	6	5	6	6	5	5	6	5	5	36.5	36.5	36.5	15.988
tr|A0A3B3I175|A0A3B3I175_ORYLA;tr|H2MNV5|H2MNV5_ORYLA	tr|A0A3B3I175|A0A3B3I175_ORYLA;tr|H2MNV5|H2MNV5_ORYLA	6;4	6;4	4;2	tr|A0A3B3I175|A0A3B3I175_ORYLA Tubulin domain-containing protein OS=Oryzias latipes OX=8090 PE=3 SV=1;tr|H2MNV5|H2MNV5_ORYLA Tubulin domain-containing protein OS=Oryzias latipes OX=8090 PE=3 SV=2	2	6	6	4	5	5	6	5	5	5	6	5	5	6	6	6	5	5	6	5	5	5	6	5	5	6	6	6	3	3	4	3	3	3	4	3	3	4	4	4	56.2	56.2	41.5	14.793
tr|A0A3B3I1R4|A0A3B3I1R4_ORYLA;tr|H2MTV7|H2MTV7_ORYLA;tr|A0A3B3HD89|A0A3B3HD89_ORYLA	tr|A0A3B3I1R4|A0A3B3I1R4_ORYLA;tr|H2MTV7|H2MTV7_ORYLA;tr|A0A3B3HD89|A0A3B3HD89_ORYLA	6;4;4	6;4;4	4;2;2	tr|A0A3B3I1R4|A0A3B3I1R4_ORYLA Uncharacterized protein OS=Oryzias latipes OX=8090 GN=LOC101162958 PE=3 SV=1;tr|H2MTV7|H2MTV7_ORYLA Uncharacterized protein OS=Oryzias latipes OX=8090 GN=LOC101162958 PE=3 SV=2;tr|A0A3B3HD89|A0A3B3HD89_ORYLA Uncharacterized p	3	6	6	4	6	6	5	5	5	5	5	5	5	6	6	5	6	6	5	5	5	5	5	5	5	6	6	5	4	4	4	4	4	4	4	4	4	4	4	3	22.4	22.4	15.9	45.142
tr|A0A3B3I247|A0A3B3I247_ORYLA;tr|H2LLD9|H2LLD9_ORYLA	tr|A0A3B3I247|A0A3B3I247_ORYLA;tr|H2LLD9|H2LLD9_ORYLA	6;6	6;6	6;6	tr|A0A3B3I247|A0A3B3I247_ORYLA AAA domain-containing protein OS=Oryzias latipes OX=8090 GN=psmc5 PE=3 SV=1;tr|H2LLD9|H2LLD9_ORYLA AAA domain-containing protein OS=Oryzias latipes OX=8090 GN=psmc5 PE=3 SV=2	2	6	6	6	5	5	5	5	5	5	6	6	6	5	5	5	5	5	5	5	5	5	6	6	6	5	5	5	5	5	5	5	5	5	6	6	6	5	5	5	17.1	17.1	17.1	44.789
tr|Q805B3|Q805B3_ORYLA;tr|H2LEX4|H2LEX4_ORYLA;tr|A0A3B3I2E3|A0A3B3I2E3_ORYLA;tr|A0A3B3ID44|A0A3B3ID44_ORYLA;tr|H2LML7|H2LML7_ORYLA;tr|A0A3B3HC45|A0A3B3HC45_ORYLA;tr|H2LUY6|H2LUY6_ORYLA	tr|Q805B3|Q805B3_ORYLA;tr|H2LEX4|H2LEX4_ORYLA;tr|A0A3B3I2E3|A0A3B3I2E3_ORYLA;tr|A0A3B3ID44|A0A3B3ID44_ORYLA	6;6;6;5;2;2;1	6;6;6;5;2;2;1	6;6;6;5;2;2;1	tr|Q805B3|Q805B3_ORYLA Guanine nucleotide-binding protein beta subunit OS=Oryzias latipes OX=8090 GN=Ol-Gb1 PE=2 SV=1;tr|H2LEX4|H2LEX4_ORYLA WD_REPEATS_REGION domain-containing protein OS=Oryzias latipes OX=8090 GN=LOC101168199 PE=3 SV=1;tr|A0A3B3I2E3|A0A3	7	6	6	6	3	5	5	3	6	6	4	6	5	4	5	5	3	5	5	3	6	6	4	6	5	4	5	5	3	5	5	3	6	6	4	6	5	4	5	5	21.5	21.5	21.5	37.33
tr|A0A3B3I362|A0A3B3I362_ORYLA;tr|Q33C69|Q33C69_ORYLA;tr|Q33CC9|Q33CC9_ORYLA	tr|A0A3B3I362|A0A3B3I362_ORYLA;tr|Q33C69|Q33C69_ORYLA	6;6;1	6;6;1	6;6;1	tr|A0A3B3I362|A0A3B3I362_ORYLA Cytochrome b5 heme-binding domain-containing protein OS=Oryzias latipes OX=8090 GN=pgrmc1 PE=4 SV=1;tr|Q33C69|Q33C69_ORYLA Progestin receptor membrane component 1 OS=Oryzias latipes OX=8090 GN=OlPGRMC1 PE=2 SV=1	3	6	6	6	4	5	5	5	5	4	5	5	4	6	6	5	4	5	5	5	5	4	5	5	4	6	6	5	4	5	5	5	5	4	5	5	4	6	6	5	47.9	47.9	47.9	19.259
tr|A0A3B3I3I6|A0A3B3I3I6_ORYLA	tr|A0A3B3I3I6|A0A3B3I3I6_ORYLA	6	6	4	tr|A0A3B3I3I6|A0A3B3I3I6_ORYLA Cystatin domain-containing protein OS=Oryzias latipes OX=8090 GN=LOC101163695 PE=3 SV=1	1	6	6	4	6	6	6	6	6	5	6	5	6	6	6	6	6	6	6	6	6	5	6	5	6	6	6	6	4	4	4	4	4	3	4	3	4	4	4	4	71.7	71.7	51.5	11.055
tr|A0A3B3IHH3|A0A3B3IHH3_ORYLA;tr|A0A3B3I3W9|A0A3B3I3W9_ORYLA	tr|A0A3B3IHH3|A0A3B3IHH3_ORYLA;tr|A0A3B3I3W9|A0A3B3I3W9_ORYLA	6;6	6;6	6;6	tr|A0A3B3IHH3|A0A3B3IHH3_ORYLA Cathepsin X OS=Oryzias latipes OX=8090 GN=ctsz PE=3 SV=1;tr|A0A3B3I3W9|A0A3B3I3W9_ORYLA Cathepsin X OS=Oryzias latipes OX=8090 GN=ctsz PE=3 SV=1	2	6	6	6	6	6	6	5	6	6	5	6	6	6	6	6	6	6	6	5	6	6	5	6	6	6	6	6	6	6	6	5	6	6	5	6	6	6	6	6	32.7	32.7	32.7	34.081
tr|A0A3B3I464|A0A3B3I464_ORYLA;tr|H2LTD5|H2LTD5_ORYLA;tr|A0A3B3I7G9|A0A3B3I7G9_ORYLA;tr|A0A3B3I7W6|A0A3B3I7W6_ORYLA;tr|H2LAV5|H2LAV5_ORYLA;tr|H2MTE5|H2MTE5_ORYLA;tr|A0A3B3HIJ9|A0A3B3HIJ9_ORYLA;tr|A0A3B3HLG4|A0A3B3HLG4_ORYLA;tr|H2MMQ8|H2MMQ8_ORYLA	tr|A0A3B3I464|A0A3B3I464_ORYLA;tr|H2LTD5|H2LTD5_ORYLA;tr|A0A3B3I7G9|A0A3B3I7G9_ORYLA	6;6;6;2;2;2;2;2;2	6;6;6;2;2;2;2;2;2	4;4;4;2;0;0;0;2;0	tr|A0A3B3I464|A0A3B3I464_ORYLA Uncharacterized protein OS=Oryzias latipes OX=8090 GN=LOC101167617 PE=4 SV=1;tr|H2LTD5|H2LTD5_ORYLA Uncharacterized protein OS=Oryzias latipes OX=8090 GN=LOC101167617 PE=4 SV=1;tr|A0A3B3I7G9|A0A3B3I7G9_ORYLA Uncharacterized p	9	6	6	4	4	5	6	5	6	6	5	6	6	5	6	6	4	5	6	5	6	6	5	6	6	5	6	6	2	3	4	3	4	4	3	4	4	3	4	4	42.4	42.4	31.8	16.86
tr|A0A3B3I656|A0A3B3I656_ORYLA;tr|H2M5I6|H2M5I6_ORYLA	tr|A0A3B3I656|A0A3B3I656_ORYLA;tr|H2M5I6|H2M5I6_ORYLA	6;5	6;5	6;5	tr|A0A3B3I656|A0A3B3I656_ORYLA DUF1907 domain-containing protein OS=Oryzias latipes OX=8090 GN=C11orf54 PE=4 SV=1;tr|H2M5I6|H2M5I6_ORYLA DUF1907 domain-containing protein OS=Oryzias latipes OX=8090 GN=C11orf54 PE=4 SV=2	2	6	6	6	6	5	6	5	5	5	6	6	6	6	5	5	6	5	6	5	5	5	6	6	6	6	5	5	6	5	6	5	5	5	6	6	6	6	5	5	19.5	19.5	19.5	39.558
tr|A0A3B3I6X0|A0A3B3I6X0_ORYLA;tr|H2LP08|H2LP08_ORYLA;tr|A0A3B3INT7|A0A3B3INT7_ORYLA;tr|A0A3B3IBC7|A0A3B3IBC7_ORYLA;tr|A0A3B3HM26|A0A3B3HM26_ORYLA;tr|A0A3B3I3C5|A0A3B3I3C5_ORYLA;tr|A0A3B3IMF7|A0A3B3IMF7_ORYLA;tr|A0A3B3I792|A0A3B3I792_ORYLA;tr|A0A3B3HHA2|A0A3B3HHA2_ORYLA;tr|A0A3B3H3S5|A0A3B3H3S5_ORYLA;tr|A0A3B3IHH2|A0A3B3IHH2_ORYLA	tr|A0A3B3I6X0|A0A3B3I6X0_ORYLA;tr|H2LP08|H2LP08_ORYLA;tr|A0A3B3INT7|A0A3B3INT7_ORYLA;tr|A0A3B3IBC7|A0A3B3IBC7_ORYLA;tr|A0A3B3HM26|A0A3B3HM26_ORYLA;tr|A0A3B3I3C5|A0A3B3I3C5_ORYLA;tr|A0A3B3IMF7|A0A3B3IMF7_ORYLA;tr|A0A3B3I792|A0A3B3I792_ORYLA;tr|A0A3B3HHA2|A0A3B3HHA2_ORYLA;tr|A0A3B3H3S5|A0A3B3H3S5_ORYLA	6;6;5;5;5;5;5;4;4;4;2	6;6;5;5;5;5;5;4;4;4;2	6;6;5;5;5;5;5;4;4;4;2	tr|A0A3B3I6X0|A0A3B3I6X0_ORYLA Cystathionine beta-synthase OS=Oryzias latipes OX=8090 GN=LOC101158999 PE=3 SV=1;tr|H2LP08|H2LP08_ORYLA Cystathionine beta-synthase OS=Oryzias latipes OX=8090 GN=LOC101158999 PE=3 SV=2;tr|A0A3B3INT7|A0A3B3INT7_ORYLA Cystathio	11	6	6	6	5	5	5	6	6	6	6	6	6	6	5	5	5	5	5	6	6	6	6	6	6	6	5	5	5	5	5	6	6	6	6	6	6	6	5	5	13.9	13.9	13.9	60.274
tr|H2MQT7|H2MQT7_ORYLA;tr|A0A3B3I749|A0A3B3I749_ORYLA	tr|H2MQT7|H2MQT7_ORYLA;tr|A0A3B3I749|A0A3B3I749_ORYLA	6;6	6;6	6;6	tr|H2MQT7|H2MQT7_ORYLA Alpha-galactosidase OS=Oryzias latipes OX=8090 GN=naga PE=3 SV=2;tr|A0A3B3I749|A0A3B3I749_ORYLA Alpha-galactosidase OS=Oryzias latipes OX=8090 GN=naga PE=3 SV=1	2	6	6	6	4	5	5	4	4	5	3	4	4	3	5	5	4	5	5	4	4	5	3	4	4	3	5	5	4	5	5	4	4	5	3	4	4	3	5	5	17.4	17.4	17.4	48.818
tr|A0A3B3I7S1|A0A3B3I7S1_ORYLA	tr|A0A3B3I7S1|A0A3B3I7S1_ORYLA	6	6	6	tr|A0A3B3I7S1|A0A3B3I7S1_ORYLA Ribosomal_S7 domain-containing protein OS=Oryzias latipes OX=8090 GN=rps5 PE=3 SV=1	1	6	6	6	4	5	5	4	5	5	4	6	5	6	6	6	4	5	5	4	5	5	4	6	5	6	6	6	4	5	5	4	5	5	4	6	5	6	6	6	18.2	18.2	18.2	22.805
tr|A0A3B3I8K5|A0A3B3I8K5_ORYLA	tr|A0A3B3I8K5|A0A3B3I8K5_ORYLA	6	6	4	tr|A0A3B3I8K5|A0A3B3I8K5_ORYLA Peptidyl-prolyl cis-trans isomerase OS=Oryzias latipes OX=8090 GN=LOC101156984 PE=3 SV=1	1	6	6	4	5	6	6	5	6	6	6	6	6	6	6	6	5	6	6	5	6	6	6	6	6	6	6	6	3	4	4	3	4	4	4	4	4	4	4	4	41.5	41.5	27.4	17.573
tr|A0A3B3ICT9|A0A3B3ICT9_ORYLA;tr|H2L5I9|H2L5I9_ORYLA;tr|H2L3A2|H2L3A2_ORYLA;tr|H2L380|H2L380_ORYLA	tr|A0A3B3ICT9|A0A3B3ICT9_ORYLA;tr|H2L5I9|H2L5I9_ORYLA;tr|H2L3A2|H2L3A2_ORYLA;tr|H2L380|H2L380_ORYLA	6;5;5;5	6;5;5;5	0;0;0;0	tr|A0A3B3ICT9|A0A3B3ICT9_ORYLA H15 domain-containing protein OS=Oryzias latipes OX=8090 PE=3 SV=1;tr|H2L5I9|H2L5I9_ORYLA H15 domain-containing protein OS=Oryzias latipes OX=8090 PE=3 SV=2;tr|H2L3A2|H2L3A2_ORYLA H15 domain-containing protein OS=Oryzias lati	4	6	6	0	4	6	6	5	6	6	5	6	6	6	6	6	4	6	6	5	6	6	5	6	6	6	6	6	0	0	0	0	0	0	0	0	0	0	0	0	14.6	14.6	0	27.129
tr|A0A3B3IEI0|A0A3B3IEI0_ORYLA;tr|H2MI37|H2MI37_ORYLA	tr|A0A3B3IEI0|A0A3B3IEI0_ORYLA;tr|H2MI37|H2MI37_ORYLA	6;6	6;6	6;6	tr|A0A3B3IEI0|A0A3B3IEI0_ORYLA Uncharacterized protein OS=Oryzias latipes OX=8090 GN=LOC101166514 PE=3 SV=1;tr|H2MI37|H2MI37_ORYLA Uncharacterized protein OS=Oryzias latipes OX=8090 GN=LOC101166514 PE=3 SV=2	2	6	6	6	5	6	6	2	4	4	3	4	4	2	5	4	5	6	6	2	4	4	3	4	4	2	5	4	5	6	6	2	4	4	3	4	4	2	5	4	22.7	22.7	22.7	11.273
tr|H2MA78|H2MA78_ORYLA;tr|A0A3B3IF22|A0A3B3IF22_ORYLA;tr|A0A3B3INQ8|A0A3B3INQ8_ORYLA	tr|H2MA78|H2MA78_ORYLA;tr|A0A3B3IF22|A0A3B3IF22_ORYLA;tr|A0A3B3INQ8|A0A3B3INQ8_ORYLA	6;6;6	6;6;6	6;6;6	tr|H2MA78|H2MA78_ORYLA Uncharacterized protein OS=Oryzias latipes OX=8090 GN=cdk5rap3 PE=3 SV=2;tr|A0A3B3IF22|A0A3B3IF22_ORYLA Uncharacterized protein OS=Oryzias latipes OX=8090 GN=cdk5rap3 PE=3 SV=1;tr|A0A3B3INQ8|A0A3B3INQ8_ORYLA Uncharacterized protein O	3	6	6	6	5	4	4	4	5	4	4	3	2	5	4	5	5	4	4	4	5	4	4	3	2	5	4	5	5	4	4	4	5	4	4	3	2	5	4	5	15.2	15.2	15.2	53.72
tr|H2MFX3|H2MFX3_ORYLA;tr|A0A3B3IFU0|A0A3B3IFU0_ORYLA	tr|H2MFX3|H2MFX3_ORYLA;tr|A0A3B3IFU0|A0A3B3IFU0_ORYLA	6;6	6;6	6;6	tr|H2MFX3|H2MFX3_ORYLA Uncharacterized protein OS=Oryzias latipes OX=8090 GN=LOC101161189 PE=3 SV=2;tr|A0A3B3IFU0|A0A3B3IFU0_ORYLA Uncharacterized protein OS=Oryzias latipes OX=8090 GN=LOC101161189 PE=3 SV=1	2	6	6	6	3	3	2	6	6	6	6	6	6	6	3	5	3	3	2	6	6	6	6	6	6	6	3	5	3	3	2	6	6	6	6	6	6	6	3	5	30.6	30.6	30.6	28.368
tr|A0A3B3IG88|A0A3B3IG88_ORYLA;tr|H2LA56|H2LA56_ORYLA	tr|A0A3B3IG88|A0A3B3IG88_ORYLA;tr|H2LA56|H2LA56_ORYLA	6;5	6;5	6;5	tr|A0A3B3IG88|A0A3B3IG88_ORYLA N-acyl-L-amino-acid amidohydrolase OS=Oryzias latipes OX=8090 GN=acy1 PE=3 SV=1;tr|H2LA56|H2LA56_ORYLA N-acyl-L-amino-acid amidohydrolase OS=Oryzias latipes OX=8090 GN=acy1 PE=3 SV=2	2	6	6	6	5	5	5	6	5	3	6	3	4	4	4	4	5	5	5	6	5	3	6	3	4	4	4	4	5	5	5	6	5	3	6	3	4	4	4	4	18.1	18.1	18.1	47.12
tr|A0A3B3IJQ6|A0A3B3IJQ6_ORYLA;tr|H2LLW3|H2LLW3_ORYLA;tr|A0A3B3HRM1|A0A3B3HRM1_ORYLA	tr|A0A3B3IJQ6|A0A3B3IJQ6_ORYLA;tr|H2LLW3|H2LLW3_ORYLA;tr|A0A3B3HRM1|A0A3B3HRM1_ORYLA	6;6;4	6;6;4	6;6;4	tr|A0A3B3IJQ6|A0A3B3IJQ6_ORYLA 60S ribosomal protein L9 OS=Oryzias latipes OX=8090 GN=rpl9 PE=3 SV=1;tr|H2LLW3|H2LLW3_ORYLA 60S ribosomal protein L9 OS=Oryzias latipes OX=8090 GN=rpl9 PE=3 SV=2;tr|A0A3B3HRM1|A0A3B3HRM1_ORYLA 60S ribosomal protein L9 OS=Ory	3	6	6	6	5	5	5	5	5	5	5	5	6	6	6	6	5	5	5	5	5	5	5	5	6	6	6	6	5	5	5	5	5	5	5	5	6	6	6	6	27.6	27.6	27.6	21.834
tr|A0A3B3IKC1|A0A3B3IKC1_ORYLA;tr|H2N1D2|H2N1D2_ORYLA	tr|A0A3B3IKC1|A0A3B3IKC1_ORYLA;tr|H2N1D2|H2N1D2_ORYLA	6;5	6;5	6;5	tr|A0A3B3IKC1|A0A3B3IKC1_ORYLA PCI domain-containing protein OS=Oryzias latipes OX=8090 GN=psmd3 PE=3 SV=1;tr|H2N1D2|H2N1D2_ORYLA PCI domain-containing protein OS=Oryzias latipes OX=8090 GN=psmd3 PE=3 SV=2	2	6	6	6	5	4	4	3	2	3	5	6	5	5	3	4	5	4	4	3	2	3	5	6	5	5	3	4	5	4	4	3	2	3	5	6	5	5	3	4	11.6	11.6	11.6	59.128
tr|H2L2U4|H2L2U4_ORYLA	tr|H2L2U4|H2L2U4_ORYLA	6	6	6	tr|H2L2U4|H2L2U4_ORYLA SH3 domain-containing protein OS=Oryzias latipes OX=8090 GN=cttn PE=4 SV=2	1	6	6	6	4	5	4	3	2	4	3	3	3	4	5	6	4	5	4	3	2	4	3	3	3	4	5	6	4	5	4	3	2	4	3	3	3	4	5	6	16.1	16.1	16.1	55.215
tr|H2L312|H2L312_ORYLA	tr|H2L312|H2L312_ORYLA	6	6	6	tr|H2L312|H2L312_ORYLA Cathepsin D OS=Oryzias latipes OX=8090 GN=LOC101161712 PE=3 SV=2	1	6	6	6	5	5	6	4	6	4	5	3	5	5	5	5	5	5	6	4	6	4	5	3	5	5	5	5	5	5	6	4	6	4	5	3	5	5	5	5	24.2	24.2	24.2	42.821
tr|H2LD49|H2LD49_ORYLA;tr|H2LU55|H2LU55_ORYLA;tr|H2L744|H2L744_ORYLA;tr|H2M8F5|H2M8F5_ORYLA;tr|H2L3Q7|H2L3Q7_ORYLA;tr|H2L503|H2L503_ORYLA;tr|A0A3B3IDC0|A0A3B3IDC0_ORYLA;tr|H2L6K8|H2L6K8_ORYLA;tr|H2L5L2|H2L5L2_ORYLA;tr|A0A3B3IGW5|A0A3B3IGW5_ORYLA;tr|H2L5K1|H2L5K1_ORYLA	tr|H2LD49|H2LD49_ORYLA;tr|H2LU55|H2LU55_ORYLA;tr|H2L744|H2L744_ORYLA;tr|H2M8F5|H2M8F5_ORYLA;tr|H2L3Q7|H2L3Q7_ORYLA;tr|H2L503|H2L503_ORYLA;tr|A0A3B3IDC0|A0A3B3IDC0_ORYLA;tr|H2L6K8|H2L6K8_ORYLA;tr|H2L5L2|H2L5L2_ORYLA;tr|A0A3B3IGW5|A0A3B3IGW5_ORYLA;tr|H2L5K1|H2L5K1_ORYLA	6;6;6;6;6;5;5;5;5;5;5	6;6;6;6;6;5;5;5;5;5;5	6;6;6;6;6;5;5;5;5;5;5	tr|H2LD49|H2LD49_ORYLA Histone H3 OS=Oryzias latipes OX=8090 PE=3 SV=2;tr|H2LU55|H2LU55_ORYLA Histone H3 OS=Oryzias latipes OX=8090 GN=LOC101175183 PE=3 SV=1;tr|H2L744|H2L744_ORYLA Histone H3 OS=Oryzias latipes OX=8090 GN=LOC111947473 PE=3 SV=1;tr|H2M8F5|H	11	6	6	6	4	5	5	5	5	5	4	6	5	6	6	6	4	5	5	5	5	5	4	6	5	6	6	6	4	5	5	5	5	5	4	6	5	6	6	6	29.9	29.9	29.9	15.068
tr|H2L4H7|H2L4H7_ORYLA	tr|H2L4H7|H2L4H7_ORYLA	6	6	6	tr|H2L4H7|H2L4H7_ORYLA Uncharacterized protein OS=Oryzias latipes OX=8090 GN=emilin1 PE=4 SV=2	1	6	6	6	4	5	2	2	4	2	3	2	3	5	6	5	4	5	2	2	4	2	3	2	3	5	6	5	4	5	2	2	4	2	3	2	3	5	6	5	8.2	8.2	8.2	122.01
tr|H2L4K1|H2L4K1_ORYLA;tr|H2LAD4|H2LAD4_ORYLA	tr|H2L4K1|H2L4K1_ORYLA	6;2	6;2	6;2	tr|H2L4K1|H2L4K1_ORYLA Uncharacterized protein OS=Oryzias latipes OX=8090 GN=LOC101157309 PE=3 SV=2	2	6	6	6	5	6	6	4	6	4	5	6	6	5	5	6	5	6	6	4	6	4	5	6	6	5	5	6	5	6	6	4	6	4	5	6	6	5	5	6	17.7	17.7	17.7	34.584
tr|H2L5G8|H2L5G8_ORYLA	tr|H2L5G8|H2L5G8_ORYLA	6	6	6	tr|H2L5G8|H2L5G8_ORYLA Signal recognition particle subunit SRP68 OS=Oryzias latipes OX=8090 GN=srp68 PE=3 SV=2	1	6	6	6	5	5	5	4	4	4	5	6	5	5	6	6	5	5	5	4	4	4	5	6	5	5	6	6	5	5	5	4	4	4	5	6	5	5	6	6	10.1	10.1	10.1	67.45
tr|H2L6B7|H2L6B7_ORYLA;tr|A0A3B3HJN3|A0A3B3HJN3_ORYLA	tr|H2L6B7|H2L6B7_ORYLA;tr|A0A3B3HJN3|A0A3B3HJN3_ORYLA	6;5	6;5	6;5	tr|H2L6B7|H2L6B7_ORYLA Uncharacterized protein OS=Oryzias latipes OX=8090 GN=pebp1 PE=4 SV=1;tr|A0A3B3HJN3|A0A3B3HJN3_ORYLA Uncharacterized protein OS=Oryzias latipes OX=8090 GN=pebp1 PE=4 SV=1	2	6	6	6	6	5	5	5	5	5	5	5	6	5	6	6	6	5	5	5	5	5	5	5	6	5	6	6	6	5	5	5	5	5	5	5	6	5	6	6	40.6	40.6	40.6	20.87
tr|H2L6G0|H2L6G0_ORYLA;tr|A0A3B3I4V1|A0A3B3I4V1_ORYLA	tr|H2L6G0|H2L6G0_ORYLA;tr|A0A3B3I4V1|A0A3B3I4V1_ORYLA	6;4	6;4	6;4	tr|H2L6G0|H2L6G0_ORYLA 60S ribosomal protein L27a OS=Oryzias latipes OX=8090 GN=RPL27A PE=3 SV=2;tr|A0A3B3I4V1|A0A3B3I4V1_ORYLA 60S ribosomal protein L27a OS=Oryzias latipes OX=8090 GN=RPL27A PE=3 SV=1	2	6	6	6	5	5	5	4	5	5	5	5	5	4	5	5	5	5	5	4	5	5	5	5	5	4	5	5	5	5	5	4	5	5	5	5	5	4	5	5	39.2	39.2	39.2	16.566
tr|H2L704|H2L704_ORYLA	tr|H2L704|H2L704_ORYLA	6	6	5	tr|H2L704|H2L704_ORYLA Uncharacterized protein OS=Oryzias latipes OX=8090 GN=NUCB2 PE=3 SV=2	1	6	6	5	3	5	6	3	5	4	3	5	5	4	5	5	3	5	6	3	5	4	3	5	5	4	5	5	3	5	5	3	4	4	3	5	4	4	5	4	17	17	17	47.578
tr|H2L7Z7|H2L7Z7_ORYLA	tr|H2L7Z7|H2L7Z7_ORYLA	6	6	6	tr|H2L7Z7|H2L7Z7_ORYLA Uncharacterized protein OS=Oryzias latipes OX=8090 GN=hsd17b14 PE=4 SV=2	1	6	6	6	6	6	5	4	3	4	5	5	3	6	6	5	6	6	5	4	3	4	5	5	3	6	6	5	6	6	5	4	3	4	5	5	3	6	6	5	22.1	22.1	22.1	28.098
tr|H2L902|H2L902_ORYLA	tr|H2L902|H2L902_ORYLA	6	6	5	tr|H2L902|H2L902_ORYLA WD_REPEATS_REGION domain-containing protein OS=Oryzias latipes OX=8090 GN=sec31a PE=3 SV=2	1	6	6	5	5	6	6	4	4	4	6	4	5	5	5	5	5	6	6	4	4	4	6	4	5	5	5	5	5	5	5	4	4	4	5	4	4	4	4	4	4.6	4.6	4.1	140.11
tr|H2LAM8|H2LAM8_ORYLA	tr|H2LAM8|H2LAM8_ORYLA	6	6	6	tr|H2LAM8|H2LAM8_ORYLA Uncharacterized protein OS=Oryzias latipes OX=8090 GN=cfi PE=4 SV=2	1	6	6	6	6	6	6	4	6	5	6	6	6	6	6	6	6	6	6	4	6	5	6	6	6	6	6	6	6	6	6	4	6	5	6	6	6	6	6	6	12.7	12.7	12.7	71.962
tr|H2LAW8|H2LAW8_ORYLA	tr|H2LAW8|H2LAW8_ORYLA	6	6	6	tr|H2LAW8|H2LAW8_ORYLA Eukaryotic translation initiation factor 4C OS=Oryzias latipes OX=8090 GN=LOC101173816 PE=3 SV=1	1	6	6	6	5	6	4	4	4	4	3	4	4	4	5	5	5	6	4	4	4	4	3	4	4	4	5	5	5	6	4	4	4	4	3	4	4	4	5	5	34	34	34	16.447
tr|H2LC14|H2LC14_ORYLA	tr|H2LC14|H2LC14_ORYLA	6	6	6	tr|H2LC14|H2LC14_ORYLA Prohibitin OS=Oryzias latipes OX=8090 GN=phb2 PE=3 SV=2	1	6	6	6	4	6	6	4	5	5	4	6	6	5	6	6	4	6	6	4	5	5	4	6	6	5	6	6	4	6	6	4	5	5	4	6	6	5	6	6	17.4	17.4	17.4	34.126
tr|H2LDF2|H2LDF2_ORYLA	tr|H2LDF2|H2LDF2_ORYLA	6	6	5	tr|H2LDF2|H2LDF2_ORYLA PKS_ER domain-containing protein OS=Oryzias latipes OX=8090 GN=LOC101167963 PE=4 SV=2	1	6	6	5	5	5	5	4	4	5	5	6	5	5	4	4	5	5	5	4	4	5	5	6	5	5	4	4	4	4	4	3	3	4	4	5	4	4	3	3	26.2	26.2	23.7	51.725
tr|H2LEK8|H2LEK8_ORYLA	tr|H2LEK8|H2LEK8_ORYLA	6	6	6	tr|H2LEK8|H2LEK8_ORYLA UDP-glucuronosyltransferase OS=Oryzias latipes OX=8090 GN=LOC101159946 PE=3 SV=2	1	6	6	6	5	4	3	3	3	3	4	4	4	5	3	6	5	4	3	3	3	3	4	4	4	5	3	6	5	4	3	3	3	3	4	4	4	5	3	6	14.2	14.2	14.2	60.104
tr|H2LGI9|H2LGI9_ORYLA;tr|H2LGJ1|H2LGJ1_ORYLA	tr|H2LGI9|H2LGI9_ORYLA;tr|H2LGJ1|H2LGJ1_ORYLA	6;6	6;6	6;6	tr|H2LGI9|H2LGI9_ORYLA Signal transducer and activator of transcription OS=Oryzias latipes OX=8090 GN=stat3 PE=3 SV=2;tr|H2LGJ1|H2LGJ1_ORYLA Signal transducer and activator of transcription OS=Oryzias latipes OX=8090 GN=stat3 PE=3 SV=2	2	6	6	6	5	6	5	6	5	5	6	6	4	5	4	4	5	6	5	6	5	5	6	6	4	5	4	4	5	6	5	6	5	5	6	6	4	5	4	4	11.9	11.9	11.9	87.637
tr|H2LGU3|H2LGU3_ORYLA	tr|H2LGU3|H2LGU3_ORYLA	6	6	2	tr|H2LGU3|H2LGU3_ORYLA Fatty acid-binding protein 2 OS=Oryzias latipes OX=8090 GN=LOC101164843 PE=3 SV=2	1	6	6	2	6	6	6	6	6	6	6	6	6	5	5	6	6	6	6	6	6	6	6	6	6	5	5	6	2	2	2	2	2	2	2	2	2	1	1	2	38.4	38.4	12.6	18.197
tr|H2LHH1|H2LHH1_ORYLA;tr|H2LHH3|H2LHH3_ORYLA	tr|H2LHH1|H2LHH1_ORYLA;tr|H2LHH3|H2LHH3_ORYLA	6;5	6;5	6;5	tr|H2LHH1|H2LHH1_ORYLA Uncharacterized protein OS=Oryzias latipes OX=8090 GN=sdr16c5 PE=3 SV=1;tr|H2LHH3|H2LHH3_ORYLA Uncharacterized protein OS=Oryzias latipes OX=8090 GN=sdr16c5 PE=3 SV=2	2	6	6	6	4	4	5	4	4	5	5	5	4	5	5	5	4	4	5	4	4	5	5	5	4	5	5	5	4	4	5	4	4	5	5	5	4	5	5	5	21.9	21.9	21.9	33.63
tr|H2LJK7|H2LJK7_ORYLA	tr|H2LJK7|H2LJK7_ORYLA	6	6	6	tr|H2LJK7|H2LJK7_ORYLA Uncharacterized protein OS=Oryzias latipes OX=8090 GN=etnppl PE=3 SV=2	1	6	6	6	4	5	4	3	3	3	3	3	3	6	6	5	4	5	4	3	3	3	3	3	3	6	6	5	4	5	4	3	3	3	3	3	3	6	6	5	15	15	15	53.962
tr|H2LMC7|H2LMC7_ORYLA;tr|H2LMC5|H2LMC5_ORYLA;tr|H2LNC3|H2LNC3_ORYLA;tr|A0A3B3HJU8|A0A3B3HJU8_ORYLA	tr|H2LMC7|H2LMC7_ORYLA;tr|H2LMC5|H2LMC5_ORYLA	6;5;2;2	6;5;2;2	5;4;1;1	tr|H2LMC7|H2LMC7_ORYLA Aldolase_II domain-containing protein OS=Oryzias latipes OX=8090 GN=add1 PE=3 SV=2;tr|H2LMC5|H2LMC5_ORYLA Aldolase_II domain-containing protein OS=Oryzias latipes OX=8090 GN=add1 PE=3 SV=2	4	6	6	5	6	6	4	3	3	2	5	4	5	4	4	3	6	6	4	3	3	2	5	4	5	4	4	3	5	5	3	2	2	1	4	3	4	4	4	2	9.9	9.9	8.9	88.173
tr|H2LNN5|H2LNN5_ORYLA	tr|H2LNN5|H2LNN5_ORYLA	6	6	6	tr|H2LNN5|H2LNN5_ORYLA Succinate--CoA ligase [ADP/GDP-forming] subunit alpha, mitochondrial OS=Oryzias latipes OX=8090 GN=suclg1 PE=3 SV=1	1	6	6	6	4	6	6	3	5	6	3	6	6	4	6	6	4	6	6	3	5	6	3	6	6	4	6	6	4	6	6	3	5	6	3	6	6	4	6	6	22.8	22.8	22.8	34.107
tr|H2LNZ0|H2LNZ0_ORYLA;tr|A0A3B3H928|A0A3B3H928_ORYLA;tr|A0A3B3HZH5|A0A3B3HZH5_ORYLA	tr|H2LNZ0|H2LNZ0_ORYLA;tr|A0A3B3H928|A0A3B3H928_ORYLA;tr|A0A3B3HZH5|A0A3B3HZH5_ORYLA	6;3;3	6;3;3	6;3;3	tr|H2LNZ0|H2LNZ0_ORYLA Uncharacterized protein OS=Oryzias latipes OX=8090 GN=LOC101169045 PE=4 SV=1;tr|A0A3B3H928|A0A3B3H928_ORYLA DJ-1_PfpI domain-containing protein OS=Oryzias latipes OX=8090 GN=LOC101169045 PE=4 SV=1;tr|A0A3B3HZH5|A0A3B3HZH5_ORYLA Uncha	3	6	6	6	4	4	2	1	1	0	3	5	3	5	4	3	4	4	2	1	1	0	3	5	3	5	4	3	4	4	2	1	1	0	3	5	3	5	4	3	28.1	28.1	28.1	24.16
tr|H2LPK4|H2LPK4_ORYLA	tr|H2LPK4|H2LPK4_ORYLA	6	6	5	tr|H2LPK4|H2LPK4_ORYLA Cytochrome b5 heme-binding domain-containing protein OS=Oryzias latipes OX=8090 GN=LOC101156814 PE=3 SV=2	1	6	6	5	2	4	3	5	5	4	6	6	6	4	2	2	2	4	3	5	5	4	6	6	6	4	2	2	1	3	2	4	4	3	5	5	5	3	1	1	13.8	13.8	12.2	52.25
tr|H2LRF8|H2LRF8_ORYLA	tr|H2LRF8|H2LRF8_ORYLA	6	6	6	tr|H2LRF8|H2LRF8_ORYLA Uncharacterized protein OS=Oryzias latipes OX=8090 GN=hadh PE=3 SV=1	1	6	6	6	5	5	5	5	2	3	4	5	2	5	4	5	5	5	5	5	2	3	4	5	2	5	4	5	5	5	5	5	2	3	4	5	2	5	4	5	16.8	16.8	16.8	33.462
tr|H2LTD4|H2LTD4_ORYLA;tr|H2LTD3|H2LTD3_ORYLA	tr|H2LTD4|H2LTD4_ORYLA;tr|H2LTD3|H2LTD3_ORYLA	6;6	6;6	6;6	tr|H2LTD4|H2LTD4_ORYLA Uncharacterized protein OS=Oryzias latipes OX=8090 GN=sfpq PE=4 SV=2;tr|H2LTD3|H2LTD3_ORYLA Uncharacterized protein OS=Oryzias latipes OX=8090 GN=sfpq PE=4 SV=2	2	6	6	6	3	4	4	3	2	4	4	6	4	5	5	5	3	4	4	3	2	4	4	6	4	5	5	5	3	4	4	3	2	4	4	6	4	5	5	5	10.9	10.9	10.9	77.083
tr|H2LTG9|H2LTG9_ORYLA;tr|H2LTG8|H2LTG8_ORYLA	tr|H2LTG9|H2LTG9_ORYLA;tr|H2LTG8|H2LTG8_ORYLA	6;6	6;6	6;6	tr|H2LTG9|H2LTG9_ORYLA Uncharacterized protein OS=Oryzias latipes OX=8090 GN=cpvl PE=3 SV=1;tr|H2LTG8|H2LTG8_ORYLA Uncharacterized protein OS=Oryzias latipes OX=8090 GN=cpvl PE=3 SV=2	2	6	6	6	5	5	5	4	3	3	4	5	4	6	5	5	5	5	5	4	3	3	4	5	4	6	5	5	5	5	5	4	3	3	4	5	4	6	5	5	13.4	13.4	13.4	54.003
tr|H2LVA8|H2LVA8_ORYLA	tr|H2LVA8|H2LVA8_ORYLA	6	6	6	tr|H2LVA8|H2LVA8_ORYLA Uncharacterized protein OS=Oryzias latipes OX=8090 PE=4 SV=2	1	6	6	6	6	5	5	5	5	4	6	5	6	6	4	5	6	5	5	5	5	4	6	5	6	6	4	5	6	5	5	5	5	4	6	5	6	6	4	5	16.4	16.4	16.4	59.18
tr|H2LVA9|H2LVA9_ORYLA	tr|H2LVA9|H2LVA9_ORYLA	6	6	6	tr|H2LVA9|H2LVA9_ORYLA Uncharacterized protein OS=Oryzias latipes OX=8090 GN=LOC101174914 PE=4 SV=1	1	6	6	6	6	6	5	6	4	5	5	6	6	5	5	5	6	6	5	6	4	5	5	6	6	5	5	5	6	6	5	6	4	5	5	6	6	5	5	5	20.4	20.4	20.4	35.4
tr|H2LYP0|H2LYP0_ORYLA;tr|A0A3B3HM78|A0A3B3HM78_ORYLA;tr|A0A3B3IGW0|A0A3B3IGW0_ORYLA	tr|H2LYP0|H2LYP0_ORYLA	6;1;1	6;1;1	6;1;1	tr|H2LYP0|H2LYP0_ORYLA Peptidylprolyl isomerase OS=Oryzias latipes OX=8090 GN=fkbp4 PE=4 SV=2	3	6	6	6	3	2	3	2	3	2	5	4	4	4	4	3	3	2	3	2	3	2	5	4	4	4	4	3	3	2	3	2	3	2	5	4	4	4	4	3	16.3	16.3	16.3	50.768
tr|H2M080|H2M080_ORYLA	tr|H2M080|H2M080_ORYLA	6	6	6	tr|H2M080|H2M080_ORYLA Gamma-glutamyl carboxylase OS=Oryzias latipes OX=8090 GN=ggcx PE=4 SV=2	1	6	6	6	6	6	4	4	4	4	5	5	5	5	5	4	6	6	4	4	4	4	5	5	5	5	5	4	6	6	4	4	4	4	5	5	5	5	5	4	8.6	8.6	8.6	88.23
tr|H2M0E5|H2M0E5_ORYLA	tr|H2M0E5|H2M0E5_ORYLA	6	6	6	tr|H2M0E5|H2M0E5_ORYLA Diadenosine tetraphosphate synthetase OS=Oryzias latipes OX=8090 GN=gars1 PE=3 SV=2	1	6	6	6	3	3	2	4	2	3	5	4	4	1	2	1	3	3	2	4	2	3	5	4	4	1	2	1	3	3	2	4	2	3	5	4	4	1	2	1	9.1	9.1	9.1	84.656
tr|H2M3L2|H2M3L2_ORYLA	tr|H2M3L2|H2M3L2_ORYLA	6	6	6	tr|H2M3L2|H2M3L2_ORYLA SAC domain-containing protein OS=Oryzias latipes OX=8090 GN=LOC101170855 PE=4 SV=2	1	6	6	6	4	5	6	5	5	2	5	6	5	5	6	6	4	5	6	5	5	2	5	6	5	5	6	6	4	5	6	5	5	2	5	6	5	5	6	6	10.6	10.6	10.6	66.758
tr|H2M5M9|H2M5M9_ORYLA;tr|H2M5N1|H2M5N1_ORYLA	tr|H2M5M9|H2M5M9_ORYLA;tr|H2M5N1|H2M5N1_ORYLA	6;6	6;6	6;6	tr|H2M5M9|H2M5M9_ORYLA Galactocerebrosidase OS=Oryzias latipes OX=8090 GN=galc PE=3 SV=2;tr|H2M5N1|H2M5N1_ORYLA Galactocerebrosidase OS=Oryzias latipes OX=8090 GN=galc PE=3 SV=2	2	6	6	6	5	5	4	3	3	5	2	4	4	4	4	5	5	5	4	3	3	5	2	4	4	4	4	5	5	5	4	3	3	5	2	4	4	4	4	5	16.4	16.4	16.4	73.679
tr|H2M6H7|H2M6H7_ORYLA	tr|H2M6H7|H2M6H7_ORYLA	6	6	6	tr|H2M6H7|H2M6H7_ORYLA Peptidylprolyl isomerase OS=Oryzias latipes OX=8090 PE=4 SV=2	1	6	6	6	5	4	5	4	4	4	5	4	4	6	6	6	5	4	5	4	4	4	5	4	4	6	6	6	5	4	5	4	4	4	5	4	4	6	6	6	38.4	38.4	38.4	19.08
tr|H2M6J4|H2M6J4_ORYLA;tr|A0A3B3HL76|A0A3B3HL76_ORYLA	tr|H2M6J4|H2M6J4_ORYLA;tr|A0A3B3HL76|A0A3B3HL76_ORYLA	6;3	6;3	6;3	tr|H2M6J4|H2M6J4_ORYLA Nucleoside diphosphate kinase B OS=Oryzias latipes OX=8090 GN=LOC101175406 PE=3 SV=1;tr|A0A3B3HL76|A0A3B3HL76_ORYLA Nucleoside diphosphate kinase B OS=Oryzias latipes OX=8090 GN=LOC101175406 PE=3 SV=1	2	6	6	6	6	6	6	6	6	6	6	6	6	6	6	6	6	6	6	6	6	6	6	6	6	6	6	6	6	6	6	6	6	6	6	6	6	6	6	6	31.3	31.3	31.3	22.788
tr|H2M6K5|H2M6K5_ORYLA	tr|H2M6K5|H2M6K5_ORYLA	6	6	6	tr|H2M6K5|H2M6K5_ORYLA Uncharacterized protein OS=Oryzias latipes OX=8090 GN=sccpdh PE=4 SV=2	1	6	6	6	3	6	5	4	5	5	4	6	6	5	5	6	3	6	5	4	5	5	4	6	6	5	5	6	3	6	5	4	5	5	4	6	6	5	5	6	16.4	16.4	16.4	46.314
tr|H2M7E9|H2M7E9_ORYLA	tr|H2M7E9|H2M7E9_ORYLA	6	6	6	tr|H2M7E9|H2M7E9_ORYLA Elongation factor Tu OS=Oryzias latipes OX=8090 GN=tufm PE=3 SV=1	1	6	6	6	4	5	5	3	3	2	4	4	5	4	5	6	4	5	5	3	3	2	4	4	5	4	5	6	4	5	5	3	3	2	4	4	5	4	5	6	16.8	16.8	16.8	49.043
tr|H2MAQ7|H2MAQ7_ORYLA	tr|H2MAQ7|H2MAQ7_ORYLA	6	6	3	tr|H2MAQ7|H2MAQ7_ORYLA Uncharacterized protein OS=Oryzias latipes OX=8090 GN=LOC101169128 PE=4 SV=1	1	6	6	3	5	4	3	2	3	3	5	4	4	4	4	5	5	4	3	2	3	3	5	4	4	4	4	5	2	1	1	1	1	2	2	2	2	1	1	2	24.9	24.9	13.6	39.326
tr|H2MBQ4|H2MBQ4_ORYLA	tr|H2MBQ4|H2MBQ4_ORYLA	6	6	6	tr|H2MBQ4|H2MBQ4_ORYLA TRASH domain-containing protein OS=Oryzias latipes OX=8090 GN=rpl24 PE=3 SV=1	1	6	6	6	4	5	5	3	5	5	4	5	5	4	6	5	4	5	5	3	5	5	4	5	5	4	6	5	4	5	5	3	5	5	4	5	5	4	6	5	31.8	31.8	31.8	17.678
tr|H2MCR2|H2MCR2_ORYLA;tr|H2LUI2|H2LUI2_ORYLA	tr|H2MCR2|H2MCR2_ORYLA	6;1	6;1	6;1	tr|H2MCR2|H2MCR2_ORYLA Uncharacterized protein OS=Oryzias latipes OX=8090 GN=tln1 PE=4 SV=2	2	6	6	6	4	3	3	1	1	1	4	5	3	6	5	5	4	3	3	1	1	1	4	5	3	6	5	5	4	3	3	1	1	1	4	5	3	6	5	5	3	3	3	271.05
tr|H2MD97|H2MD97_ORYLA	tr|H2MD97|H2MD97_ORYLA	6	6	3	tr|H2MD97|H2MD97_ORYLA Delta-1-pyrroline-5-carboxylate synthase OS=Oryzias latipes OX=8090 GN=ALDH18A1 PE=3 SV=2	1	6	6	3	3	5	3	3	3	4	3	4	2	4	5	2	3	5	3	3	3	4	3	4	2	4	5	2	1	2	2	2	2	3	1	2	1	1	2	1	11	11	6.8	85.288
tr|H2MDV4|H2MDV4_ORYLA	tr|H2MDV4|H2MDV4_ORYLA	6	6	6	tr|H2MDV4|H2MDV4_ORYLA PKS_ER domain-containing protein OS=Oryzias latipes OX=8090 GN=cryz PE=3 SV=2	1	6	6	6	4	6	6	3	4	6	4	6	6	6	5	6	4	6	6	3	4	6	4	6	6	6	5	6	4	6	6	3	4	6	4	6	6	6	5	6	19.2	19.2	19.2	34.22
tr|H2MG56|H2MG56_ORYLA	tr|H2MG56|H2MG56_ORYLA	6	6	6	tr|H2MG56|H2MG56_ORYLA 4a-hydroxytetrahydrobiopterin dehydratase OS=Oryzias latipes OX=8090 PE=3 SV=2	1	6	6	6	5	6	5	4	5	4	5	5	5	4	5	6	5	6	5	4	5	4	5	5	5	4	5	6	5	6	5	4	5	4	5	5	5	4	5	6	69.9	69.9	69.9	11.903
tr|H2MH11|H2MH11_ORYLA;tr|H2MH14|H2MH14_ORYLA	tr|H2MH11|H2MH11_ORYLA;tr|H2MH14|H2MH14_ORYLA	6;5	6;5	6;5	tr|H2MH11|H2MH11_ORYLA Uncharacterized protein OS=Oryzias latipes OX=8090 GN=LOC101165838 PE=3 SV=2;tr|H2MH14|H2MH14_ORYLA Uncharacterized protein OS=Oryzias latipes OX=8090 GN=LOC101165838 PE=3 SV=2	2	6	6	6	6	4	3	5	5	4	5	5	5	3	2	5	6	4	3	5	5	4	5	5	5	3	2	5	6	4	3	5	5	4	5	5	5	3	2	5	11.5	11.5	11.5	59.268
tr|H2MKV1|H2MKV1_ORYLA;tr|H2MKV0|H2MKV0_ORYLA	tr|H2MKV1|H2MKV1_ORYLA;tr|H2MKV0|H2MKV0_ORYLA	6;4	6;4	6;4	tr|H2MKV1|H2MKV1_ORYLA RRM domain-containing protein OS=Oryzias latipes OX=8090 GN=cirbp PE=4 SV=2;tr|H2MKV0|H2MKV0_ORYLA RRM domain-containing protein OS=Oryzias latipes OX=8090 GN=cirbp PE=4 SV=2	2	6	6	6	4	6	6	3	6	6	3	6	6	4	6	6	4	6	6	3	6	6	3	6	6	4	6	6	4	6	6	3	6	6	3	6	6	4	6	6	30.5	30.5	30.5	18.374
tr|H2MN64|H2MN64_ORYLA	tr|H2MN64|H2MN64_ORYLA	6	6	6	tr|H2MN64|H2MN64_ORYLA Uncharacterized protein OS=Oryzias latipes OX=8090 GN=hnrnpu PE=4 SV=2	1	6	6	6	3	3	3	2	1	0	4	3	4	2	2	2	3	3	3	2	1	0	4	3	4	2	2	2	3	3	3	2	1	0	4	3	4	2	2	2	8.5	8.5	8.5	88.385
tr|H2MPZ2|H2MPZ2_ORYLA	tr|H2MPZ2|H2MPZ2_ORYLA	6	6	6	tr|H2MPZ2|H2MPZ2_ORYLA Dihydrolipoyllysine-residue succinyltransferase component of 2-oxoglutarate dehydrogenase complex, mitochondrial OS=Oryzias latipes OX=8090 GN=dlst PE=3 SV=2	1	6	6	6	6	5	4	6	6	5	6	6	5	6	6	5	6	5	4	6	6	5	6	6	5	6	6	5	6	5	4	6	6	5	6	6	5	6	6	5	16.7	16.7	16.7	46.126
tr|H2MQD1|H2MQD1_ORYLA;tr|A0A3B3HKS5|A0A3B3HKS5_ORYLA	tr|H2MQD1|H2MQD1_ORYLA;tr|A0A3B3HKS5|A0A3B3HKS5_ORYLA	6;4	6;4	6;4	tr|H2MQD1|H2MQD1_ORYLA PlsC domain-containing protein OS=Oryzias latipes OX=8090 GN=LOC101166180 PE=3 SV=2;tr|A0A3B3HKS5|A0A3B3HKS5_ORYLA PlsC domain-containing protein OS=Oryzias latipes OX=8090 GN=LOC101166180 PE=3 SV=1	2	6	6	6	6	4	4	2	5	4	5	3	5	4	4	4	6	4	4	2	5	4	5	3	5	4	4	4	6	4	4	2	5	4	5	3	5	4	4	4	9	9	9	76.862
tr|H2MQF5|H2MQF5_ORYLA;tr|H2MQF1|H2MQF1_ORYLA;tr|H2MQF4|H2MQF4_ORYLA;tr|A0A3B3H2V6|A0A3B3H2V6_ORYLA	tr|H2MQF5|H2MQF5_ORYLA;tr|H2MQF1|H2MQF1_ORYLA;tr|H2MQF4|H2MQF4_ORYLA;tr|A0A3B3H2V6|A0A3B3H2V6_ORYLA	6;6;6;4	6;6;6;4	2;2;2;2	tr|H2MQF5|H2MQF5_ORYLA Ferritin OS=Oryzias latipes OX=8090 GN=LOC101171335 PE=3 SV=1;tr|H2MQF1|H2MQF1_ORYLA Ferritin OS=Oryzias latipes OX=8090 GN=LOC101171335 PE=3 SV=1;tr|H2MQF4|H2MQF4_ORYLA Ferritin OS=Oryzias latipes OX=8090 GN=LOC101171335 PE=3 SV=2;t	4	6	6	2	5	5	5	5	5	5	5	5	5	6	4	4	5	5	5	5	5	5	5	5	5	6	4	4	1	1	1	1	1	1	1	1	1	2	1	1	31.8	31.8	11.4	20.545
tr|H2MQL0|H2MQL0_ORYLA	tr|H2MQL0|H2MQL0_ORYLA	6	6	6	tr|H2MQL0|H2MQL0_ORYLA 26S proteasome AAA-ATPase subunit RPT3 OS=Oryzias latipes OX=8090 GN=psmc4 PE=3 SV=2	1	6	6	6	4	5	3	3	5	4	4	2	5	5	4	4	4	5	3	3	5	4	4	2	5	5	4	4	4	5	3	3	5	4	4	2	5	5	4	4	11.8	11.8	11.8	47.346
tr|H2MW80|H2MW80_ORYLA;tr|H2M887|H2M887_ORYLA	tr|H2MW80|H2MW80_ORYLA	6;1	6;1	6;1	tr|H2MW80|H2MW80_ORYLA Nucleoside diphosphate kinase B OS=Oryzias latipes OX=8090 GN=LOC101161287 PE=3 SV=2	2	6	6	6	3	2	2	5	6	5	0	2	0	4	4	2	3	2	2	5	6	5	0	2	0	4	4	2	3	2	2	5	6	5	0	2	0	4	4	2	40	40	40	17.495
tr|H2MW96|H2MW96_ORYLA;tr|H2MW91|H2MW91_ORYLA	tr|H2MW96|H2MW96_ORYLA;tr|H2MW91|H2MW91_ORYLA	6;6	6;6	6;6	tr|H2MW96|H2MW96_ORYLA Uncharacterized protein OS=Oryzias latipes OX=8090 GN=hm13 PE=3 SV=2;tr|H2MW91|H2MW91_ORYLA Uncharacterized protein OS=Oryzias latipes OX=8090 GN=hm13 PE=3 SV=2	2	6	6	6	5	4	5	5	4	5	4	4	5	4	5	5	5	4	5	5	4	5	4	4	5	4	5	5	5	4	5	5	4	5	4	4	5	4	5	5	17.1	17.1	17.1	41.704
tr|H2MWA7|H2MWA7_ORYLA	tr|H2MWA7|H2MWA7_ORYLA	6	6	6	tr|H2MWA7|H2MWA7_ORYLA Uncharacterized protein OS=Oryzias latipes OX=8090 GN=LOC101157589 PE=3 SV=2	1	6	6	6	5	5	5	5	4	4	5	5	5	3	6	6	5	5	5	5	4	4	5	5	5	3	6	6	5	5	5	5	4	4	5	5	5	3	6	6	24.8	24.8	24.8	24.006
tr|H2MWG3|H2MWG3_ORYLA	tr|H2MWG3|H2MWG3_ORYLA	6	6	6	tr|H2MWG3|H2MWG3_ORYLA Uncharacterized protein OS=Oryzias latipes OX=8090 GN=LOC101167433 PE=4 SV=2	1	6	6	6	2	3	2	4	2	2	4	4	2	6	5	5	2	3	2	4	2	2	4	4	2	6	5	5	2	3	2	4	2	2	4	4	2	6	5	5	29.7	29.7	29.7	32.649
tr|H2MWY9|H2MWY9_ORYLA	tr|H2MWY9|H2MWY9_ORYLA	6	6	6	tr|H2MWY9|H2MWY9_ORYLA PUA domain-containing protein OS=Oryzias latipes OX=8090 GN=dkc1 PE=3 SV=2	1	6	6	6	4	5	5	3	5	4	4	5	5	3	5	5	4	5	5	3	5	4	4	5	5	3	5	5	4	5	5	3	5	4	4	5	5	3	5	5	12	12	12	57.26
tr|H2MXU6|H2MXU6_ORYLA	tr|H2MXU6|H2MXU6_ORYLA	6	6	6	tr|H2MXU6|H2MXU6_ORYLA 40S ribosomal protein S21 OS=Oryzias latipes OX=8090 GN=rps21 PE=3 SV=1	1	6	6	6	5	5	5	5	5	5	5	5	5	5	5	6	5	5	5	5	5	5	5	5	5	5	5	6	5	5	5	5	5	5	5	5	5	5	5	6	63.9	63.9	63.9	9.1443
tr|H2MZ49|H2MZ49_ORYLA	tr|H2MZ49|H2MZ49_ORYLA	6	6	6	tr|H2MZ49|H2MZ49_ORYLA AB hydrolase-1 domain-containing protein OS=Oryzias latipes OX=8090 GN=abhd6 PE=4 SV=2	1	6	6	6	4	4	4	5	4	5	5	4	5	5	6	6	4	4	4	5	4	5	5	4	5	5	6	6	4	4	4	5	4	5	5	4	5	5	6	6	17.2	17.2	17.2	37.859
tr|H2N0R5|H2N0R5_ORYLA	tr|H2N0R5|H2N0R5_ORYLA	6	6	6	tr|H2N0R5|H2N0R5_ORYLA Glutathione transferase OS=Oryzias latipes OX=8090 GN=LOC101170897 PE=3 SV=2	1	6	6	6	4	5	5	4	5	5	4	5	5	6	6	5	4	5	5	4	5	5	4	5	5	6	6	5	4	5	5	4	5	5	4	5	5	6	6	5	33.8	33.8	33.8	26.13
tr|H2N2T5|H2N2T5_ORYLA	tr|H2N2T5|H2N2T5_ORYLA	6	6	6	tr|H2N2T5|H2N2T5_ORYLA AFP-like domain-containing protein OS=Oryzias latipes OX=8090 GN=nans PE=3 SV=2	1	6	6	6	6	6	6	6	6	6	6	6	6	6	6	6	6	6	6	6	6	6	6	6	6	6	6	6	6	6	6	6	6	6	6	6	6	6	6	6	17.5	17.5	17.5	39.997
tr|H2LZR4|H2LZR4_ORYLA;tr|A0A3B3HLA1|A0A3B3HLA1_ORYLA	tr|H2LZR4|H2LZR4_ORYLA;tr|A0A3B3HLA1|A0A3B3HLA1_ORYLA	6;6	5;5	5;5	tr|H2LZR4|H2LZR4_ORYLA WD_REPEATS_REGION domain-containing protein OS=Oryzias latipes OX=8090 GN=LOC101160851 PE=3 SV=2;tr|A0A3B3HLA1|A0A3B3HLA1_ORYLA WD_REPEATS_REGION domain-containing protein OS=Oryzias latipes OX=8090 GN=LOC101160851 PE=3 SV=1	2	6	5	5	4	6	5	4	3	3	5	3	4	5	3	5	4	5	4	4	3	3	4	3	3	4	2	4	4	5	4	4	3	3	4	3	3	4	2	4	5.7	5.1	5.1	130.63
tr|A0A3B3HRT8|A0A3B3HRT8_ORYLA	tr|A0A3B3HRT8|A0A3B3HRT8_ORYLA	6	5	4	tr|A0A3B3HRT8|A0A3B3HRT8_ORYLA Uncharacterized protein OS=Oryzias latipes OX=8090 GN=LOC101162163 PE=4 SV=1	1	6	5	4	4	5	5	5	5	6	5	6	5	5	6	6	4	4	4	5	4	5	5	5	4	5	5	5	3	3	3	4	3	4	4	4	3	4	4	4	7.4	6.7	5.2	119.09
tr|A0A3B3INK7|A0A3B3INK7_ORYLA;tr|H2L5I5|H2L5I5_ORYLA;tr|H2MJS4|H2MJS4_ORYLA;tr|H2MF01|H2MF01_ORYLA;tr|A0A3B3H721|A0A3B3H721_ORYLA;tr|H2MHQ3|H2MHQ3_ORYLA;tr|A0A3B3HEX0|A0A3B3HEX0_ORYLA	tr|A0A3B3INK7|A0A3B3INK7_ORYLA;tr|H2L5I5|H2L5I5_ORYLA;tr|H2MJS4|H2MJS4_ORYLA;tr|H2MF01|H2MF01_ORYLA;tr|A0A3B3H721|A0A3B3H721_ORYLA;tr|H2MHQ3|H2MHQ3_ORYLA;tr|A0A3B3HEX0|A0A3B3HEX0_ORYLA	6;5;5;4;3;3;3	5;4;4;3;2;2;2	5;4;4;3;2;2;2	tr|A0A3B3INK7|A0A3B3INK7_ORYLA RNA helicase OS=Oryzias latipes OX=8090 GN=DDX5 PE=3 SV=1;tr|H2L5I5|H2L5I5_ORYLA RNA helicase OS=Oryzias latipes OX=8090 GN=DDX5 PE=3 SV=2;tr|H2MJS4|H2MJS4_ORYLA RNA helicase OS=Oryzias latipes OX=8090 GN=LOC101160075 PE=3 SV	7	6	5	5	5	4	3	5	5	5	6	6	5	4	3	3	5	4	3	4	4	4	5	5	4	3	3	3	5	4	3	4	4	4	5	5	4	3	3	3	11.1	9.4	9.4	70.042
tr|H2L4I3|H2L4I3_ORYLA	tr|H2L4I3|H2L4I3_ORYLA	6	5	5	tr|H2L4I3|H2L4I3_ORYLA Voltage-dependent anion-selective channel protein 3 OS=Oryzias latipes OX=8090 GN=LOC101162768 PE=3 SV=2	1	6	5	5	6	6	6	6	6	6	6	6	6	5	5	5	5	5	5	5	5	5	5	5	5	4	4	4	5	5	5	5	5	5	5	5	5	4	4	4	31.6	28.7	28.7	29.541
tr|A0A3B3HE72|A0A3B3HE72_ORYLA	tr|A0A3B3HE72|A0A3B3HE72_ORYLA	6	4	4	tr|A0A3B3HE72|A0A3B3HE72_ORYLA Uncharacterized protein OS=Oryzias latipes OX=8090 GN=LOC101171421 PE=3 SV=1	1	6	4	4	4	5	5	3	4	5	5	5	5	4	3	4	2	3	3	2	2	3	3	3	3	2	1	2	2	3	3	2	2	3	3	3	3	2	1	2	23.2	15.8	15.8	32.931
tr|H2N0W2|H2N0W2_ORYLA;tr|A0A3B3HXD7|A0A3B3HXD7_ORYLA	tr|H2N0W2|H2N0W2_ORYLA;tr|A0A3B3HXD7|A0A3B3HXD7_ORYLA	6;6	3;3	3;3	tr|H2N0W2|H2N0W2_ORYLA Peptidase_M24 domain-containing protein OS=Oryzias latipes OX=8090 GN=pa2g4 PE=3 SV=2;tr|A0A3B3HXD7|A0A3B3HXD7_ORYLA Peptidase_M24 domain-containing protein OS=Oryzias latipes OX=8090 GN=pa2g4 PE=3 SV=1	2	6	3	3	6	6	6	6	6	6	6	6	6	6	6	6	3	3	3	3	3	3	3	3	3	3	3	3	3	3	3	3	3	3	3	3	3	3	3	3	20.2	10.4	10.4	41.971
tr|H2LLQ5|H2LLQ5_ORYLA	tr|H2LLQ5|H2LLQ5_ORYLA	6	3	3	tr|H2LLQ5|H2LLQ5_ORYLA Serine hydroxymethyltransferase OS=Oryzias latipes OX=8090 GN=shmt2 PE=3 SV=2	1	6	3	3	6	6	6	5	6	5	6	5	5	5	5	5	3	3	3	2	3	2	3	2	2	2	2	2	3	3	3	2	3	2	3	2	2	2	2	2	12.8	5.8	5.8	55.467
tr|H2MAA7|H2MAA7_ORYLA	tr|H2MAA7|H2MAA7_ORYLA	6	3	3	tr|H2MAA7|H2MAA7_ORYLA Uncharacterized protein OS=Oryzias latipes OX=8090 GN=LOC101174464 PE=3 SV=1	1	6	3	3	5	5	5	5	5	5	6	6	6	5	5	5	3	3	3	3	3	3	3	3	3	3	3	3	3	3	3	3	3	3	3	3	3	3	3	3	22.1	14.5	14.5	26.236
tr|H2LCN4|H2LCN4_ORYLA;tr|H2LB51|H2LB51_ORYLA;tr|A0A3B3HER1|A0A3B3HER1_ORYLA	tr|H2LCN4|H2LCN4_ORYLA;tr|H2LB51|H2LB51_ORYLA;tr|A0A3B3HER1|A0A3B3HER1_ORYLA	6;6;6	2;2;2	2;2;2	tr|H2LCN4|H2LCN4_ORYLA UTP--glucose-1-phosphate uridylyltransferase OS=Oryzias latipes OX=8090 GN=LOC101168232 PE=3 SV=2;tr|H2LB51|H2LB51_ORYLA UTP--glucose-1-phosphate uridylyltransferase OS=Oryzias latipes OX=8090 GN=LOC101168232 PE=3 SV=2;tr|A0A3B3HER1|	3	6	2	2	6	6	6	5	6	4	6	5	5	6	6	5	2	2	2	2	2	1	2	2	2	2	2	2	2	2	2	2	2	1	2	2	2	2	2	2	15.9	5.5	5.5	54.746
tr|H2LPL6|H2LPL6_ORYLA	tr|H2LPL6|H2LPL6_ORYLA	6	2	2	tr|H2LPL6|H2LPL6_ORYLA Fructose-bisphosphate aldolase OS=Oryzias latipes OX=8090 GN=aldoa PE=3 SV=1	1	6	2	2	5	3	4	3	5	5	2	6	4	5	5	4	2	1	0	1	2	2	0	2	0	1	1	0	2	1	0	1	2	2	0	2	0	1	1	0	17.9	9.4	9.4	39.641
tr|H2LRP2|H2LRP2_ORYLA	tr|H2LRP2|H2LRP2_ORYLA	6	2	2	tr|H2LRP2|H2LRP2_ORYLA Uncharacterized protein OS=Oryzias latipes OX=8090 GN=LOC110016646 PE=4 SV=2	1	6	2	2	6	6	6	5	5	4	6	5	5	5	4	4	2	2	2	1	1	1	2	1	1	1	0	0	2	2	2	1	1	1	2	1	1	1	0	0	4.4	1.9	1.9	194.76
tr|H2MEB1|H2MEB1_ORYLA	tr|H2MEB1|H2MEB1_ORYLA	6	2	2	tr|H2MEB1|H2MEB1_ORYLA Sulfurtransferase OS=Oryzias latipes OX=8090 GN=LOC101169459 PE=4 SV=2	1	6	2	2	5	4	5	5	4	5	6	5	4	6	6	6	2	1	2	2	1	2	2	2	1	2	2	2	2	1	2	2	1	2	2	2	1	2	2	2	21.6	7.1	7.1	32.968
tr|H2MSI5|H2MSI5_ORYLA	tr|H2MSI5|H2MSI5_ORYLA	6	2	2	tr|H2MSI5|H2MSI5_ORYLA Uncharacterized protein OS=Oryzias latipes OX=8090 GN=LOC101173070 PE=3 SV=2	1	6	2	2	6	6	6	6	6	6	6	6	6	5	5	4	2	2	2	2	2	2	2	2	2	1	1	0	2	2	2	2	2	2	2	2	2	1	1	0	20.6	7	7	40.96
tr|H2MQN3|H2MQN3_ORYLA;tr|A0A3B3I4R5|A0A3B3I4R5_ORYLA	tr|H2MQN3|H2MQN3_ORYLA;tr|A0A3B3I4R5|A0A3B3I4R5_ORYLA	6;6	1;1	1;1	tr|H2MQN3|H2MQN3_ORYLA Protein transport protein SEC61 subunit alpha OS=Oryzias latipes OX=8090 GN=SEC61A1 PE=3 SV=2;tr|A0A3B3I4R5|A0A3B3I4R5_ORYLA Protein transport protein SEC61 subunit alpha OS=Oryzias latipes OX=8090 GN=SEC61A1 PE=3 SV=1	2	6	1	1	5	5	4	5	6	5	5	6	4	5	5	4	1	1	1	0	1	1	0	1	1	1	1	1	1	1	1	0	1	1	0	1	1	1	1	1	16.9	2.1	2.1	52.026
tr|A0A3B3IK62|A0A3B3IK62_ORYLA;tr|H2LA98|H2LA98_ORYLA	tr|A0A3B3IK62|A0A3B3IK62_ORYLA;tr|H2LA98|H2LA98_ORYLA	6;6	1;1	1;1	tr|A0A3B3IK62|A0A3B3IK62_ORYLA Tr-type G domain-containing protein OS=Oryzias latipes OX=8090 GN=LOC101166076 PE=3 SV=1;tr|H2LA98|H2LA98_ORYLA Tr-type G domain-containing protein OS=Oryzias latipes OX=8090 GN=LOC101166076 PE=3 SV=2	2	6	1	1	6	6	6	5	6	6	5	6	6	6	6	6	1	1	1	1	1	1	1	1	1	1	1	1	1	1	1	1	1	1	1	1	1	1	1	1	9.5	2.3	2.3	72.162
tr|H2LKT8|H2LKT8_ORYLA	tr|H2LKT8|H2LKT8_ORYLA	6	1	1	tr|H2LKT8|H2LKT8_ORYLA GLOBIN domain-containing protein OS=Oryzias latipes OX=8090 GN=LOC101175238 PE=3 SV=2	1	6	1	1	4	4	5	4	5	4	5	4	2	5	4	4	0	0	0	0	0	0	1	0	0	0	0	0	0	0	0	0	0	0	1	0	0	0	0	0	31.3	13.3	13.3	16.323
tr|H2N320|H2N320_ORYLA	tr|H2N320|H2N320_ORYLA	6	1	1	tr|H2N320|H2N320_ORYLA Spectrin beta chain OS=Oryzias latipes OX=8090 GN=LOC101164035 PE=3 SV=2	1	6	1	1	4	5	3	4	1	5	6	5	3	5	5	3	1	1	0	1	0	1	1	1	1	1	1	1	1	1	0	1	0	1	1	1	1	1	1	1	3	0.4	0.4	266.38
CON__Q7Z794	CON__Q7Z794	5	1	1		1	5	1	1	3	4	4	4	5	5	4	5	5	3	4	4	0	1	1	1	1	1	1	1	1	0	0	0	0	1	1	1	1	1	1	1	1	0	0	0	6.7	1.7	1.7	61.802
tr|A0A3B3H2J6|A0A3B3H2J6_ORYLA;tr|H2LZF6|H2LZF6_ORYLA	tr|A0A3B3H2J6|A0A3B3H2J6_ORYLA;tr|H2LZF6|H2LZF6_ORYLA	5;5	5;5	5;5	tr|A0A3B3H2J6|A0A3B3H2J6_ORYLA Galectin OS=Oryzias latipes OX=8090 GN=LOC101161201 PE=4 SV=1;tr|H2LZF6|H2LZF6_ORYLA Galectin OS=Oryzias latipes OX=8090 GN=LOC101161201 PE=4 SV=2	2	5	5	5	5	4	5	5	5	4	5	5	5	5	5	5	5	4	5	5	5	4	5	5	5	5	5	5	5	4	5	5	5	4	5	5	5	5	5	5	15.3	15.3	15.3	36.27
tr|A0A3B3H374|A0A3B3H374_ORYLA	tr|A0A3B3H374|A0A3B3H374_ORYLA	5	5	5	tr|A0A3B3H374|A0A3B3H374_ORYLA ATP synthase-coupling factor 6, mitochondrial OS=Oryzias latipes OX=8090 GN=atp5pf PE=3 SV=1	1	5	5	5	2	5	5	5	5	5	5	4	4	4	4	4	2	5	5	5	5	5	5	4	4	4	4	4	2	5	5	5	5	5	5	4	4	4	4	4	42.1	42.1	42.1	11.984
tr|H2L747|H2L747_ORYLA;tr|A0A3B3H4T3|A0A3B3H4T3_ORYLA;tr|A0A3B3H387|A0A3B3H387_ORYLA;tr|A0A3B3IFF2|A0A3B3IFF2_ORYLA;tr|A0A3B3HTB9|A0A3B3HTB9_ORYLA;tr|A0A3B3IHH4|A0A3B3IHH4_ORYLA;tr|H2L4Z2|H2L4Z2_ORYLA;tr|H2L392|H2L392_ORYLA;tr|H2L4Z9|H2L4Z9_ORYLA;tr|A0A3B3HR95|A0A3B3HR95_ORYLA;tr|A0A3B3H611|A0A3B3H611_ORYLA;tr|A0A3B3HGF4|A0A3B3HGF4_ORYLA	tr|H2L747|H2L747_ORYLA;tr|A0A3B3H4T3|A0A3B3H4T3_ORYLA;tr|A0A3B3H387|A0A3B3H387_ORYLA;tr|A0A3B3IFF2|A0A3B3IFF2_ORYLA;tr|A0A3B3HTB9|A0A3B3HTB9_ORYLA;tr|A0A3B3IHH4|A0A3B3IHH4_ORYLA;tr|H2L4Z2|H2L4Z2_ORYLA;tr|H2L392|H2L392_ORYLA;tr|H2L4Z9|H2L4Z9_ORYLA;tr|A0A3B3HR95|A0A3B3HR95_ORYLA;tr|A0A3B3H611|A0A3B3H611_ORYLA;tr|A0A3B3HGF4|A0A3B3HGF4_ORYLA	5;5;5;5;5;5;5;5;5;5;5;5	5;5;5;5;5;5;5;5;5;5;5;5	4;4;4;4;4;4;4;4;4;4;4;4	tr|H2L747|H2L747_ORYLA Histone H2A OS=Oryzias latipes OX=8090 PE=3 SV=1;tr|A0A3B3H4T3|A0A3B3H4T3_ORYLA Histone H2A OS=Oryzias latipes OX=8090 PE=3 SV=1;tr|A0A3B3H387|A0A3B3H387_ORYLA Histone H2A OS=Oryzias latipes OX=8090 PE=3 SV=1;tr|A0A3B3IFF2|A0A3B3IFF2	12	5	5	4	4	4	3	2	3	5	4	2	3	5	4	3	4	4	3	2	3	5	4	2	3	5	4	3	3	3	2	1	2	4	3	1	2	4	3	2	57.7	57.7	50.8	13.984
tr|A0A3B3H3A8|A0A3B3H3A8_ORYLA;tr|A0A3B3I790|A0A3B3I790_ORYLA;tr|H2LRV4|H2LRV4_ORYLA	tr|A0A3B3H3A8|A0A3B3H3A8_ORYLA;tr|A0A3B3I790|A0A3B3I790_ORYLA;tr|H2LRV4|H2LRV4_ORYLA	5;5;4	5;5;4	5;5;4	tr|A0A3B3H3A8|A0A3B3H3A8_ORYLA Uncharacterized protein OS=Oryzias latipes OX=8090 GN=g3bp2 PE=4 SV=1;tr|A0A3B3I790|A0A3B3I790_ORYLA Uncharacterized protein OS=Oryzias latipes OX=8090 GN=g3bp2 PE=4 SV=1;tr|H2LRV4|H2LRV4_ORYLA Uncharacterized protein OS=Oryz	3	5	5	5	3	5	5	3	4	3	4	4	4	4	5	4	3	5	5	3	4	3	4	4	4	4	5	4	3	5	5	3	4	3	4	4	4	4	5	4	12.6	12.6	12.6	53.194
tr|A0A3B3H424|A0A3B3H424_ORYLA;tr|A0A3B3I2Y2|A0A3B3I2Y2_ORYLA	tr|A0A3B3H424|A0A3B3H424_ORYLA;tr|A0A3B3I2Y2|A0A3B3I2Y2_ORYLA	5;5	5;5	5;5	tr|A0A3B3H424|A0A3B3H424_ORYLA Peroxiredoxin-5 OS=Oryzias latipes OX=8090 GN=prdx5 PE=3 SV=1;tr|A0A3B3I2Y2|A0A3B3I2Y2_ORYLA Peroxiredoxin-5 OS=Oryzias latipes OX=8090 GN=prdx5 PE=3 SV=1	2	5	5	5	5	5	5	4	5	5	5	5	5	5	5	4	5	5	5	4	5	5	5	5	5	5	5	4	5	5	5	4	5	5	5	5	5	5	5	4	27.1	27.1	27.1	17.66
tr|A0A3B3HP04|A0A3B3HP04_ORYLA;tr|A0A3B3H4X4|A0A3B3H4X4_ORYLA;tr|H2MJM8|H2MJM8_ORYLA;tr|A0A3B3I2B7|A0A3B3I2B7_ORYLA;tr|A0A3B3H303|A0A3B3H303_ORYLA	tr|A0A3B3HP04|A0A3B3HP04_ORYLA;tr|A0A3B3H4X4|A0A3B3H4X4_ORYLA	5;5;1;1;1	5;5;1;1;1	4;4;0;0;0	tr|A0A3B3HP04|A0A3B3HP04_ORYLA UBC core domain-containing protein OS=Oryzias latipes OX=8090 GN=ube2v2 PE=4 SV=1;tr|A0A3B3H4X4|A0A3B3H4X4_ORYLA UBC core domain-containing protein OS=Oryzias latipes OX=8090 GN=ube2v2 PE=4 SV=1	5	5	5	4	5	4	4	5	4	4	5	5	4	5	4	4	5	4	4	5	4	4	5	5	4	5	4	4	4	3	3	4	3	3	4	4	3	4	3	3	34.5	34.5	27.6	16.357
tr|A0A3B3H880|A0A3B3H880_ORYLA;tr|H2MUZ6|H2MUZ6_ORYLA	tr|A0A3B3H880|A0A3B3H880_ORYLA;tr|H2MUZ6|H2MUZ6_ORYLA	5;5	5;5	5;5	tr|A0A3B3H880|A0A3B3H880_ORYLA t-SNARE coiled-coil homology domain-containing protein OS=Oryzias latipes OX=8090 GN=stx7 PE=3 SV=1;tr|H2MUZ6|H2MUZ6_ORYLA t-SNARE coiled-coil homology domain-containing protein OS=Oryzias latipes OX=8090 GN=stx7 PE=3 SV=2	2	5	5	5	5	4	4	4	4	4	5	3	3	3	4	2	5	4	4	4	4	4	5	3	3	3	4	2	5	4	4	4	4	4	5	3	3	3	4	2	23.1	23.1	23.1	28.405
tr|A0A3B3HLG7|A0A3B3HLG7_ORYLA;tr|H2L3N8|H2L3N8_ORYLA;tr|A0A3B3H8Y0|A0A3B3H8Y0_ORYLA	tr|A0A3B3HLG7|A0A3B3HLG7_ORYLA;tr|H2L3N8|H2L3N8_ORYLA;tr|A0A3B3H8Y0|A0A3B3H8Y0_ORYLA	5;5;5	5;5;5	5;5;5	tr|A0A3B3HLG7|A0A3B3HLG7_ORYLA NADH dehydrogenase [ubiquinone] flavoprotein 1, mitochondrial OS=Oryzias latipes OX=8090 GN=ndufv1 PE=3 SV=1;tr|H2L3N8|H2L3N8_ORYLA NADH dehydrogenase [ubiquinone] flavoprotein 1, mitochondrial OS=Oryzias latipes OX=8090 GN=n	3	5	5	5	5	3	3	3	2	2	4	3	3	3	3	3	5	3	3	3	2	2	4	3	3	3	3	3	5	3	3	3	2	2	4	3	3	3	3	3	11.4	11.4	11.4	50.475
tr|A0A3B3HA83|A0A3B3HA83_ORYLA;tr|H2LKZ0|H2LKZ0_ORYLA;tr|H2LID6|H2LID6_ORYLA	tr|A0A3B3HA83|A0A3B3HA83_ORYLA;tr|H2LKZ0|H2LKZ0_ORYLA;tr|H2LID6|H2LID6_ORYLA	5;5;3	5;5;3	5;5;3	tr|A0A3B3HA83|A0A3B3HA83_ORYLA Splicing factor, arginine/serine-rich 1 OS=Oryzias latipes OX=8090 GN=LOC101171767 PE=3 SV=1;tr|H2LKZ0|H2LKZ0_ORYLA Splicing factor, arginine/serine-rich 1 OS=Oryzias latipes OX=8090 GN=LOC101171767 PE=3 SV=2;tr|H2LID6|H2LID6	3	5	5	5	4	4	5	4	5	5	4	4	5	3	5	4	4	4	5	4	5	5	4	4	5	3	5	4	4	4	5	4	5	5	4	4	5	3	5	4	19.9	19.9	19.9	27.888
tr|H2M284|H2M284_ORYLA;tr|A0A3B3HAB9|A0A3B3HAB9_ORYLA;tr|A0A3B3HAK5|A0A3B3HAK5_ORYLA	tr|H2M284|H2M284_ORYLA;tr|A0A3B3HAB9|A0A3B3HAB9_ORYLA;tr|A0A3B3HAK5|A0A3B3HAK5_ORYLA	5;5;5	5;5;5	5;5;5	tr|H2M284|H2M284_ORYLA Uncharacterized protein OS=Oryzias latipes OX=8090 GN=slc25a3 PE=3 SV=2;tr|A0A3B3HAB9|A0A3B3HAB9_ORYLA Uncharacterized protein OS=Oryzias latipes OX=8090 GN=slc25a3 PE=3 SV=1;tr|A0A3B3HAK5|A0A3B3HAK5_ORYLA Uncharacterized protein OS=	3	5	5	5	4	3	4	4	3	3	4	3	3	3	4	3	4	3	4	4	3	3	4	3	3	3	4	3	4	3	4	4	3	3	4	3	3	3	4	3	18.8	18.8	18.8	30.994
tr|A0A3B3HAS6|A0A3B3HAS6_ORYLA;tr|H2MW59|H2MW59_ORYLA	tr|A0A3B3HAS6|A0A3B3HAS6_ORYLA;tr|H2MW59|H2MW59_ORYLA	5;3	5;3	5;3	tr|A0A3B3HAS6|A0A3B3HAS6_ORYLA 26S proteasome AAA-ATPase subunit RPT1 OS=Oryzias latipes OX=8090 GN=psmc2 PE=3 SV=1;tr|H2MW59|H2MW59_ORYLA 26S proteasome AAA-ATPase subunit RPT1 OS=Oryzias latipes OX=8090 GN=psmc2 PE=3 SV=2	2	5	5	5	3	4	4	1	1	2	3	4	4	3	4	4	3	4	4	1	1	2	3	4	4	3	4	4	3	4	4	1	1	2	3	4	4	3	4	4	12.5	12.5	12.5	48.621
tr|A0A3B3HB41|A0A3B3HB41_ORYLA;tr|H2L7W3|H2L7W3_ORYLA	tr|A0A3B3HB41|A0A3B3HB41_ORYLA;tr|H2L7W3|H2L7W3_ORYLA	5;4	5;4	5;4	tr|A0A3B3HB41|A0A3B3HB41_ORYLA Glycine cleavage system P protein OS=Oryzias latipes OX=8090 GN=gldc PE=3 SV=1;tr|H2L7W3|H2L7W3_ORYLA Glycine dehydrogenase (aminomethyl-transferring) OS=Oryzias latipes OX=8090 GN=gldc PE=4 SV=2	2	5	5	5	4	4	4	3	2	2	3	4	3	4	4	4	4	4	4	3	2	2	3	4	3	4	4	4	4	4	4	3	2	2	3	4	3	4	4	4	5.7	5.7	5.7	113.99
tr|A0A3B3HBL5|A0A3B3HBL5_ORYLA;tr|A0A3B3I3J9|A0A3B3I3J9_ORYLA;tr|H2L4P5|H2L4P5_ORYLA;tr|H2MZ25|H2MZ25_ORYLA;tr|A0A3B3ILV1|A0A3B3ILV1_ORYLA	tr|A0A3B3HBL5|A0A3B3HBL5_ORYLA;tr|A0A3B3I3J9|A0A3B3I3J9_ORYLA	5;4;2;2;2	5;4;2;2;2	5;4;2;2;2	tr|A0A3B3HBL5|A0A3B3HBL5_ORYLA Uncharacterized protein OS=Oryzias latipes OX=8090 GN=LOC101161080 PE=4 SV=1;tr|A0A3B3I3J9|A0A3B3I3J9_ORYLA Uncharacterized protein OS=Oryzias latipes OX=8090 GN=LOC101162421 PE=4 SV=1	5	5	5	5	4	5	5	4	5	5	4	5	5	4	5	4	4	5	5	4	5	5	4	5	5	4	5	4	4	5	5	4	5	5	4	5	5	4	5	4	28.7	28.7	28.7	22.352
tr|A0A3B3I0A3|A0A3B3I0A3_ORYLA;tr|A0A3B3HDL4|A0A3B3HDL4_ORYLA	tr|A0A3B3I0A3|A0A3B3I0A3_ORYLA;tr|A0A3B3HDL4|A0A3B3HDL4_ORYLA	5;5	5;5	5;5	tr|A0A3B3I0A3|A0A3B3I0A3_ORYLA Lipocln_cytosolic_FA-bd_dom domain-containing protein OS=Oryzias latipes OX=8090 GN=LOC105356225 PE=3 SV=1;tr|A0A3B3HDL4|A0A3B3HDL4_ORYLA Lipocln_cytosolic_FA-bd_dom domain-containing protein OS=Oryzias latipes OX=8090 GN=LOC	2	5	5	5	3	4	3	4	4	5	5	5	5	3	4	4	3	4	3	4	4	5	5	5	5	3	4	4	3	4	3	4	4	5	5	5	5	3	4	4	33.3	33.3	33.3	15.703
tr|A0A3B3HP05|A0A3B3HP05_ORYLA;tr|A0A3B3HFJ3|A0A3B3HFJ3_ORYLA	tr|A0A3B3HP05|A0A3B3HP05_ORYLA;tr|A0A3B3HFJ3|A0A3B3HFJ3_ORYLA	5;5	5;5	5;5	tr|A0A3B3HP05|A0A3B3HP05_ORYLA Eukaryotic translation initiation factor 4H OS=Oryzias latipes OX=8090 GN=eif4h PE=4 SV=1;tr|A0A3B3HFJ3|A0A3B3HFJ3_ORYLA Eukaryotic translation initiation factor 4H OS=Oryzias latipes OX=8090 GN=eif4h PE=4 SV=1	2	5	5	5	4	4	4	4	4	3	5	5	5	5	4	4	4	4	4	4	4	3	5	5	5	5	4	4	4	4	4	4	4	3	5	5	5	5	4	4	29.9	29.9	29.9	25.341
tr|H2LMW5|H2LMW5_ORYLA;tr|A0A3B3HHI1|A0A3B3HHI1_ORYLA;tr|A0A3B3IGM9|A0A3B3IGM9_ORYLA;tr|A0A3B3H582|A0A3B3H582_ORYLA;tr|A0A3B3HPX9|A0A3B3HPX9_ORYLA;tr|H2LNW3|H2LNW3_ORYLA;tr|A0A3B3ID83|A0A3B3ID83_ORYLA	tr|H2LMW5|H2LMW5_ORYLA;tr|A0A3B3HHI1|A0A3B3HHI1_ORYLA;tr|A0A3B3IGM9|A0A3B3IGM9_ORYLA;tr|A0A3B3H582|A0A3B3H582_ORYLA;tr|A0A3B3HPX9|A0A3B3HPX9_ORYLA	5;5;5;4;4;1;1	5;5;5;4;4;1;1	5;5;5;4;4;1;1	tr|H2LMW5|H2LMW5_ORYLA Ferritin OS=Oryzias latipes OX=8090 GN=LOC101169025 PE=3 SV=2;tr|A0A3B3HHI1|A0A3B3HHI1_ORYLA Ferritin OS=Oryzias latipes OX=8090 GN=LOC101169025 PE=3 SV=1;tr|A0A3B3IGM9|A0A3B3IGM9_ORYLA Ferritin OS=Oryzias latipes OX=8090 GN=LOC10116	7	5	5	5	4	5	4	3	5	5	3	4	5	5	5	5	4	5	4	3	5	5	3	4	5	5	5	5	4	5	4	3	5	5	3	4	5	5	5	5	28.5	28.5	28.5	21.188
tr|A0A3B3HHY7|A0A3B3HHY7_ORYLA	tr|A0A3B3HHY7|A0A3B3HHY7_ORYLA	5	5	5	tr|A0A3B3HHY7|A0A3B3HHY7_ORYLA Sodium/potassium-transporting ATPase subunit beta OS=Oryzias latipes OX=8090 GN=LOC101164636 PE=3 SV=1	1	5	5	5	4	3	4	3	4	4	3	4	4	3	4	4	4	3	4	3	4	4	3	4	4	3	4	4	4	3	4	3	4	4	3	4	4	3	4	4	24.8	24.8	24.8	34.437
tr|A0A3B3IIV9|A0A3B3IIV9_ORYLA;tr|A0A3B3HXT2|A0A3B3HXT2_ORYLA;tr|A0A3B3HI80|A0A3B3HI80_ORYLA;tr|H2LRA1|H2LRA1_ORYLA;tr|A0A3B3HXQ7|A0A3B3HXQ7_ORYLA;tr|A0A3B3IPS1|A0A3B3IPS1_ORYLA;tr|H2M283|H2M283_ORYLA;tr|H2MTH6|H2MTH6_ORYLA;tr|H2MTH7|H2MTH7_ORYLA;tr|H2MTH8|H2MTH8_ORYLA;tr|A0A3B3HXD8|A0A3B3HXD8_ORYLA;tr|H2LRW2|H2LRW2_ORYLA;tr|A0A3B3H8X4|A0A3B3H8X4_ORYLA;tr|A0A3B3HDL2|A0A3B3HDL2_ORYLA;tr|A0A3B3HK48…	tr|A0A3B3IIV9|A0A3B3IIV9_ORYLA;tr|A0A3B3HXT2|A0A3B3HXT2_ORYLA;tr|A0A3B3HI80|A0A3B3HI80_ORYLA;tr|H2LRA1|H2LRA1_ORYLA;tr|A0A3B3HXQ7|A0A3B3HXQ7_ORYLA;tr|A0A3B3IPS1|A0A3B3IPS1_ORYLA	5;5;5;5;5;3;2;2;2;2;2;1;1;1;1	5;5;5;5;5;3;2;2;2;2;2;1;1;1;1	2;2;2;2;2;0;0;0;0;0;0;0;0;0;0	tr|A0A3B3IIV9|A0A3B3IIV9_ORYLA Interferon-induced GTP-binding protein Mx OS=Oryzias latipes OX=8090 GN=LOC101162128 PE=3 SV=1;tr|A0A3B3HXT2|A0A3B3HXT2_ORYLA Interferon-induced GTP-binding protein Mx OS=Oryzias latipes OX=8090 GN=LOC101162128 PE=3 SV=1;tr|A	15	5	5	2	5	4	4	4	3	2	5	5	2	4	4	2	5	4	4	4	3	2	5	5	2	4	4	2	2	1	2	2	1	1	2	2	1	2	1	1	6.4	6.4	2.9	96.364
tr|A0A3B3HIB8|A0A3B3HIB8_ORYLA;tr|A0A3B3II37|A0A3B3II37_ORYLA;tr|H2LB63|H2LB63_ORYLA	tr|A0A3B3HIB8|A0A3B3HIB8_ORYLA	5;1;1	5;1;1	5;1;1	tr|A0A3B3HIB8|A0A3B3HIB8_ORYLA Uncharacterized protein OS=Oryzias latipes OX=8090 GN=LOC101168328 PE=4 SV=1	3	5	5	5	4	5	5	5	5	5	5	5	5	5	5	5	4	5	5	5	5	5	5	5	5	5	5	5	4	5	5	5	5	5	5	5	5	5	5	5	50.6	50.6	50.6	9.2447
tr|A0A3B3IKD4|A0A3B3IKD4_ORYLA;tr|A0A3B3HSL7|A0A3B3HSL7_ORYLA;tr|A0A3B3HKC5|A0A3B3HKC5_ORYLA;tr|H2MZ91|H2MZ91_ORYLA	tr|A0A3B3IKD4|A0A3B3IKD4_ORYLA;tr|A0A3B3HSL7|A0A3B3HSL7_ORYLA;tr|A0A3B3HKC5|A0A3B3HKC5_ORYLA	5;5;5;2	5;5;5;2	5;5;5;2	tr|A0A3B3IKD4|A0A3B3IKD4_ORYLA Cysteinyl-tRNA synthetase OS=Oryzias latipes OX=8090 GN=cars1 PE=3 SV=1;tr|A0A3B3HSL7|A0A3B3HSL7_ORYLA Cysteinyl-tRNA synthetase OS=Oryzias latipes OX=8090 GN=cars1 PE=3 SV=1;tr|A0A3B3HKC5|A0A3B3HKC5_ORYLA Cysteinyl-tRNA synt	4	5	5	5	4	5	5	4	4	5	5	4	5	4	5	4	4	5	5	4	4	5	5	4	5	4	5	4	4	5	5	4	4	5	5	4	5	4	5	4	8.1	8.1	8.1	85.581
tr|A0A3B3HMA9|A0A3B3HMA9_ORYLA	tr|A0A3B3HMA9|A0A3B3HMA9_ORYLA	5	5	5	tr|A0A3B3HMA9|A0A3B3HMA9_ORYLA Uncharacterized protein OS=Oryzias latipes OX=8090 GN=LOC105357676 PE=4 SV=1	1	5	5	5	5	4	4	4	4	3	4	4	4	3	4	3	5	4	4	4	4	3	4	4	4	3	4	3	5	4	4	4	4	3	4	4	4	3	4	3	24.3	24.3	24.3	27.02
tr|A0A3B3HMX7|A0A3B3HMX7_ORYLA	tr|A0A3B3HMX7|A0A3B3HMX7_ORYLA	5	5	5	tr|A0A3B3HMX7|A0A3B3HMX7_ORYLA Mitochondrial import inner membrane translocase subunit OS=Oryzias latipes OX=8090 GN=timm13 PE=3 SV=1	1	5	5	5	4	4	5	4	5	3	3	4	4	5	4	4	4	4	5	4	5	3	3	4	4	5	4	4	4	4	5	4	5	3	3	4	4	5	4	4	62.1	62.1	62.1	10.584
tr|A0A3B3HN51|A0A3B3HN51_ORYLA	tr|A0A3B3HN51|A0A3B3HN51_ORYLA	5	5	5	tr|A0A3B3HN51|A0A3B3HN51_ORYLA SAP domain-containing protein OS=Oryzias latipes OX=8090 GN=sarnp PE=4 SV=1	1	5	5	5	3	5	4	3	3	3	2	3	2	4	4	4	3	5	4	3	3	3	2	3	2	4	4	4	3	5	4	3	3	3	2	3	2	4	4	4	28.4	28.4	28.4	26.328
tr|A0A3B3HN73|A0A3B3HN73_ORYLA;tr|H2MBL3|H2MBL3_ORYLA	tr|A0A3B3HN73|A0A3B3HN73_ORYLA;tr|H2MBL3|H2MBL3_ORYLA	5;4	5;4	5;4	tr|A0A3B3HN73|A0A3B3HN73_ORYLA 2-deoxy-D-ribose 5-phosphate aldolase OS=Oryzias latipes OX=8090 GN=dera PE=4 SV=1;tr|H2MBL3|H2MBL3_ORYLA 2-deoxy-D-ribose 5-phosphate aldolase OS=Oryzias latipes OX=8090 GN=dera PE=4 SV=2	2	5	5	5	5	4	4	3	3	4	3	4	4	4	4	3	5	4	4	3	3	4	3	4	4	4	4	3	5	4	4	3	3	4	3	4	4	4	4	3	27.4	27.4	27.4	35.013
tr|H2MAA6|H2MAA6_ORYLA;tr|A0A3B3HRT4|A0A3B3HRT4_ORYLA	tr|H2MAA6|H2MAA6_ORYLA;tr|A0A3B3HRT4|A0A3B3HRT4_ORYLA	5;5	5;5	5;5	tr|H2MAA6|H2MAA6_ORYLA Actin-depolymerizing factor OS=Oryzias latipes OX=8090 GN=gsn PE=3 SV=2;tr|A0A3B3HRT4|A0A3B3HRT4_ORYLA Actin-depolymerizing factor OS=Oryzias latipes OX=8090 GN=gsn PE=3 SV=1	2	5	5	5	3	5	4	4	4	4	4	4	4	4	3	4	3	5	4	4	4	4	4	4	4	4	3	4	3	5	4	4	4	4	4	4	4	4	3	4	6.8	6.8	6.8	90.65
tr|A0A3B3HZW1|A0A3B3HZW1_ORYLA;tr|A0A3B3HSQ0|A0A3B3HSQ0_ORYLA;tr|H2MUF3|H2MUF3_ORYLA;tr|H2L470|H2L470_ORYLA;tr|A0A3B3IBT0|A0A3B3IBT0_ORYLA;tr|A0A3B3I369|A0A3B3I369_ORYLA;tr|H2L804|H2L804_ORYLA	tr|A0A3B3HZW1|A0A3B3HZW1_ORYLA;tr|A0A3B3HSQ0|A0A3B3HSQ0_ORYLA;tr|H2MUF3|H2MUF3_ORYLA	5;5;5;2;1;1;1	5;5;5;2;1;1;1	5;5;5;2;1;1;1	tr|A0A3B3HZW1|A0A3B3HZW1_ORYLA Creatine kinase OS=Oryzias latipes OX=8090 GN=ckb PE=3 SV=1;tr|A0A3B3HSQ0|A0A3B3HSQ0_ORYLA Creatine kinase OS=Oryzias latipes OX=8090 GN=ckb PE=3 SV=1;tr|H2MUF3|H2MUF3_ORYLA Creatine kinase OS=Oryzias latipes OX=8090 GN=ckb P	7	5	5	5	4	3	2	2	2	2	2	2	2	3	4	2	4	3	2	2	2	2	2	2	2	3	4	2	4	3	2	2	2	2	2	2	2	3	4	2	14	14	14	42.643
tr|A0A3B3HVT1|A0A3B3HVT1_ORYLA	tr|A0A3B3HVT1|A0A3B3HVT1_ORYLA	5	5	5	tr|A0A3B3HVT1|A0A3B3HVT1_ORYLA Ribonucloprotein OS=Oryzias latipes OX=8090 GN=snu13 PE=3 SV=1	1	5	5	5	5	4	4	5	4	4	3	3	4	5	3	3	5	4	4	5	4	4	3	3	4	5	3	3	5	4	4	5	4	4	3	3	4	5	3	3	45.3	45.3	45.3	14.028
tr|A0A3B3HW21|A0A3B3HW21_ORYLA;tr|H2N1W8|H2N1W8_ORYLA;tr|A0A3B3HCV4|A0A3B3HCV4_ORYLA	tr|A0A3B3HW21|A0A3B3HW21_ORYLA;tr|H2N1W8|H2N1W8_ORYLA	5;3;1	5;3;1	5;3;1	tr|A0A3B3HW21|A0A3B3HW21_ORYLA Pyridoxal kinase OS=Oryzias latipes OX=8090 GN=LOC101155341 PE=3 SV=1;tr|H2N1W8|H2N1W8_ORYLA Pyridoxal kinase OS=Oryzias latipes OX=8090 GN=LOC101155341 PE=3 SV=2	3	5	5	5	4	4	4	2	3	4	4	4	4	5	5	5	4	4	4	2	3	4	4	4	4	5	5	5	4	4	4	2	3	4	4	4	4	5	5	5	14.4	14.4	14.4	34.466
tr|A0A3B3HYY9|A0A3B3HYY9_ORYLA	tr|A0A3B3HYY9|A0A3B3HYY9_ORYLA	5	5	5	tr|A0A3B3HYY9|A0A3B3HYY9_ORYLA 3-hydroxyanthranilate 3,4-dioxygenase OS=Oryzias latipes OX=8090 GN=haao PE=3 SV=1	1	5	5	5	5	5	5	4	5	5	5	5	5	4	4	4	5	5	5	4	5	5	5	5	5	4	4	4	5	5	5	4	5	5	5	5	5	4	4	4	19.5	19.5	19.5	33.334
tr|A0A3B3HZB7|A0A3B3HZB7_ORYLA	tr|A0A3B3HZB7|A0A3B3HZB7_ORYLA	5	5	5	tr|A0A3B3HZB7|A0A3B3HZB7_ORYLA Uncharacterized protein OS=Oryzias latipes OX=8090 GN=rpl32 PE=3 SV=1	1	5	5	5	3	5	5	5	5	5	5	5	5	5	4	4	3	5	5	5	5	5	5	5	5	5	4	4	3	5	5	5	5	5	5	5	5	5	4	4	29.6	29.6	29.6	15.876
tr|H2LVP0|H2LVP0_ORYLA;tr|A0A3B3I2X5|A0A3B3I2X5_ORYLA;tr|H2LFY6|H2LFY6_ORYLA;tr|H2L9A5|H2L9A5_ORYLA	tr|H2LVP0|H2LVP0_ORYLA;tr|A0A3B3I2X5|A0A3B3I2X5_ORYLA;tr|H2LFY6|H2LFY6_ORYLA;tr|H2L9A5|H2L9A5_ORYLA	5;5;5;5	5;5;5;5	5;5;5;5	tr|H2LVP0|H2LVP0_ORYLA Uncharacterized protein OS=Oryzias latipes OX=8090 GN=LOC101158395 PE=3 SV=2;tr|A0A3B3I2X5|A0A3B3I2X5_ORYLA Uncharacterized protein OS=Oryzias latipes OX=8090 GN=LOC101155832 PE=3 SV=1;tr|H2LFY6|H2LFY6_ORYLA Uncharacterized protein O	4	5	5	5	5	5	4	5	4	4	5	5	4	4	3	4	5	5	4	5	4	4	5	5	4	4	3	4	5	5	4	5	4	4	5	5	4	4	3	4	14	14	14	45.19
tr|A0A3B3I6F7|A0A3B3I6F7_ORYLA;tr|H2L6Q0|H2L6Q0_ORYLA;tr|K0A0D5|K0A0D5_ORYLA;tr|A0A3B3H6J0|A0A3B3H6J0_ORYLA	tr|A0A3B3I6F7|A0A3B3I6F7_ORYLA;tr|H2L6Q0|H2L6Q0_ORYLA;tr|K0A0D5|K0A0D5_ORYLA	5;5;5;1	5;5;5;1	5;5;5;1	tr|A0A3B3I6F7|A0A3B3I6F7_ORYLA Uncharacterized protein OS=Oryzias latipes OX=8090 GN=atp6v1ba PE=3 SV=1;tr|H2L6Q0|H2L6Q0_ORYLA Vacuolar proton pump subunit B OS=Oryzias latipes OX=8090 GN=atp6v1ba PE=3 SV=2;tr|K0A0D5|K0A0D5_ORYLA Vacuolar proton pump subun	4	5	5	5	4	4	3	5	3	4	5	3	5	3	3	3	4	4	3	5	3	4	5	3	5	3	3	3	4	4	3	5	3	4	5	3	5	3	3	3	11.5	11.5	11.5	52.107
tr|A0A3B3I7P0|A0A3B3I7P0_ORYLA;tr|H2LZW8|H2LZW8_ORYLA	tr|A0A3B3I7P0|A0A3B3I7P0_ORYLA;tr|H2LZW8|H2LZW8_ORYLA	5;5	5;5	5;5	tr|A0A3B3I7P0|A0A3B3I7P0_ORYLA 5-hydroxyisourate hydrolase OS=Oryzias latipes OX=8090 GN=LOC101169773 PE=3 SV=1;tr|H2LZW8|H2LZW8_ORYLA 5-hydroxyisourate hydrolase OS=Oryzias latipes OX=8090 GN=LOC101169773 PE=3 SV=2	2	5	5	5	5	4	4	4	5	4	5	4	3	4	5	4	5	4	4	4	5	4	5	4	3	4	5	4	5	4	4	4	5	4	5	4	3	4	5	4	34.8	34.8	34.8	15.279
tr|A0A3B3I844|A0A3B3I844_ORYLA;tr|H2LQA6|H2LQA6_ORYLA	tr|A0A3B3I844|A0A3B3I844_ORYLA;tr|H2LQA6|H2LQA6_ORYLA	5;5	5;5	5;5	tr|A0A3B3I844|A0A3B3I844_ORYLA Uncharacterized protein OS=Oryzias latipes OX=8090 GN=ergic1 PE=3 SV=1;tr|H2LQA6|H2LQA6_ORYLA Uncharacterized protein OS=Oryzias latipes OX=8090 GN=ergic1 PE=3 SV=2	2	5	5	5	5	5	4	4	5	4	4	5	4	5	5	4	5	5	4	4	5	4	4	5	4	5	5	4	5	5	4	4	5	4	4	5	4	5	5	4	19	19	19	32.527
tr|A0A3B3I9Q8|A0A3B3I9Q8_ORYLA;tr|H2LTS9|H2LTS9_ORYLA;tr|A0A3B3HGE4|A0A3B3HGE4_ORYLA	tr|A0A3B3I9Q8|A0A3B3I9Q8_ORYLA;tr|H2LTS9|H2LTS9_ORYLA;tr|A0A3B3HGE4|A0A3B3HGE4_ORYLA	5;5;4	5;5;4	5;5;4	tr|A0A3B3I9Q8|A0A3B3I9Q8_ORYLA 60S ribosomal protein L11 OS=Oryzias latipes OX=8090 GN=rpl11 PE=3 SV=1;tr|H2LTS9|H2LTS9_ORYLA 60S ribosomal protein L11 OS=Oryzias latipes OX=8090 GN=rpl11 PE=3 SV=2;tr|A0A3B3HGE4|A0A3B3HGE4_ORYLA 60S ribosomal protein L11 O	3	5	5	5	5	5	5	5	5	5	5	5	5	5	5	5	5	5	5	5	5	5	5	5	5	5	5	5	5	5	5	5	5	5	5	5	5	5	5	5	25.3	25.3	25.3	20.492
tr|A0A3B3IK89|A0A3B3IK89_ORYLA;tr|A0A3B3IA45|A0A3B3IA45_ORYLA;tr|H2L9K4|H2L9K4_ORYLA;tr|A0A3B3HD88|A0A3B3HD88_ORYLA;tr|A0A3B3IKK1|A0A3B3IKK1_ORYLA;tr|A0A3B3HVQ1|A0A3B3HVQ1_ORYLA;tr|H2LIQ2|H2LIQ2_ORYLA;tr|A0A3B3IF53|A0A3B3IF53_ORYLA;tr|H2LIQ4|H2LIQ4_ORYLA;tr|A0A3B3HR57|A0A3B3HR57_ORYLA;tr|H2MYU7|H2MYU7_ORYLA;tr|A0A3B3IBY4|A0A3B3IBY4_ORYLA;tr|A0A3B3HEC4|A0A3B3HEC4_ORYLA;tr|H2MI45|H2MI45_ORYLA;tr|A0…	tr|A0A3B3IK89|A0A3B3IK89_ORYLA;tr|A0A3B3IA45|A0A3B3IA45_ORYLA;tr|H2L9K4|H2L9K4_ORYLA;tr|A0A3B3HD88|A0A3B3HD88_ORYLA	5;5;3;3;2;2;2;2;2;2;2;2;2;2;2;2;2	5;5;3;3;2;2;2;2;2;2;2;2;2;2;2;2;2	5;5;3;3;2;2;2;2;2;2;2;2;2;2;2;2;2	tr|A0A3B3IK89|A0A3B3IK89_ORYLA Calcium-transporting ATPase OS=Oryzias latipes OX=8090 GN=LOC101172706 PE=3 SV=1;tr|A0A3B3IA45|A0A3B3IA45_ORYLA Calcium-transporting ATPase OS=Oryzias latipes OX=8090 GN=LOC101172706 PE=3 SV=1;tr|H2L9K4|H2L9K4_ORYLA Calcium-t	17	5	5	5	4	5	5	4	3	4	5	5	5	4	3	3	4	5	5	4	3	4	5	5	5	4	3	3	4	5	5	4	3	4	5	5	5	4	3	3	5.8	5.8	5.8	132.55
tr|A0A3B3IAZ2|A0A3B3IAZ2_ORYLA	tr|A0A3B3IAZ2|A0A3B3IAZ2_ORYLA	5	5	5	tr|A0A3B3IAZ2|A0A3B3IAZ2_ORYLA Sepiapterin reductase OS=Oryzias latipes OX=8090 GN=spr PE=3 SV=1	1	5	5	5	3	4	3	4	3	2	3	4	3	3	3	2	3	4	3	4	3	2	3	4	3	3	3	2	3	4	3	4	3	2	3	4	3	3	3	2	23.4	23.4	23.4	28.633
tr|A0A3B3IB20|A0A3B3IB20_ORYLA;tr|H2LS46|H2LS46_ORYLA;tr|A0A3B3IMN9|A0A3B3IMN9_ORYLA;tr|A0A3B3HE09|A0A3B3HE09_ORYLA;tr|H2MAZ5|H2MAZ5_ORYLA	tr|A0A3B3IB20|A0A3B3IB20_ORYLA;tr|H2LS46|H2LS46_ORYLA	5;4;1;1;1	5;4;1;1;1	5;4;1;1;1	tr|A0A3B3IB20|A0A3B3IB20_ORYLA Importin N-terminal domain-containing protein OS=Oryzias latipes OX=8090 GN=ipo7 PE=4 SV=1;tr|H2LS46|H2LS46_ORYLA Importin N-terminal domain-containing protein OS=Oryzias latipes OX=8090 GN=ipo7 PE=4 SV=2	5	5	5	5	4	3	3	3	2	2	3	2	2	5	2	2	4	3	3	3	2	2	3	2	2	5	2	2	4	3	3	3	2	2	3	2	2	5	2	2	6	6	6	119.2
tr|A0A3B3IEL6|A0A3B3IEL6_ORYLA	tr|A0A3B3IEL6|A0A3B3IEL6_ORYLA	5	5	5	tr|A0A3B3IEL6|A0A3B3IEL6_ORYLA Uncharacterized protein OS=Oryzias latipes OX=8090 GN=LOC101163028 PE=4 SV=1	1	5	5	5	5	5	5	5	5	5	5	5	5	5	5	5	5	5	5	5	5	5	5	5	5	5	5	5	5	5	5	5	5	5	5	5	5	5	5	5	42.6	42.6	42.6	14.978
tr|A0A3B3IKB7|A0A3B3IKB7_ORYLA	tr|A0A3B3IKB7|A0A3B3IKB7_ORYLA	5	5	5	tr|A0A3B3IKB7|A0A3B3IKB7_ORYLA Ribosomal_L18e/L15P domain-containing protein OS=Oryzias latipes OX=8090 GN=rpl18 PE=3 SV=1	1	5	5	5	4	5	4	3	5	4	4	4	4	4	5	5	4	5	4	3	5	4	4	4	4	4	5	5	4	5	4	3	5	4	4	4	4	4	5	5	27.2	27.2	27.2	24.371
tr|A0A3B3IKT8|A0A3B3IKT8_ORYLA;tr|H2MSS8|H2MSS8_ORYLA	tr|A0A3B3IKT8|A0A3B3IKT8_ORYLA;tr|H2MSS8|H2MSS8_ORYLA	5;4	5;4	5;4	tr|A0A3B3IKT8|A0A3B3IKT8_ORYLA NTP_transferase domain-containing protein OS=Oryzias latipes OX=8090 GN=gmppb PE=3 SV=1;tr|H2MSS8|H2MSS8_ORYLA NTP_transferase domain-containing protein OS=Oryzias latipes OX=8090 GN=gmppb PE=3 SV=2	2	5	5	5	5	5	5	5	4	4	4	4	4	5	5	5	5	5	5	5	4	4	4	4	4	5	5	5	5	5	5	5	4	4	4	4	4	5	5	5	17.8	17.8	17.8	40.181
tr|H2MF28|H2MF28_ORYLA;tr|A0A3B3IL00|A0A3B3IL00_ORYLA	tr|H2MF28|H2MF28_ORYLA;tr|A0A3B3IL00|A0A3B3IL00_ORYLA	5;5	5;5	3;3	tr|H2MF28|H2MF28_ORYLA Uncharacterized protein OS=Oryzias latipes OX=8090 GN=LOC101168100 PE=4 SV=2;tr|A0A3B3IL00|A0A3B3IL00_ORYLA Uncharacterized protein OS=Oryzias latipes OX=8090 GN=LOC101168055 PE=4 SV=1	2	5	5	3	5	5	5	5	5	5	5	5	5	5	5	5	5	5	5	5	5	5	5	5	5	5	5	5	3	3	3	3	3	3	3	3	3	3	3	3	23.9	23.9	15.9	25.769
tr|B6F103|B6F103_ORYLA;tr|H2L736|H2L736_ORYLA;tr|A0A3B3INV1|A0A3B3INV1_ORYLA;tr|A0A3B3I2T2|A0A3B3I2T2_ORYLA	tr|B6F103|B6F103_ORYLA;tr|H2L736|H2L736_ORYLA;tr|A0A3B3INV1|A0A3B3INV1_ORYLA;tr|A0A3B3I2T2|A0A3B3I2T2_ORYLA	5;5;5;4	5;5;5;4	5;5;5;4	tr|B6F103|B6F103_ORYLA Histone H2B OS=Oryzias latipes OX=8090 GN=H2B PE=2 SV=1;tr|H2L736|H2L736_ORYLA Histone H2B OS=Oryzias latipes OX=8090 PE=3 SV=1;tr|A0A3B3INV1|A0A3B3INV1_ORYLA Histone H2B OS=Oryzias latipes OX=8090 PE=3 SV=1;tr|A0A3B3I2T2|A0A3B3I2T2_	4	5	5	5	4	5	4	4	5	4	5	4	4	4	4	4	4	5	4	4	5	4	5	4	4	4	4	4	4	5	4	4	5	4	5	4	4	4	4	4	38.7	38.7	38.7	13.626
tr|H2L480|H2L480_ORYLA	tr|H2L480|H2L480_ORYLA	5	5	5	tr|H2L480|H2L480_ORYLA FBA domain-containing protein OS=Oryzias latipes OX=8090 GN=nccrp1 PE=4 SV=1	1	5	5	5	4	4	4	2	5	1	5	3	4	5	3	2	4	4	4	2	5	1	5	3	4	5	3	2	4	4	4	2	5	1	5	3	4	5	3	2	27.9	27.9	27.9	26.201
tr|H2L4C3|H2L4C3_ORYLA	tr|H2L4C3|H2L4C3_ORYLA	5	5	4	tr|H2L4C3|H2L4C3_ORYLA Uncharacterized protein OS=Oryzias latipes OX=8090 GN=LOC101162302 PE=4 SV=2	1	5	5	4	4	3	3	3	3	1	4	4	4	3	3	3	4	3	3	3	3	1	4	4	4	3	3	3	3	3	3	3	3	1	3	3	4	3	3	3	22.8	22.8	17.9	31.228
tr|H2L4K3|H2L4K3_ORYLA;tr|A0A3B3H9S7|A0A3B3H9S7_ORYLA	tr|H2L4K3|H2L4K3_ORYLA	5;1	5;1	4;0	tr|H2L4K3|H2L4K3_ORYLA 60S ribosomal protein L12 OS=Oryzias latipes OX=8090 GN=rpl12 PE=3 SV=2	2	5	5	4	4	3	4	4	4	5	5	3	3	5	4	5	4	3	4	4	4	5	5	3	3	5	4	5	4	3	3	4	4	4	4	3	3	4	4	4	22.9	22.9	16.1	23.63
tr|H2L4N5|H2L4N5_ORYLA	tr|H2L4N5|H2L4N5_ORYLA	5	5	3	tr|H2L4N5|H2L4N5_ORYLA 40S ribosomal protein S27 OS=Oryzias latipes OX=8090 PE=3 SV=2	1	5	5	3	4	5	4	3	5	4	4	5	5	5	5	5	4	5	4	3	5	4	4	5	5	5	5	5	3	3	2	2	3	2	3	3	3	3	3	3	39.1	39.1	14.9	9.7925
tr|H2L4Y0|H2L4Y0_ORYLA	tr|H2L4Y0|H2L4Y0_ORYLA	5	5	5	tr|H2L4Y0|H2L4Y0_ORYLA Uncharacterized protein OS=Oryzias latipes OX=8090 GN=ech1 PE=3 SV=1	1	5	5	5	4	4	5	4	5	4	5	4	4	5	5	5	4	4	5	4	5	4	5	4	4	5	5	5	4	4	5	4	5	4	5	4	4	5	5	5	17.6	17.6	17.6	33.121
tr|H2L6Q9|H2L6Q9_ORYLA;tr|A0A3B3H2Q3|A0A3B3H2Q3_ORYLA	tr|H2L6Q9|H2L6Q9_ORYLA;tr|A0A3B3H2Q3|A0A3B3H2Q3_ORYLA	5;4	5;4	1;1	tr|H2L6Q9|H2L6Q9_ORYLA Tribytltin binding protein type2 OS=Oryzias latipes OX=8090 GN=LOC101169047 PE=2 SV=1;tr|A0A3B3H2Q3|A0A3B3H2Q3_ORYLA Uncharacterized protein OS=Oryzias latipes OX=8090 GN=LOC101169047 PE=4 SV=1	2	5	5	1	4	4	5	4	4	5	3	4	5	4	5	5	4	4	5	4	4	5	3	4	5	4	5	5	0	0	1	0	1	1	0	0	1	0	1	1	19.6	19.6	3.2	24.8
tr|H2L714|H2L714_ORYLA;tr|H2L709|H2L709_ORYLA;tr|H2MMI9|H2MMI9_ORYLA;tr|H2LMR1|H2LMR1_ORYLA	tr|H2L714|H2L714_ORYLA;tr|H2L709|H2L709_ORYLA	5;5;1;1	5;5;1;1	3;3;0;0	tr|H2L714|H2L714_ORYLA Septin-type G domain-containing protein OS=Oryzias latipes OX=8090 GN=LOC101166488 PE=3 SV=2;tr|H2L709|H2L709_ORYLA Septin-type G domain-containing protein OS=Oryzias latipes OX=8090 GN=LOC101166488 PE=3 SV=2	4	5	5	3	4	5	5	4	5	5	4	5	5	4	4	4	4	5	5	4	5	5	4	5	5	4	4	4	3	3	3	2	3	3	3	3	3	2	2	2	13.1	13.1	9.5	48.915
tr|H2L867|H2L867_ORYLA;tr|A0A3B3I5R3|A0A3B3I5R3_ORYLA	tr|H2L867|H2L867_ORYLA;tr|A0A3B3I5R3|A0A3B3I5R3_ORYLA	5;4	5;4	5;4	tr|H2L867|H2L867_ORYLA Uncharacterized protein OS=Oryzias latipes OX=8090 GN=mccc2 PE=4 SV=2;tr|A0A3B3I5R3|A0A3B3I5R3_ORYLA Uncharacterized protein OS=Oryzias latipes OX=8090 GN=mccc2 PE=4 SV=1	2	5	5	5	5	3	3	3	1	1	4	2	3	2	2	3	5	3	3	3	1	1	4	2	3	2	2	3	5	3	3	3	1	1	4	2	3	2	2	3	13.7	13.7	13.7	61.827
tr|H2L9K8|H2L9K8_ORYLA	tr|H2L9K8|H2L9K8_ORYLA	5	5	4	tr|H2L9K8|H2L9K8_ORYLA Coronin OS=Oryzias latipes OX=8090 GN=LOC101170433 PE=3 SV=2	1	5	5	4	4	3	4	2	3	3	4	5	4	4	4	4	4	3	4	2	3	3	4	5	4	4	4	4	3	2	3	2	2	2	3	4	4	3	3	3	10.7	10.7	8.3	50.797
tr|H2L9N3|H2L9N3_ORYLA	tr|H2L9N3|H2L9N3_ORYLA	5	5	5	tr|H2L9N3|H2L9N3_ORYLA Uncharacterized protein OS=Oryzias latipes OX=8090 GN=NAA15 PE=4 SV=1	1	5	5	5	3	3	3	1	0	0	3	2	3	5	3	3	3	3	3	1	0	0	3	2	3	5	3	3	3	3	3	1	0	0	3	2	3	5	3	3	6.9	6.9	6.9	100.84
tr|H2L9U2|H2L9U2_ORYLA	tr|H2L9U2|H2L9U2_ORYLA	5	5	5	tr|H2L9U2|H2L9U2_ORYLA Malic enzyme OS=Oryzias latipes OX=8090 GN=me1 PE=3 SV=2	1	5	5	5	5	5	5	4	4	4	4	5	5	5	5	5	5	5	5	4	4	4	4	5	5	5	5	5	5	5	5	4	4	4	4	5	5	5	5	5	8.7	8.7	8.7	65.825
tr|H2LB07|H2LB07_ORYLA	tr|H2LB07|H2LB07_ORYLA	5	5	5	tr|H2LB07|H2LB07_ORYLA Eukaryotic translation initiation factor 3 subunit F OS=Oryzias latipes OX=8090 GN=eif3f PE=3 SV=2	1	5	5	5	5	5	5	5	5	4	4	5	5	5	5	5	5	5	5	5	5	4	4	5	5	5	5	5	5	5	5	5	5	4	4	5	5	5	5	5	19.3	19.3	19.3	30.254
tr|H2LB39|H2LB39_ORYLA	tr|H2LB39|H2LB39_ORYLA	5	5	5	tr|H2LB39|H2LB39_ORYLA NSFL1 cofactor p47 OS=Oryzias latipes OX=8090 GN=nsfl1c PE=4 SV=2	1	5	5	5	5	5	4	4	4	4	4	4	3	5	4	4	5	5	4	4	4	4	4	4	3	5	4	4	5	5	4	4	4	4	4	4	3	5	4	4	19	19	19	40.849
tr|H2LDM2|H2LDM2_ORYLA	tr|H2LDM2|H2LDM2_ORYLA	5	5	5	tr|H2LDM2|H2LDM2_ORYLA TPR_REGION domain-containing protein OS=Oryzias latipes OX=8090 GN=LOC101167495 PE=3 SV=2	1	5	5	5	4	5	5	3	4	4	4	5	5	5	5	5	4	5	5	3	4	4	4	5	5	5	5	5	4	5	5	3	4	4	4	5	5	5	5	5	9.1	9.1	9.1	76.989
tr|H2LF28|H2LF28_ORYLA	tr|H2LF28|H2LF28_ORYLA	5	5	5	tr|H2LF28|H2LF28_ORYLA ACB domain-containing protein OS=Oryzias latipes OX=8090 GN=eci2 PE=4 SV=2	1	5	5	5	4	5	5	4	5	5	3	4	4	5	5	5	4	5	5	4	5	5	3	4	4	5	5	5	4	5	5	4	5	5	3	4	4	5	5	5	11.1	11.1	11.1	43.143
tr|H2LFE1|H2LFE1_ORYLA	tr|H2LFE1|H2LFE1_ORYLA	5	5	5	tr|H2LFE1|H2LFE1_ORYLA Heme oxygenase OS=Oryzias latipes OX=8090 GN=LOC101174976 PE=3 SV=1	1	5	5	5	3	4	5	3	3	2	2	3	1	5	3	2	3	4	5	3	3	2	2	3	1	5	3	2	3	4	5	3	3	2	2	3	1	5	3	2	17.6	17.6	17.6	31.061
tr|H2LFV6|H2LFV6_ORYLA;tr|H2MPE9|H2MPE9_ORYLA	tr|H2LFV6|H2LFV6_ORYLA;tr|H2MPE9|H2MPE9_ORYLA	5;4	5;4	1;0	tr|H2LFV6|H2LFV6_ORYLA Uncharacterized protein OS=Oryzias latipes OX=8090 GN=rab5c PE=4 SV=1;tr|H2MPE9|H2MPE9_ORYLA Uncharacterized protein OS=Oryzias latipes OX=8090 GN=LOC101157247 PE=4 SV=1	2	5	5	1	4	4	4	3	4	3	4	3	3	3	3	3	4	4	4	3	4	3	4	3	3	3	3	3	1	1	1	1	1	1	1	1	1	1	1	1	27.1	27.1	6	23.531
tr|H2LGA2|H2LGA2_ORYLA;tr|A0A3B3I0S4|A0A3B3I0S4_ORYLA	tr|H2LGA2|H2LGA2_ORYLA;tr|A0A3B3I0S4|A0A3B3I0S4_ORYLA	5;4	5;4	5;4	tr|H2LGA2|H2LGA2_ORYLA Uncharacterized protein OS=Oryzias latipes OX=8090 GN=abcd3 PE=3 SV=2;tr|A0A3B3I0S4|A0A3B3I0S4_ORYLA ABC transmembrane type-1 domain-containing protein OS=Oryzias latipes OX=8090 GN=abcd3 PE=4 SV=1	2	5	5	5	5	4	4	5	4	4	4	2	3	5	5	5	5	4	4	5	4	4	4	2	3	5	5	5	5	4	4	5	4	4	4	2	3	5	5	5	12.5	12.5	12.5	75.377
tr|H2LHD7|H2LHD7_ORYLA	tr|H2LHD7|H2LHD7_ORYLA	5	5	5	tr|H2LHD7|H2LHD7_ORYLA Eukaryotic peptide chain release factor subunit 1 OS=Oryzias latipes OX=8090 GN=etf1 PE=3 SV=2	1	5	5	5	5	5	5	5	5	5	5	5	5	5	4	5	5	5	5	5	5	5	5	5	5	5	4	5	5	5	5	5	5	5	5	5	5	5	4	5	10.2	10.2	10.2	49.615
tr|H2MGG0|H2MGG0_ORYLA;tr|H2LI68|H2LI68_ORYLA;tr|H2MTB2|H2MTB2_ORYLA	tr|H2MGG0|H2MGG0_ORYLA;tr|H2LI68|H2LI68_ORYLA;tr|H2MTB2|H2MTB2_ORYLA	5;5;5	5;5;5	2;2;2	tr|H2MGG0|H2MGG0_ORYLA Uncharacterized protein OS=Oryzias latipes OX=8090 GN=ARF1 PE=3 SV=2;tr|H2LI68|H2LI68_ORYLA Uncharacterized protein OS=Oryzias latipes OX=8090 GN=ARF1 PE=3 SV=2;tr|H2MTB2|H2MTB2_ORYLA Uncharacterized protein OS=Oryzias latipes OX=809	3	5	5	2	4	5	5	3	3	3	4	5	5	4	5	5	4	5	5	3	3	3	4	5	5	4	5	5	2	2	2	1	1	1	2	2	2	1	2	2	31.6	31.6	12.6	19.901
tr|H2LKH3|H2LKH3_ORYLA	tr|H2LKH3|H2LKH3_ORYLA	5	5	5	tr|H2LKH3|H2LKH3_ORYLA 60S ribosomal protein L31 OS=Oryzias latipes OX=8090 GN=rpl31 PE=3 SV=2	1	5	5	5	3	4	5	3	5	5	3	5	5	3	5	5	3	4	5	3	5	5	3	5	5	3	5	5	3	4	5	3	5	5	3	5	5	3	5	5	24.5	24.5	24.5	17.105
tr|H2LLC7|H2LLC7_ORYLA	tr|H2LLC7|H2LLC7_ORYLA	5	5	5	tr|H2LLC7|H2LLC7_ORYLA Uncharacterized protein OS=Oryzias latipes OX=8090 GN=LOC101170081 PE=4 SV=2	1	5	5	5	3	3	3	4	5	4	5	4	3	4	4	3	3	3	3	4	5	4	5	4	3	4	4	3	3	3	3	4	5	4	5	4	3	4	4	3	17.4	17.4	17.4	56.397
tr|H2LMP0|H2LMP0_ORYLA;tr|H2MJ85|H2MJ85_ORYLA;tr|A0A3B3HJL3|A0A3B3HJL3_ORYLA;tr|A0A3B3IFV5|A0A3B3IFV5_ORYLA;tr|A0A3B3H712|A0A3B3H712_ORYLA;tr|H2MSW2|H2MSW2_ORYLA	tr|H2LMP0|H2LMP0_ORYLA;tr|H2MJ85|H2MJ85_ORYLA;tr|A0A3B3HJL3|A0A3B3HJL3_ORYLA;tr|A0A3B3IFV5|A0A3B3IFV5_ORYLA;tr|A0A3B3H712|A0A3B3H712_ORYLA;tr|H2MSW2|H2MSW2_ORYLA	5;4;4;4;4;3	5;4;4;4;4;3	5;4;4;4;4;3	tr|H2LMP0|H2LMP0_ORYLA Small monomeric GTPase OS=Oryzias latipes OX=8090 GN=LOC101167529 PE=3 SV=2;tr|H2MJ85|H2MJ85_ORYLA Small monomeric GTPase OS=Oryzias latipes OX=8090 GN=LOC101171247 PE=3 SV=1;tr|A0A3B3HJL3|A0A3B3HJL3_ORYLA Small monomeric GTPase OS=O	6	5	5	5	5	5	5	5	5	5	5	5	5	5	5	5	5	5	5	5	5	5	5	5	5	5	5	5	5	5	5	5	5	5	5	5	5	5	5	5	27	27	27	21.011
tr|H2LMQ2|H2LMQ2_ORYLA;tr|H2LMQ0|H2LMQ0_ORYLA	tr|H2LMQ2|H2LMQ2_ORYLA;tr|H2LMQ0|H2LMQ0_ORYLA	5;4	5;4	5;4	tr|H2LMQ2|H2LMQ2_ORYLA T-complex protein 1 subunit eta OS=Oryzias latipes OX=8090 GN=cct7 PE=3 SV=2;tr|H2LMQ0|H2LMQ0_ORYLA T-complex protein 1 subunit eta OS=Oryzias latipes OX=8090 GN=cct7 PE=3 SV=2	2	5	5	5	4	5	3	4	4	4	4	3	4	5	4	4	4	5	3	4	4	4	4	3	4	5	4	4	4	5	3	4	4	4	4	3	4	5	4	4	12.3	12.3	12.3	62.283
tr|H2LPR5|H2LPR5_ORYLA;tr|A0A3B3HUX8|A0A3B3HUX8_ORYLA	tr|H2LPR5|H2LPR5_ORYLA	5;2	5;2	5;2	tr|H2LPR5|H2LPR5_ORYLA 60S acidic ribosomal protein P2 OS=Oryzias latipes OX=8090 GN=LOC101170669 PE=3 SV=1	2	5	5	5	4	3	4	4	5	4	4	5	3	4	4	4	4	3	4	4	5	4	4	5	3	4	4	4	4	3	4	4	5	4	4	5	3	4	4	4	56.6	56.6	56.6	11.475
tr|H2LQH0|H2LQH0_ORYLA	tr|H2LQH0|H2LQH0_ORYLA	5	5	5	tr|H2LQH0|H2LQH0_ORYLA Lipocln_cytosolic_FA-bd_dom domain-containing protein OS=Oryzias latipes OX=8090 GN=LOC101165663 PE=3 SV=2	1	5	5	5	4	4	4	4	4	4	4	4	4	5	5	3	4	4	4	4	4	4	4	4	4	5	5	3	4	4	4	4	4	4	4	4	4	5	5	3	31.3	31.3	31.3	21.715
tr|H2LR36|H2LR36_ORYLA	tr|H2LR36|H2LR36_ORYLA	5	5	5	tr|H2LR36|H2LR36_ORYLA Arylesterase OS=Oryzias latipes OX=8090 GN=LOC101174858 PE=3 SV=1	1	5	5	5	5	5	4	5	4	4	5	5	5	5	4	3	5	5	4	5	4	4	5	5	5	5	4	3	5	5	4	5	4	4	5	5	5	5	4	3	17.2	17.2	17.2	40.265
tr|H2LT42|H2LT42_ORYLA	tr|H2LT42|H2LT42_ORYLA	5	5	5	tr|H2LT42|H2LT42_ORYLA Adenylate kinase 2, mitochondrial OS=Oryzias latipes OX=8090 GN=AK2 PE=3 SV=2	1	5	5	5	3	5	5	3	4	5	3	5	4	4	5	4	3	5	5	3	4	5	3	5	4	4	5	4	3	5	5	3	4	5	3	5	4	4	5	4	18.9	18.9	18.9	27.322
tr|H2LVW1|H2LVW1_ORYLA;tr|A0A3B3I6C7|A0A3B3I6C7_ORYLA	tr|H2LVW1|H2LVW1_ORYLA	5;2	5;2	5;2	tr|H2LVW1|H2LVW1_ORYLA 26S proteasome non-ATPase regulatory subunit 6 OS=Oryzias latipes OX=8090 GN=psmd6 PE=3 SV=1	2	5	5	5	4	4	4	3	3	3	3	4	3	4	3	3	4	4	4	3	3	3	3	4	3	4	3	3	4	4	4	3	3	3	3	4	3	4	3	3	11.3	11.3	11.3	45.623
tr|H2LW63|H2LW63_ORYLA	tr|H2LW63|H2LW63_ORYLA	5	5	1	tr|H2LW63|H2LW63_ORYLA Ribosomal protein L19 OS=Oryzias latipes OX=8090 GN=LOC101170879 PE=3 SV=1	1	5	5	1	4	5	5	4	5	5	4	5	5	4	5	5	4	5	5	4	5	5	4	5	5	4	5	5	1	1	1	1	1	1	1	1	1	1	1	1	22.3	22.3	4.6	23.587
tr|H2LZD1|H2LZD1_ORYLA	tr|H2LZD1|H2LZD1_ORYLA	5	5	5	tr|H2LZD1|H2LZD1_ORYLA Uncharacterized protein OS=Oryzias latipes OX=8090 GN=echs1 PE=3 SV=1	1	5	5	5	4	5	5	4	5	5	4	4	5	5	5	5	4	5	5	4	5	5	4	4	5	5	5	5	4	5	5	4	5	5	4	4	5	5	5	5	17.9	17.9	17.9	31.323
tr|H2LZQ3|H2LZQ3_ORYLA;tr|H2LZQ0|H2LZQ0_ORYLA	tr|H2LZQ3|H2LZQ3_ORYLA;tr|H2LZQ0|H2LZQ0_ORYLA	5;5	5;5	3;3	tr|H2LZQ3|H2LZQ3_ORYLA Uncharacterized protein OS=Oryzias latipes OX=8090 GN=srsf5 PE=3 SV=2;tr|H2LZQ0|H2LZQ0_ORYLA Uncharacterized protein OS=Oryzias latipes OX=8090 GN=srsf5 PE=3 SV=2	2	5	5	3	3	2	2	3	2	1	4	2	2	2	3	3	3	2	2	3	2	1	4	2	2	2	3	3	1	0	0	1	0	0	2	1	1	1	2	2	16.9	16.9	9.2	30.782
tr|H2M097|H2M097_ORYLA	tr|H2M097|H2M097_ORYLA	5	5	5	tr|H2M097|H2M097_ORYLA Nucleoprotein TPR OS=Oryzias latipes OX=8090 GN=tpr PE=3 SV=2	1	5	5	5	5	4	4	4	4	4	3	4	3	2	2	1	5	4	4	4	4	4	3	4	3	2	2	1	5	4	4	4	4	4	3	4	3	2	2	1	3	3	3	245.08
tr|H2M151|H2M151_ORYLA	tr|H2M151|H2M151_ORYLA	5	5	5	tr|H2M151|H2M151_ORYLA Glutathione transferase OS=Oryzias latipes OX=8090 GN=gsta4 PE=3 SV=1	1	5	5	5	5	5	5	5	5	5	5	5	5	5	4	5	5	5	5	5	5	5	5	5	5	5	4	5	5	5	5	5	5	5	5	5	5	5	4	5	19.7	19.7	19.7	25.573
tr|H2M157|H2M157_ORYLA	tr|H2M157|H2M157_ORYLA	5	5	5	tr|H2M157|H2M157_ORYLA Palmitoyl-protein hydrolase 1 OS=Oryzias latipes OX=8090 GN=ppt1 PE=3 SV=1	1	5	5	5	4	4	4	4	3	3	4	3	3	4	5	4	4	4	4	4	3	3	4	3	3	4	5	4	4	4	4	4	3	3	4	3	3	4	5	4	15.8	15.8	15.8	33.776
tr|H2M234|H2M234_ORYLA	tr|H2M234|H2M234_ORYLA	5	5	5	tr|H2M234|H2M234_ORYLA NADH dehydrogenase [ubiquinone] 1 alpha subcomplex subunit 8 OS=Oryzias latipes OX=8090 GN=ndufa8 PE=3 SV=1	1	5	5	5	5	5	5	4	4	5	4	5	5	5	5	4	5	5	5	4	4	5	4	5	5	5	5	4	5	5	5	4	4	5	4	5	5	5	5	4	27.9	27.9	27.9	19.992
tr|H2M2Q9|H2M2Q9_ORYLA	tr|H2M2Q9|H2M2Q9_ORYLA	5	5	5	tr|H2M2Q9|H2M2Q9_ORYLA Methylmalonyl-CoA isomerase OS=Oryzias latipes OX=8090 GN=mmut PE=3 SV=2	1	5	5	5	5	2	2	2	2	1	5	4	2	5	4	2	5	2	2	2	2	1	5	4	2	5	4	2	5	2	2	2	2	1	5	4	2	5	4	2	9.3	9.3	9.3	83.495
tr|H2M2Z6|H2M2Z6_ORYLA	tr|H2M2Z6|H2M2Z6_ORYLA	5	5	5	tr|H2M2Z6|H2M2Z6_ORYLA Chloride intracellular channel protein OS=Oryzias latipes OX=8090 GN=LOC101162647 PE=3 SV=2	1	5	5	5	5	5	5	5	5	5	5	5	5	5	4	4	5	5	5	5	5	5	5	5	5	5	4	4	5	5	5	5	5	5	5	5	5	5	4	4	33.1	33.1	33.1	27.052
tr|H2M3C9|H2M3C9_ORYLA	tr|H2M3C9|H2M3C9_ORYLA	5	5	5	tr|H2M3C9|H2M3C9_ORYLA Sorting nexin OS=Oryzias latipes OX=8090 GN=snx6 PE=3 SV=2	1	5	5	5	3	2	3	3	3	3	4	3	2	3	3	3	3	2	3	3	3	3	4	3	2	3	3	3	3	2	3	3	3	3	4	3	2	3	3	3	14.7	14.7	14.7	46.878
tr|H2M419|H2M419_ORYLA	tr|H2M419|H2M419_ORYLA	5	5	5	tr|H2M419|H2M419_ORYLA Aldedh domain-containing protein OS=Oryzias latipes OX=8090 GN=LOC101155544 PE=3 SV=2	1	5	5	5	5	5	5	4	4	5	5	5	4	5	5	5	5	5	5	4	4	5	5	5	4	5	5	5	5	5	5	4	4	5	5	5	4	5	5	5	11.2	11.2	11.2	55.64
tr|H2M6N4|H2M6N4_ORYLA	tr|H2M6N4|H2M6N4_ORYLA	5	5	5	tr|H2M6N4|H2M6N4_ORYLA Uncharacterized protein OS=Oryzias latipes OX=8090 GN=LOC101171819 PE=3 SV=2	1	5	5	5	5	5	5	3	4	2	4	3	2	5	4	3	5	5	5	3	4	2	4	3	2	5	4	3	5	5	5	3	4	2	4	3	2	5	4	3	8.5	8.5	8.5	60.988
tr|H2M788|H2M788_ORYLA	tr|H2M788|H2M788_ORYLA	5	5	5	tr|H2M788|H2M788_ORYLA Aspartate dehydrogenase domain-containing protein OS=Oryzias latipes OX=8090 GN=aspdh PE=3 SV=1	1	5	5	5	3	4	4	4	4	3	4	3	3	4	3	5	3	4	4	4	4	3	4	3	3	4	3	5	3	4	4	4	4	3	4	3	3	4	3	5	12.2	12.2	12.2	30.084
tr|H2M7Q2|H2M7Q2_ORYLA	tr|H2M7Q2|H2M7Q2_ORYLA	5	5	5	tr|H2M7Q2|H2M7Q2_ORYLA Uncharacterized protein OS=Oryzias latipes OX=8090 GN=creld2 PE=3 SV=1	1	5	5	5	5	5	5	5	4	5	5	5	5	4	4	4	5	5	5	5	4	5	5	5	5	4	4	4	5	5	5	5	4	5	5	5	5	4	4	4	36.5	36.5	36.5	39.348
tr|H2M7Y4|H2M7Y4_ORYLA	tr|H2M7Y4|H2M7Y4_ORYLA	5	5	5	tr|H2M7Y4|H2M7Y4_ORYLA Uncharacterized protein OS=Oryzias latipes OX=8090 GN=col6a1 PE=4 SV=2	1	5	5	5	5	5	4	4	4	5	5	5	5	4	5	3	5	5	4	4	4	5	5	5	5	4	5	3	5	5	4	4	4	5	5	5	5	4	5	3	6.3	6.3	6.3	94.289
tr|H2M8R6|H2M8R6_ORYLA	tr|H2M8R6|H2M8R6_ORYLA	5	5	5	tr|H2M8R6|H2M8R6_ORYLA Uncharacterized protein OS=Oryzias latipes OX=8090 GN=pccb PE=4 SV=2	1	5	5	5	4	4	4	4	4	2	3	3	4	3	2	3	4	4	4	4	4	2	3	3	4	3	2	3	4	4	4	4	4	2	3	3	4	3	2	3	12.7	12.7	12.7	60.855
tr|H2MA76|H2MA76_ORYLA	tr|H2MA76|H2MA76_ORYLA	5	5	4	tr|H2MA76|H2MA76_ORYLA Uncharacterized protein OS=Oryzias latipes OX=8090 GN=LOC101161729 PE=3 SV=1	1	5	5	4	5	5	5	4	5	5	5	5	5	4	4	5	5	5	5	4	5	5	5	5	5	4	4	5	4	4	4	4	4	4	4	4	4	3	4	4	25.2	25.2	19.9	23.436
tr|H2MAD5|H2MAD5_ORYLA	tr|H2MAD5|H2MAD5_ORYLA	5	5	5	tr|H2MAD5|H2MAD5_ORYLA Uncharacterized protein OS=Oryzias latipes OX=8090 GN=LOC101173969 PE=3 SV=1	1	5	5	5	4	5	5	3	5	5	4	5	5	3	4	4	4	5	5	3	5	5	4	5	5	3	4	4	4	5	5	3	5	5	4	5	5	3	4	4	37.7	37.7	37.7	15.796
tr|H2MAT6|H2MAT6_ORYLA	tr|H2MAT6|H2MAT6_ORYLA	5	5	5	tr|H2MAT6|H2MAT6_ORYLA Uncharacterized protein OS=Oryzias latipes OX=8090 GN=LOC101169378 PE=4 SV=1	1	5	5	5	5	4	3	1	1	2	4	2	3	4	4	3	5	4	3	1	1	2	4	2	3	4	4	3	5	4	3	1	1	2	4	2	3	4	4	3	14.1	14.1	14.1	45.984
tr|H2MB07|H2MB07_ORYLA	tr|H2MB07|H2MB07_ORYLA	5	5	5	tr|H2MB07|H2MB07_ORYLA SERPIN domain-containing protein OS=Oryzias latipes OX=8090 GN=LOC101160308 PE=3 SV=1	1	5	5	5	3	5	4	4	4	5	4	5	5	4	5	5	3	5	4	4	4	5	4	5	5	4	5	5	3	5	4	4	4	5	4	5	5	4	5	5	16.3	16.3	16.3	42.927
tr|H2MBR0|H2MBR0_ORYLA	tr|H2MBR0|H2MBR0_ORYLA	5	5	5	tr|H2MBR0|H2MBR0_ORYLA Ceramidase OS=Oryzias latipes OX=8090 GN=naaa PE=3 SV=2	1	5	5	5	5	5	5	5	5	5	5	5	4	5	3	4	5	5	5	5	5	5	5	5	4	5	3	4	5	5	5	5	5	5	5	5	4	5	3	4	15.4	15.4	15.4	41.492
tr|H2MC82|H2MC82_ORYLA	tr|H2MC82|H2MC82_ORYLA	5	5	5	tr|H2MC82|H2MC82_ORYLA Methyltranfer_dom domain-containing protein OS=Oryzias latipes OX=8090 GN=as3mt PE=4 SV=2	1	5	5	5	4	5	4	3	3	4	4	5	4	4	5	5	4	5	4	3	3	4	4	5	4	4	5	5	4	5	4	3	3	4	4	5	4	4	5	5	15.8	15.8	15.8	41.419
tr|H2MCW3|H2MCW3_ORYLA	tr|H2MCW3|H2MCW3_ORYLA	5	5	5	tr|H2MCW3|H2MCW3_ORYLA 40S ribosomal protein S25 OS=Oryzias latipes OX=8090 GN=rps25 PE=3 SV=2	1	5	5	5	5	5	5	4	4	5	5	4	5	5	5	5	5	5	5	4	4	5	5	4	5	5	5	5	5	5	5	4	4	5	5	4	5	5	5	5	30.3	30.3	30.3	13.767
tr|H2MCZ2|H2MCZ2_ORYLA	tr|H2MCZ2|H2MCZ2_ORYLA	5	5	5	tr|H2MCZ2|H2MCZ2_ORYLA 60S ribosomal protein L30 OS=Oryzias latipes OX=8090 GN=rpl30 PE=3 SV=1	1	5	5	5	4	5	5	4	4	4	4	4	4	4	5	5	4	5	5	4	4	4	4	4	4	4	5	5	4	5	5	4	4	4	4	4	4	4	5	5	45.7	45.7	45.7	12.952
tr|H2MD25|H2MD25_ORYLA	tr|H2MD25|H2MD25_ORYLA	5	5	3	tr|H2MD25|H2MD25_ORYLA UDP-glucuronosyltransferase OS=Oryzias latipes OX=8090 PE=3 SV=2	1	5	5	3	5	5	5	5	5	5	5	5	5	5	4	4	5	5	5	5	5	5	5	5	5	5	4	4	3	3	3	3	3	3	3	3	3	3	2	2	10.1	10.1	6.3	59.77
tr|H2ME11|H2ME11_ORYLA	tr|H2ME11|H2ME11_ORYLA	5	5	5	tr|H2ME11|H2ME11_ORYLA Uncharacterized protein OS=Oryzias latipes OX=8090 GN=psme2 PE=3 SV=1	1	5	5	5	4	4	4	3	4	3	4	4	3	5	4	4	4	4	4	3	4	3	4	4	3	5	4	4	4	4	4	3	4	3	4	4	3	5	4	4	17.4	17.4	17.4	27.292
tr|H2MGZ4|H2MGZ4_ORYLA	tr|H2MGZ4|H2MGZ4_ORYLA	5	5	5	tr|H2MGZ4|H2MGZ4_ORYLA Thioredoxin domain-containing protein OS=Oryzias latipes OX=8090 GN=prdx3 PE=4 SV=2	1	5	5	5	4	4	3	4	3	4	3	4	4	2	2	4	4	4	3	4	3	4	3	4	4	2	2	4	4	4	3	4	3	4	3	4	4	2	2	4	30.5	30.5	30.5	26.819
tr|H2MGZ5|H2MGZ5_ORYLA	tr|H2MGZ5|H2MGZ5_ORYLA	5	5	5	tr|H2MGZ5|H2MGZ5_ORYLA Phospholipase B-like OS=Oryzias latipes OX=8090 GN=plbd1 PE=3 SV=2	1	5	5	5	5	4	4	4	4	4	4	4	4	4	4	4	5	4	4	4	4	4	4	4	4	4	4	4	5	4	4	4	4	4	4	4	4	4	4	4	10.7	10.7	10.7	60.682
tr|H2MHA8|H2MHA8_ORYLA	tr|H2MHA8|H2MHA8_ORYLA	5	5	5	tr|H2MHA8|H2MHA8_ORYLA WD_REPEATS_REGION domain-containing protein OS=Oryzias latipes OX=8090 GN=tbl2 PE=4 SV=2	1	5	5	5	5	5	3	4	3	3	4	3	3	3	4	3	5	5	3	4	3	3	4	3	3	3	4	3	5	5	3	4	3	3	4	3	3	3	4	3	13.5	13.5	13.5	51.075
tr|H2MI75|H2MI75_ORYLA	tr|H2MI75|H2MI75_ORYLA	5	5	5	tr|H2MI75|H2MI75_ORYLA Malectin domain-containing protein OS=Oryzias latipes OX=8090 GN=mlec PE=3 SV=1	1	5	5	5	4	4	4	4	4	5	3	4	5	5	5	5	4	4	4	4	4	5	3	4	5	5	5	5	4	4	4	4	4	5	3	4	5	5	5	5	24.7	24.7	24.7	31.625
tr|H2MIT5|H2MIT5_ORYLA;tr|A0A3B3HHT6|A0A3B3HHT6_ORYLA	tr|H2MIT5|H2MIT5_ORYLA;tr|A0A3B3HHT6|A0A3B3HHT6_ORYLA	5;4	5;4	5;4	tr|H2MIT5|H2MIT5_ORYLA Uncharacterized protein OS=Oryzias latipes OX=8090 GN=LOC101156051 PE=3 SV=1;tr|A0A3B3HHT6|A0A3B3HHT6_ORYLA Uncharacterized protein OS=Oryzias latipes OX=8090 GN=LOC101156051 PE=3 SV=1	2	5	5	5	5	5	5	4	4	4	3	4	4	5	4	4	5	5	5	4	4	4	3	4	4	5	4	4	5	5	5	4	4	4	3	4	4	5	4	4	11.4	11.4	11.4	58.953
tr|H2MIX5|H2MIX5_ORYLA	tr|H2MIX5|H2MIX5_ORYLA	5	5	5	tr|H2MIX5|H2MIX5_ORYLA Lactoylglutathione lyase OS=Oryzias latipes OX=8090 GN=glo1 PE=3 SV=2	1	5	5	5	5	5	5	5	5	5	5	5	5	5	4	1	5	5	5	5	5	5	5	5	5	5	4	1	5	5	5	5	5	5	5	5	5	5	4	1	26.3	26.3	26.3	20.291
tr|H2MJQ2|H2MJQ2_ORYLA	tr|H2MJQ2|H2MJQ2_ORYLA	5	5	5	tr|H2MJQ2|H2MJQ2_ORYLA Anamorsin OS=Oryzias latipes OX=8090 GN=ciapin1 PE=3 SV=1	1	5	5	5	4	3	3	2	2	3	3	4	4	4	4	5	4	3	3	2	2	3	3	4	4	4	4	5	4	3	3	2	2	3	3	4	4	4	4	5	23.6	23.6	23.6	33.157
tr|H2MKX7|H2MKX7_ORYLA	tr|H2MKX7|H2MKX7_ORYLA	5	5	5	tr|H2MKX7|H2MKX7_ORYLA ADF-H domain-containing protein OS=Oryzias latipes OX=8090 GN=cotl1 PE=4 SV=1	1	5	5	5	4	2	2	3	3	3	2	3	3	5	4	3	4	2	2	3	3	3	2	3	3	5	4	3	4	2	2	3	3	3	2	3	3	5	4	3	45.8	45.8	45.8	16.125
tr|H2MQS5|H2MQS5_ORYLA	tr|H2MQS5|H2MQS5_ORYLA	5	5	5	tr|H2MQS5|H2MQS5_ORYLA Uncharacterized protein OS=Oryzias latipes OX=8090 GN=LOC101157209 PE=4 SV=2	1	5	5	5	3	4	4	2	4	4	2	4	3	4	3	3	3	4	4	2	4	4	2	4	3	4	3	3	3	4	4	2	4	4	2	4	3	4	3	3	15.1	15.1	15.1	52.087
tr|H2MR65|H2MR65_ORYLA	tr|H2MR65|H2MR65_ORYLA	5	5	5	tr|H2MR65|H2MR65_ORYLA Phosphoacetylglucosamine mutase OS=Oryzias latipes OX=8090 GN=pgm3 PE=3 SV=2	1	5	5	5	3	2	3	1	2	2	2	2	3	4	5	4	3	2	3	1	2	2	2	2	3	4	5	4	3	2	3	1	2	2	2	2	3	4	5	4	11.2	11.2	11.2	59.584
tr|H2MSV6|H2MSV6_ORYLA	tr|H2MSV6|H2MSV6_ORYLA	5	5	5	tr|H2MSV6|H2MSV6_ORYLA Peptidase_M28 domain-containing protein OS=Oryzias latipes OX=8090 GN=ncln PE=3 SV=1	1	5	5	5	2	4	5	2	4	3	2	5	5	5	5	5	2	4	5	2	4	3	2	5	5	5	5	5	2	4	5	2	4	3	2	5	5	5	5	5	9.5	9.5	9.5	64.388
tr|H2MUI2|H2MUI2_ORYLA	tr|H2MUI2|H2MUI2_ORYLA	5	5	5	tr|H2MUI2|H2MUI2_ORYLA Vacuolar protein sorting-associated protein 29 OS=Oryzias latipes OX=8090 GN=vps29 PE=3 SV=2	1	5	5	5	4	4	3	3	2	2	4	4	3	5	4	4	4	4	3	3	2	2	4	4	3	5	4	4	4	4	3	3	2	2	4	4	3	5	4	4	28	28	28	20.507
tr|H2MY25|H2MY25_ORYLA	tr|H2MY25|H2MY25_ORYLA	5	5	5	tr|H2MY25|H2MY25_ORYLA 60S ribosomal protein L23 OS=Oryzias latipes OX=8090 GN=rpl23 PE=3 SV=1	1	5	5	5	4	5	5	4	4	4	4	4	4	4	5	3	4	5	5	4	4	4	4	4	4	4	5	3	4	5	5	4	4	4	4	4	4	4	5	3	42.1	42.1	42.1	14.865
tr|H2N0Z3|H2N0Z3_ORYLA	tr|H2N0Z3|H2N0Z3_ORYLA	5	5	5	tr|H2N0Z3|H2N0Z3_ORYLA SF3b1 domain-containing protein OS=Oryzias latipes OX=8090 GN=sf3b1 PE=3 SV=2	1	5	5	5	5	5	5	3	1	2	4	3	3	4	3	4	5	5	5	3	1	2	4	3	3	4	3	4	5	5	5	3	1	2	4	3	3	4	3	4	4	4	4	146.86
tr|H2N1A7|H2N1A7_ORYLA	tr|H2N1A7|H2N1A7_ORYLA	5	5	5	tr|H2N1A7|H2N1A7_ORYLA COX6C domain-containing protein OS=Oryzias latipes OX=8090 GN=LOC101154763 PE=3 SV=2	1	5	5	5	2	3	3	2	3	4	2	2	3	3	3	4	2	3	3	2	3	4	2	2	3	3	3	4	2	3	3	2	3	4	2	2	3	3	3	4	46.1	46.1	46.1	8.6621
tr|H2N1D4|H2N1D4_ORYLA	tr|H2N1D4|H2N1D4_ORYLA	5	5	5	tr|H2N1D4|H2N1D4_ORYLA Succinate-semialdehyde dehydrogenase OS=Oryzias latipes OX=8090 GN=aldh5a1 PE=3 SV=2	1	5	5	5	4	3	5	2	4	2	2	4	2	2	4	4	4	3	5	2	4	2	2	4	2	2	4	4	4	3	5	2	4	2	2	4	2	2	4	4	13.3	13.3	13.3	54.162
tr|Q6F6A1|Q6F6A1_ORYLA	tr|Q6F6A1|Q6F6A1_ORYLA	5	5	5	tr|Q6F6A1|Q6F6A1_ORYLA Cathepsin L OS=Oryzias latipes OX=8090 GN=ctsL PE=2 SV=1	1	5	5	5	5	5	4	4	4	4	4	4	4	5	5	5	5	5	4	4	4	4	4	4	4	5	5	5	5	5	4	4	4	4	4	4	4	5	5	5	20.8	20.8	20.8	38.159
tr|A0A3B3I5T6|A0A3B3I5T6_ORYLA;tr|H2LRA6|H2LRA6_ORYLA	tr|A0A3B3I5T6|A0A3B3I5T6_ORYLA;tr|H2LRA6|H2LRA6_ORYLA	5;5	4;4	4;4	tr|A0A3B3I5T6|A0A3B3I5T6_ORYLA Glycerol-3-phosphate dehydrogenase [NAD(+)] OS=Oryzias latipes OX=8090 GN=gpd1 PE=3 SV=1;tr|H2LRA6|H2LRA6_ORYLA Glycerol-3-phosphate dehydrogenase [NAD(+)] OS=Oryzias latipes OX=8090 GN=gpd1 PE=3 SV=2	2	5	4	4	4	5	5	3	3	3	5	5	5	5	5	4	3	4	4	2	2	2	4	4	4	4	4	3	3	4	4	2	2	2	4	4	4	4	4	3	17.6	15.1	15.1	38.117
tr|H2MRN6|H2MRN6_ORYLA;tr|A0A3B3IIQ1|A0A3B3IIQ1_ORYLA	tr|H2MRN6|H2MRN6_ORYLA;tr|A0A3B3IIQ1|A0A3B3IIQ1_ORYLA	5;5	3;3	3;3	tr|H2MRN6|H2MRN6_ORYLA PX domain-containing protein OS=Oryzias latipes OX=8090 GN=snx2 PE=3 SV=2;tr|A0A3B3IIQ1|A0A3B3IIQ1_ORYLA PX domain-containing protein OS=Oryzias latipes OX=8090 GN=snx2 PE=3 SV=1	2	5	3	3	5	5	4	4	4	4	5	5	4	5	5	4	3	3	2	2	2	2	3	3	2	3	3	2	3	3	2	2	2	2	3	3	2	3	3	2	12	7.5	7.5	57.652
tr|H2LZM2|H2LZM2_ORYLA	tr|H2LZM2|H2LZM2_ORYLA	5	3	3	tr|H2LZM2|H2LZM2_ORYLA Cystatin domain-containing protein OS=Oryzias latipes OX=8090 GN=LOC101163934 PE=3 SV=2	1	5	3	3	5	5	5	5	5	5	5	5	5	4	5	5	3	3	3	3	3	3	3	3	3	2	3	3	3	3	3	3	3	3	3	3	3	2	3	3	58.6	38.4	38.4	11.036
tr|H2M9I6|H2M9I6_ORYLA	tr|H2M9I6|H2M9I6_ORYLA	5	3	2	tr|H2M9I6|H2M9I6_ORYLA FERM domain-containing protein OS=Oryzias latipes OX=8090 GN=LOC101155563 PE=4 SV=2	1	5	3	2	4	2	4	2	3	2	2	4	4	3	3	3	2	0	2	1	1	1	0	2	2	1	1	1	1	0	2	1	1	1	0	2	2	1	1	1	8.2	5	3.7	73.176
tr|H2MAP3|H2MAP3_ORYLA;tr|H2MAP1|H2MAP1_ORYLA	tr|H2MAP3|H2MAP3_ORYLA;tr|H2MAP1|H2MAP1_ORYLA	5;4	3;2	3;2	tr|H2MAP3|H2MAP3_ORYLA Uncharacterized protein OS=Oryzias latipes OX=8090 GN=LOC101158844 PE=3 SV=1;tr|H2MAP1|H2MAP1_ORYLA Uncharacterized protein OS=Oryzias latipes OX=8090 GN=LOC101158844 PE=3 SV=2	2	5	3	3	4	4	3	2	3	2	3	3	2	4	4	4	2	2	2	1	2	1	2	2	1	2	2	2	2	2	2	1	2	1	2	2	1	2	2	2	22.3	13	13	32.315
tr|H2MT93|H2MT93_ORYLA	tr|H2MT93|H2MT93_ORYLA	5	3	3	tr|H2MT93|H2MT93_ORYLA Cardiac myosin light chain-1 OS=Oryzias latipes OX=8090 PE=4 SV=2	1	5	3	3	2	2	2	5	5	5	3	3	2	2	2	2	0	0	0	3	3	3	1	1	0	0	0	0	0	0	0	3	3	3	1	1	0	0	0	0	33.7	24.6	24.6	19.683
tr|H2MWE3|H2MWE3_ORYLA	tr|H2MWE3|H2MWE3_ORYLA	5	3	3	tr|H2MWE3|H2MWE3_ORYLA Uncharacterized protein OS=Oryzias latipes OX=8090 GN=eef1b2 PE=3 SV=2	1	5	3	3	5	5	4	4	4	3	3	3	4	5	5	5	3	3	3	3	3	2	2	2	3	3	3	3	3	3	3	3	3	2	2	2	3	3	3	3	38.9	24.3	24.3	20.128
tr|H2M7R5|H2M7R5_ORYLA;tr|A0A3B3H610|A0A3B3H610_ORYLA	tr|H2M7R5|H2M7R5_ORYLA;tr|A0A3B3H610|A0A3B3H610_ORYLA	5;5	2;2	2;2	tr|H2M7R5|H2M7R5_ORYLA Uncharacterized protein OS=Oryzias latipes OX=8090 GN=LOC101169980 PE=4 SV=1;tr|A0A3B3H610|A0A3B3H610_ORYLA Uncharacterized protein OS=Oryzias latipes OX=8090 GN=LOC101169980 PE=4 SV=1	2	5	2	2	5	5	4	3	4	3	5	4	4	5	5	5	2	2	2	2	2	2	2	2	2	2	2	2	2	2	2	2	2	2	2	2	2	2	2	2	18.3	7	7	39.066
tr|H2L596|H2L596_ORYLA;tr|H2L593|H2L593_ORYLA;tr|A0A3B3I5R9|A0A3B3I5R9_ORYLA;tr|H2L597|H2L597_ORYLA	tr|H2L596|H2L596_ORYLA	5;1;1;1	2;1;1;1	2;1;1;1	tr|H2L596|H2L596_ORYLA Myosin motor domain-containing protein OS=Oryzias latipes OX=8090 GN=LOC101172658 PE=3 SV=2	4	5	2	2	2	4	2	2	4	4	2	2	3	2	2	3	0	2	1	0	1	1	0	1	1	0	1	1	0	2	1	0	1	1	0	1	1	0	1	1	3.1	1.5	1.5	180.4
tr|H2LF05|H2LF05_ORYLA;tr|H2LMT4|H2LMT4_ORYLA;tr|A0A3B3HIQ0|A0A3B3HIQ0_ORYLA	tr|H2LF05|H2LF05_ORYLA;tr|H2LMT4|H2LMT4_ORYLA;tr|A0A3B3HIQ0|A0A3B3HIQ0_ORYLA	5;4;4	2;1;1	2;1;1	tr|H2LF05|H2LF05_ORYLA Uncharacterized protein OS=Oryzias latipes OX=8090 GN=LOC101171502 PE=3 SV=2;tr|H2LMT4|H2LMT4_ORYLA Uncharacterized protein OS=Oryzias latipes OX=8090 GN=ctnnb1 PE=3 SV=2;tr|A0A3B3HIQ0|A0A3B3HIQ0_ORYLA Uncharacterized protein OS=Oryz	3	5	2	2	2	5	3	4	4	5	5	5	5	5	4	5	1	2	1	1	1	2	2	2	2	2	2	2	1	2	1	1	1	2	2	2	2	2	2	2	7.9	3.6	3.6	83.759
tr|H2MDB6|H2MDB6_ORYLA	tr|H2MDB6|H2MDB6_ORYLA	5	2	2	tr|H2MDB6|H2MDB6_ORYLA Uncharacterized protein OS=Oryzias latipes OX=8090 GN=LOC101161387 PE=3 SV=2	1	5	2	2	4	4	3	4	4	5	5	4	5	4	4	3	2	2	1	1	2	2	2	1	2	1	1	1	2	2	1	1	2	2	2	1	2	1	1	1	11.4	5.3	5.3	44.019
tr|A0A3B3HQV8|A0A3B3HQV8_ORYLA;tr|A0A3B3HNF5|A0A3B3HNF5_ORYLA	tr|A0A3B3HQV8|A0A3B3HQV8_ORYLA;tr|A0A3B3HNF5|A0A3B3HNF5_ORYLA	5;5	1;1	1;1	tr|A0A3B3HQV8|A0A3B3HQV8_ORYLA Ribosomal protein L19 OS=Oryzias latipes OX=8090 GN=RPL19 PE=3 SV=1;tr|A0A3B3HNF5|A0A3B3HNF5_ORYLA Ribosomal protein L19 OS=Oryzias latipes OX=8090 GN=RPL19 PE=3 SV=1	2	5	1	1	4	4	4	4	5	4	4	5	5	3	4	5	1	0	0	1	1	0	1	1	1	0	0	1	1	0	0	1	1	0	1	1	1	0	0	1	22.7	4.6	4.6	23.231
tr|H2M707|H2M707_ORYLA	tr|H2M707|H2M707_ORYLA	5	1	1	tr|H2M707|H2M707_ORYLA UDPGT domain-containing protein OS=Oryzias latipes OX=8090 GN=LOC110013324 PE=3 SV=2	1	5	1	1	4	4	5	4	4	3	4	4	4	4	4	4	1	1	1	1	1	0	1	1	1	1	1	1	1	1	1	1	1	0	1	1	1	1	1	1	10.3	2.6	2.6	60.57
tr|H2M9Z3|H2M9Z3_ORYLA	tr|H2M9Z3|H2M9Z3_ORYLA	5	1	1	tr|H2M9Z3|H2M9Z3_ORYLA Uncharacterized protein OS=Oryzias latipes OX=8090 GN=LOC101159835 PE=4 SV=1	1	5	1	1	4	4	4	3	3	2	4	3	2	3	2	2	1	1	1	1	0	0	1	1	0	1	0	0	1	1	1	1	0	0	1	1	0	1	0	0	26.9	5.6	5.6	23.496
tr|H2MMF7|H2MMF7_ORYLA	tr|H2MMF7|H2MMF7_ORYLA	5	1	1	tr|H2MMF7|H2MMF7_ORYLA Calcium-transporting ATPase OS=Oryzias latipes OX=8090 GN=LOC101159722 PE=3 SV=2	1	5	1	1	4	5	5	4	5	5	4	4	4	5	3	3	1	1	1	1	1	1	1	1	1	1	1	1	1	1	1	1	1	1	1	1	1	1	1	1	6.3	1.9	1.9	116.6
tr|H2MX73|H2MX73_ORYLA	tr|H2MX73|H2MX73_ORYLA	5	1	1	tr|H2MX73|H2MX73_ORYLA PCI domain-containing protein OS=Oryzias latipes OX=8090 GN=LOC101174330 PE=3 SV=2	1	5	1	1	3	4	4	2	2	2	3	2	3	3	3	2	1	1	1	1	1	0	1	0	0	1	1	1	1	1	1	1	1	0	1	0	0	1	1	1	10.3	2.4	2.4	52.124
CON__P00761	CON__P00761	4	4	4		1	4	4	4	4	4	3	4	4	4	4	4	4	4	4	4	4	4	3	4	4	4	4	4	4	4	4	4	4	4	3	4	4	4	4	4	4	4	4	4	25.1	25.1	25.1	24.409
CON__Q5D862	CON__Q5D862	4	4	4		1	4	4	4	0	3	3	2	4	3	1	4	4	1	3	3	0	3	3	2	4	3	1	4	4	1	3	3	0	3	3	2	4	3	1	4	4	1	3	3	4.3	4.3	4.3	248.07
CON__P19013	CON__P19013	4	2	2		1	4	2	2	1	2	2	3	2	2	2	3	2	2	2	3	0	0	0	1	0	0	0	1	0	0	0	1	0	0	0	1	0	0	0	1	0	0	0	1	6.7	4	4	63.91
tr|A0A3B3H8M0|A0A3B3H8M0_ORYLA;tr|A0A3B3HFI3|A0A3B3HFI3_ORYLA;tr|A0A3B3H508|A0A3B3H508_ORYLA;tr|A0A3B3H2S2|A0A3B3H2S2_ORYLA;tr|A0A3B3HXZ8|A0A3B3HXZ8_ORYLA	tr|A0A3B3H8M0|A0A3B3H8M0_ORYLA;tr|A0A3B3HFI3|A0A3B3HFI3_ORYLA;tr|A0A3B3H508|A0A3B3H508_ORYLA;tr|A0A3B3H2S2|A0A3B3H2S2_ORYLA;tr|A0A3B3HXZ8|A0A3B3HXZ8_ORYLA	4;4;4;4;3	4;4;4;4;3	4;4;4;4;3	tr|A0A3B3H8M0|A0A3B3H8M0_ORYLA LIM zinc-binding domain-containing protein OS=Oryzias latipes OX=8090 GN=crip1 PE=4 SV=1;tr|A0A3B3HFI3|A0A3B3HFI3_ORYLA LIM zinc-binding domain-containing protein OS=Oryzias latipes OX=8090 GN=crip1 PE=4 SV=1;tr|A0A3B3H508|A0	5	4	4	4	4	3	4	2	2	3	4	3	4	3	3	3	4	3	4	2	2	3	4	3	4	3	3	3	4	3	4	2	2	3	4	3	4	3	3	3	56.6	56.6	56.6	8.5738
tr|A0A3B3H2S9|A0A3B3H2S9_ORYLA	tr|A0A3B3H2S9|A0A3B3H2S9_ORYLA	4	4	4	tr|A0A3B3H2S9|A0A3B3H2S9_ORYLA Tubulin-specific chaperone A OS=Oryzias latipes OX=8090 GN=tbca PE=3 SV=1	1	4	4	4	3	3	3	4	2	4	3	4	4	4	4	4	3	3	3	4	2	4	3	4	4	4	4	4	3	3	3	4	2	4	3	4	4	4	4	4	10.5	10.5	10.5	32.862
tr|H2LGP8|H2LGP8_ORYLA;tr|A0A3B3HBF8|A0A3B3HBF8_ORYLA;tr|A0A3B3H3F1|A0A3B3H3F1_ORYLA	tr|H2LGP8|H2LGP8_ORYLA;tr|A0A3B3HBF8|A0A3B3HBF8_ORYLA;tr|A0A3B3H3F1|A0A3B3H3F1_ORYLA	4;4;4	4;4;4	4;4;4	tr|H2LGP8|H2LGP8_ORYLA Uncharacterized protein OS=Oryzias latipes OX=8090 GN=LOC101168279 PE=3 SV=2;tr|A0A3B3HBF8|A0A3B3HBF8_ORYLA Uncharacterized protein OS=Oryzias latipes OX=8090 GN=LOC101168279 PE=3 SV=1;tr|A0A3B3H3F1|A0A3B3H3F1_ORYLA Uncharacterized p	3	4	4	4	3	4	4	3	4	3	2	4	3	3	4	4	3	4	4	3	4	3	2	4	3	3	4	4	3	4	4	3	4	3	2	4	3	3	4	4	19.6	19.6	19.6	24.778
tr|A0A3B3H484|A0A3B3H484_ORYLA;tr|H2ML97|H2ML97_ORYLA	tr|A0A3B3H484|A0A3B3H484_ORYLA;tr|H2ML97|H2ML97_ORYLA	4;4	4;4	4;4	tr|A0A3B3H484|A0A3B3H484_ORYLA PHB domain-containing protein OS=Oryzias latipes OX=8090 GN=LOC101158114 PE=3 SV=1;tr|H2ML97|H2ML97_ORYLA PHB domain-containing protein OS=Oryzias latipes OX=8090 GN=LOC101158114 PE=3 SV=2	2	4	4	4	2	3	2	1	1	1	3	1	1	4	4	3	2	3	2	1	1	1	3	1	1	4	4	3	2	3	2	1	1	1	3	1	1	4	4	3	11.7	11.7	11.7	36.969
tr|A0A3B3H5Q3|A0A3B3H5Q3_ORYLA;tr|H2LL14|H2LL14_ORYLA	tr|A0A3B3H5Q3|A0A3B3H5Q3_ORYLA;tr|H2LL14|H2LL14_ORYLA	4;3	4;3	1;1	tr|A0A3B3H5Q3|A0A3B3H5Q3_ORYLA 40S ribosomal protein S20 OS=Oryzias latipes OX=8090 GN=LOC101170474 PE=3 SV=1;tr|H2LL14|H2LL14_ORYLA 40S ribosomal protein S20 OS=Oryzias latipes OX=8090 GN=LOC101170474 PE=3 SV=2	2	4	4	1	4	4	4	4	4	4	4	4	4	4	4	4	4	4	4	4	4	4	4	4	4	4	4	4	1	1	1	1	1	1	1	1	1	1	1	1	22.2	22.2	7.8	16.983
tr|A0A3B3H785|A0A3B3H785_ORYLA;tr|H2M6M0|H2M6M0_ORYLA	tr|A0A3B3H785|A0A3B3H785_ORYLA;tr|H2M6M0|H2M6M0_ORYLA	4;4	4;4	4;4	tr|A0A3B3H785|A0A3B3H785_ORYLA L-type lectin-like domain-containing protein OS=Oryzias latipes OX=8090 GN=lman2 PE=4 SV=1;tr|H2M6M0|H2M6M0_ORYLA L-type lectin-like domain-containing protein OS=Oryzias latipes OX=8090 GN=lman2 PE=4 SV=2	2	4	4	4	3	2	2	2	2	2	2	3	3	2	2	1	3	2	2	2	2	2	2	3	3	2	2	1	3	2	2	2	2	2	2	3	3	2	2	1	15.2	15.2	15.2	37.596
tr|A0A3B3H7M5|A0A3B3H7M5_ORYLA	tr|A0A3B3H7M5|A0A3B3H7M5_ORYLA	4	4	4	tr|A0A3B3H7M5|A0A3B3H7M5_ORYLA ATP synthase subunit e, mitochondrial OS=Oryzias latipes OX=8090 PE=3 SV=1	1	4	4	4	3	3	2	4	4	4	4	4	3	4	3	4	3	3	2	4	4	4	4	4	3	4	3	4	3	3	2	4	4	4	4	4	3	4	3	4	53.5	53.5	53.5	8.1363
tr|A0A3B3H816|A0A3B3H816_ORYLA	tr|A0A3B3H816|A0A3B3H816_ORYLA	4	4	4	tr|A0A3B3H816|A0A3B3H816_ORYLA Carbonic anhydrase OS=Oryzias latipes OX=8090 GN=LOC101161087 PE=3 SV=1	1	4	4	4	4	4	3	4	4	3	3	3	3	4	4	4	4	4	3	4	4	3	3	3	3	4	4	4	4	4	3	4	4	3	3	3	3	4	4	4	15.4	15.4	15.4	28.702
tr|H2N2G3|H2N2G3_ORYLA;tr|A0A3B3H8Z2|A0A3B3H8Z2_ORYLA;tr|A0A3B3H897|A0A3B3H897_ORYLA	tr|H2N2G3|H2N2G3_ORYLA;tr|A0A3B3H8Z2|A0A3B3H8Z2_ORYLA;tr|A0A3B3H897|A0A3B3H897_ORYLA	4;4;4	4;4;4	4;4;4	tr|H2N2G3|H2N2G3_ORYLA Lipase OS=Oryzias latipes OX=8090 GN=LOC101156001 PE=3 SV=2;tr|A0A3B3H8Z2|A0A3B3H8Z2_ORYLA Lipase OS=Oryzias latipes OX=8090 GN=LOC101156001 PE=3 SV=1;tr|A0A3B3H897|A0A3B3H897_ORYLA Lipase OS=Oryzias latipes OX=8090 GN=LOC101156001 P	3	4	4	4	4	4	4	3	2	3	3	3	3	4	4	4	4	4	4	3	2	3	3	3	3	4	4	4	4	4	4	3	2	3	3	3	3	4	4	4	12.5	12.5	12.5	41.073
tr|A0A3B3H8F9|A0A3B3H8F9_ORYLA;tr|H2M5W8|H2M5W8_ORYLA	tr|A0A3B3H8F9|A0A3B3H8F9_ORYLA;tr|H2M5W8|H2M5W8_ORYLA	4;2	4;2	4;2	tr|A0A3B3H8F9|A0A3B3H8F9_ORYLA Signal peptidase complex subunit 3 OS=Oryzias latipes OX=8090 GN=spcs3 PE=3 SV=1;tr|H2M5W8|H2M5W8_ORYLA Uncharacterized protein OS=Oryzias latipes OX=8090 GN=spcs3 PE=3 SV=2	2	4	4	4	2	3	4	2	3	4	3	3	4	2	3	4	2	3	4	2	3	4	3	3	4	2	3	4	2	3	4	2	3	4	3	3	4	2	3	4	19.4	19.4	19.4	20.255
tr|A0A3B3H8L7|A0A3B3H8L7_ORYLA;tr|H2MY90|H2MY90_ORYLA	tr|A0A3B3H8L7|A0A3B3H8L7_ORYLA;tr|H2MY90|H2MY90_ORYLA	4;3	4;3	4;3	tr|A0A3B3H8L7|A0A3B3H8L7_ORYLA FAD-binding PCMH-type domain-containing protein OS=Oryzias latipes OX=8090 GN=ldhd PE=3 SV=1;tr|H2MY90|H2MY90_ORYLA FAD-binding PCMH-type domain-containing protein OS=Oryzias latipes OX=8090 GN=ldhd PE=3 SV=2	2	4	4	4	4	3	3	3	3	3	4	3	3	4	2	3	4	3	3	3	3	3	4	3	3	4	2	3	4	3	3	3	3	3	4	3	3	4	2	3	10.8	10.8	10.8	53.309
tr|A0A3B3H8Q6|A0A3B3H8Q6_ORYLA	tr|A0A3B3H8Q6|A0A3B3H8Q6_ORYLA	4	4	4	tr|A0A3B3H8Q6|A0A3B3H8Q6_ORYLA Epididymal secretory protein E1 OS=Oryzias latipes OX=8090 GN=npc2 PE=3 SV=1	1	4	4	4	3	4	4	3	4	4	2	4	3	3	4	4	3	4	4	3	4	4	2	4	3	3	4	4	3	4	4	3	4	4	2	4	3	3	4	4	30.9	30.9	30.9	16.197
tr|H2LKB7|H2LKB7_ORYLA;tr|A0A3B3H8R2|A0A3B3H8R2_ORYLA	tr|H2LKB7|H2LKB7_ORYLA;tr|A0A3B3H8R2|A0A3B3H8R2_ORYLA	4;4	4;4	4;4	tr|H2LKB7|H2LKB7_ORYLA PABS domain-containing protein OS=Oryzias latipes OX=8090 GN=srm PE=3 SV=2;tr|A0A3B3H8R2|A0A3B3H8R2_ORYLA PABS domain-containing protein OS=Oryzias latipes OX=8090 GN=srm PE=3 SV=1	2	4	4	4	3	3	3	4	4	3	3	3	2	3	3	3	3	3	3	4	4	3	3	3	2	3	3	3	3	3	3	4	4	3	3	3	2	3	3	3	18	18	18	32.573
tr|H2LFB9|H2LFB9_ORYLA;tr|A0A3B3H920|A0A3B3H920_ORYLA;tr|A0A3B3I025|A0A3B3I025_ORYLA;tr|A0A3B3IKZ4|A0A3B3IKZ4_ORYLA	tr|H2LFB9|H2LFB9_ORYLA;tr|A0A3B3H920|A0A3B3H920_ORYLA;tr|A0A3B3I025|A0A3B3I025_ORYLA;tr|A0A3B3IKZ4|A0A3B3IKZ4_ORYLA	4;4;4;4	4;4;4;4	4;4;4;4	tr|H2LFB9|H2LFB9_ORYLA Uncharacterized protein OS=Oryzias latipes OX=8090 GN=ctnnd1 PE=3 SV=2;tr|A0A3B3H920|A0A3B3H920_ORYLA Uncharacterized protein OS=Oryzias latipes OX=8090 GN=ctnnd1 PE=3 SV=1;tr|A0A3B3I025|A0A3B3I025_ORYLA Uncharacterized protein OS=Or	4	4	4	4	3	2	3	1	3	2	3	3	3	3	3	3	3	2	3	1	3	2	3	3	3	3	3	3	3	2	3	1	3	2	3	3	3	3	3	3	5.7	5.7	5.7	89.578
tr|H2L4A1|H2L4A1_ORYLA;tr|A0A3B3H952|A0A3B3H952_ORYLA;tr|A0A3B3II23|A0A3B3II23_ORYLA;tr|A0A3B3H741|A0A3B3H741_ORYLA	tr|H2L4A1|H2L4A1_ORYLA;tr|A0A3B3H952|A0A3B3H952_ORYLA;tr|A0A3B3II23|A0A3B3II23_ORYLA;tr|A0A3B3H741|A0A3B3H741_ORYLA	4;4;3;3	4;4;3;3	4;4;3;3	tr|H2L4A1|H2L4A1_ORYLA GOLD domain-containing protein OS=Oryzias latipes OX=8090 GN=LOC111948302 PE=3 SV=1;tr|A0A3B3H952|A0A3B3H952_ORYLA GOLD domain-containing protein OS=Oryzias latipes OX=8090 GN=LOC111948302 PE=3 SV=1;tr|A0A3B3II23|A0A3B3II23_ORYLA Tra	4	4	4	4	2	3	4	1	4	3	2	4	4	1	3	4	2	3	4	1	4	3	2	4	4	1	3	4	2	3	4	1	4	3	2	4	4	1	3	4	16.4	16.4	16.4	22.757
tr|H2M9X8|H2M9X8_ORYLA;tr|A0A3B3HAA6|A0A3B3HAA6_ORYLA;tr|A0A3B3HJV0|A0A3B3HJV0_ORYLA	tr|H2M9X8|H2M9X8_ORYLA;tr|A0A3B3HAA6|A0A3B3HAA6_ORYLA;tr|A0A3B3HJV0|A0A3B3HJV0_ORYLA	4;4;4	4;4;4	4;4;4	tr|H2M9X8|H2M9X8_ORYLA NAC-A/B domain-containing protein OS=Oryzias latipes OX=8090 GN=NACA PE=4 SV=1;tr|A0A3B3HAA6|A0A3B3HAA6_ORYLA NAC-A/B domain-containing protein OS=Oryzias latipes OX=8090 GN=NACA PE=4 SV=1;tr|A0A3B3HJV0|A0A3B3HJV0_ORYLA NAC-A/B domai	3	4	4	4	3	3	3	3	3	3	3	3	3	2	2	2	3	3	3	3	3	3	3	3	3	2	2	2	3	3	3	3	3	3	3	3	3	2	2	2	26.5	26.5	26.5	23.513
tr|A0A3B3HAP4|A0A3B3HAP4_ORYLA;tr|H2MQ10|H2MQ10_ORYLA	tr|A0A3B3HAP4|A0A3B3HAP4_ORYLA;tr|H2MQ10|H2MQ10_ORYLA	4;3	4;3	4;3	tr|A0A3B3HAP4|A0A3B3HAP4_ORYLA J domain-containing protein OS=Oryzias latipes OX=8090 GN=sec63 PE=4 SV=1;tr|H2MQ10|H2MQ10_ORYLA J domain-containing protein OS=Oryzias latipes OX=8090 GN=sec63 PE=4 SV=2	2	4	4	4	2	3	3	2	3	3	2	3	3	3	4	3	2	3	3	2	3	3	2	3	3	3	4	3	2	3	3	2	3	3	2	3	3	3	4	3	8.1	8.1	8.1	87.312
tr|H2MR44|H2MR44_ORYLA;tr|A0A3B3HB57|A0A3B3HB57_ORYLA	tr|H2MR44|H2MR44_ORYLA;tr|A0A3B3HB57|A0A3B3HB57_ORYLA	4;4	4;4	4;4	tr|H2MR44|H2MR44_ORYLA Heterochromatin protein 1-binding protein 3 OS=Oryzias latipes OX=8090 GN=hp1bp3 PE=4 SV=2;tr|A0A3B3HB57|A0A3B3HB57_ORYLA Heterochromatin protein 1-binding protein 3 OS=Oryzias latipes OX=8090 GN=hp1bp3 PE=4 SV=1	2	4	4	4	3	3	2	2	3	3	4	3	4	2	2	2	3	3	2	2	3	3	4	3	4	2	2	2	3	3	2	2	3	3	4	3	4	2	2	2	9.5	9.5	9.5	63.771
tr|A0A3B3HBF1|A0A3B3HBF1_ORYLA	tr|A0A3B3HBF1|A0A3B3HBF1_ORYLA	4	4	4	tr|A0A3B3HBF1|A0A3B3HBF1_ORYLA 2-iminobutanoate/2-iminopropanoate deaminase OS=Oryzias latipes OX=8090 GN=RIDA PE=3 SV=1	1	4	4	4	2	3	3	3	4	4	3	4	4	4	4	4	2	3	3	3	4	4	3	4	4	4	4	4	2	3	3	3	4	4	3	4	4	4	4	4	40.7	40.7	40.7	14.226
tr|H2LSN9|H2LSN9_ORYLA;tr|A0A3B3HBN6|A0A3B3HBN6_ORYLA;tr|A0A3B3I2U1|A0A3B3I2U1_ORYLA	tr|H2LSN9|H2LSN9_ORYLA;tr|A0A3B3HBN6|A0A3B3HBN6_ORYLA;tr|A0A3B3I2U1|A0A3B3I2U1_ORYLA	4;4;2	4;4;2	4;4;2	tr|H2LSN9|H2LSN9_ORYLA S10_plectin domain-containing protein OS=Oryzias latipes OX=8090 GN=LOC105355366 PE=3 SV=1;tr|A0A3B3HBN6|A0A3B3HBN6_ORYLA S10_plectin domain-containing protein OS=Oryzias latipes OX=8090 GN=LOC105355366 PE=3 SV=1;tr|A0A3B3I2U1|A0A3B3	3	4	4	4	4	4	4	4	4	4	4	4	4	4	4	4	4	4	4	4	4	4	4	4	4	4	4	4	4	4	4	4	4	4	4	4	4	4	4	4	18.1	18.1	18.1	18.954
tr|H2LZL5|H2LZL5_ORYLA;tr|A0A3B3HCD0|A0A3B3HCD0_ORYLA	tr|H2LZL5|H2LZL5_ORYLA;tr|A0A3B3HCD0|A0A3B3HCD0_ORYLA	4;4	4;4	4;4	tr|H2LZL5|H2LZL5_ORYLA Complex I-PDSW OS=Oryzias latipes OX=8090 GN=ndufb10 PE=3 SV=2;tr|A0A3B3HCD0|A0A3B3HCD0_ORYLA Complex I-PDSW OS=Oryzias latipes OX=8090 GN=ndufb10 PE=3 SV=1	2	4	4	4	3	3	4	3	4	4	4	4	3	3	3	3	3	3	4	3	4	4	4	4	3	3	3	3	3	3	4	3	4	4	4	4	3	3	3	3	24.6	24.6	24.6	20.159
tr|A0A3B3ILX7|A0A3B3ILX7_ORYLA;tr|A0A3B3HCH2|A0A3B3HCH2_ORYLA;tr|H2LVM1|H2LVM1_ORYLA	tr|A0A3B3ILX7|A0A3B3ILX7_ORYLA;tr|A0A3B3HCH2|A0A3B3HCH2_ORYLA;tr|H2LVM1|H2LVM1_ORYLA	4;4;3	4;4;3	4;4;3	tr|A0A3B3ILX7|A0A3B3ILX7_ORYLA Ceramidase OS=Oryzias latipes OX=8090 GN=asah1 PE=3 SV=1;tr|A0A3B3HCH2|A0A3B3HCH2_ORYLA Ceramidase OS=Oryzias latipes OX=8090 GN=asah1 PE=3 SV=1;tr|H2LVM1|H2LVM1_ORYLA Ceramidase OS=Oryzias latipes OX=8090 GN=asah1 PE=3 SV=2	3	4	4	4	3	4	4	3	3	4	3	4	4	3	4	3	3	4	4	3	3	4	3	4	4	3	4	3	3	4	4	3	3	4	3	4	4	3	4	3	10.8	10.8	10.8	40.861
tr|A0A3B3HDY6|A0A3B3HDY6_ORYLA;tr|A0A3B3I7V4|A0A3B3I7V4_ORYLA;tr|A0A3B3HYS4|A0A3B3HYS4_ORYLA;tr|A0A3B3HVK5|A0A3B3HVK5_ORYLA;tr|A0A3B3I0Z3|A0A3B3I0Z3_ORYLA	tr|A0A3B3HDY6|A0A3B3HDY6_ORYLA;tr|A0A3B3I7V4|A0A3B3I7V4_ORYLA;tr|A0A3B3HYS4|A0A3B3HYS4_ORYLA;tr|A0A3B3HVK5|A0A3B3HVK5_ORYLA;tr|A0A3B3I0Z3|A0A3B3I0Z3_ORYLA	4;4;4;4;4	4;4;4;4;4	4;4;4;4;4	tr|A0A3B3HDY6|A0A3B3HDY6_ORYLA Uncharacterized protein OS=Oryzias latipes OX=8090 GN=LOC101157887 PE=4 SV=1;tr|A0A3B3I7V4|A0A3B3I7V4_ORYLA Uncharacterized protein OS=Oryzias latipes OX=8090 GN=LOC101157887 PE=4 SV=1;tr|A0A3B3HYS4|A0A3B3HYS4_ORYLA Uncharact	5	4	4	4	3	3	4	2	2	2	3	3	2	2	2	3	3	3	4	2	2	2	3	3	2	2	2	3	3	3	4	2	2	2	3	3	2	2	2	3	12.8	12.8	12.8	37.908
tr|A0A3B3HFA6|A0A3B3HFA6_ORYLA;tr|A0A3B3I3R5|A0A3B3I3R5_ORYLA;tr|A0A3B3I7L9|A0A3B3I7L9_ORYLA;tr|A0A3B3IJC1|A0A3B3IJC1_ORYLA;tr|H2L8N1|H2L8N1_ORYLA;tr|A0A3B3HJT4|A0A3B3HJT4_ORYLA;tr|A0A3B3I6I4|A0A3B3I6I4_ORYLA;tr|A0A3B3HYC4|A0A3B3HYC4_ORYLA;tr|A0A3B3IAV6|A0A3B3IAV6_ORYLA;tr|A0A3B3H8W5|A0A3B3H8W5_ORYLA;tr|A0A3B3H9J6|A0A3B3H9J6_ORYLA;tr|A0A3B3I6Y7|A0A3B3I6Y7_ORYLA;tr|A0A3B3HRZ9|A0A3B3HRZ9_ORYLA;tr|A…	tr|A0A3B3HFA6|A0A3B3HFA6_ORYLA;tr|A0A3B3I3R5|A0A3B3I3R5_ORYLA;tr|A0A3B3I7L9|A0A3B3I7L9_ORYLA;tr|A0A3B3IJC1|A0A3B3IJC1_ORYLA;tr|H2L8N1|H2L8N1_ORYLA;tr|A0A3B3HJT4|A0A3B3HJT4_ORYLA;tr|A0A3B3I6I4|A0A3B3I6I4_ORYLA;tr|A0A3B3HYC4|A0A3B3HYC4_ORYLA;tr|A0A3B3IAV6|A0A3B3IAV6_ORYLA;tr|A0A3B3H8W5|A0A3B3H8W5_ORYLA;tr|A0A3B3H9J6|A0A3B3H9J6_ORYLA;tr|A0A3B3I6Y7|A0A3B3I6Y7_ORYLA;tr|A0A3B3HRZ9|A0A3B3HRZ9_ORYLA;tr|A…	4;2;2;2;2;2;2;2;2;2;2;2;2;2;2;1;1;1;1;1;1;1;1	4;2;2;2;2;2;2;2;2;2;2;2;2;2;2;1;1;1;1;1;1;1;1	2;0;0;0;0;0;0;0;0;0;0;0;0;0;0;0;0;0;0;0;0;0;0	tr|A0A3B3HFA6|A0A3B3HFA6_ORYLA NACHT domain-containing protein OS=Oryzias latipes OX=8090 PE=4 SV=1;tr|A0A3B3I3R5|A0A3B3I3R5_ORYLA NACHT domain-containing protein OS=Oryzias latipes OX=8090 PE=4 SV=1;tr|A0A3B3I7L9|A0A3B3I7L9_ORYLA NACHT domain-containing p	23	4	4	2	3	4	3	2	2	2	2	3	3	4	4	4	3	4	3	2	2	2	2	3	3	4	4	4	1	2	1	0	0	0	0	1	1	2	2	2	6.4	6.4	3.6	96.167
tr|H2N0U6|H2N0U6_ORYLA;tr|H2LQV2|H2LQV2_ORYLA;tr|A0A3B3HQA3|A0A3B3HQA3_ORYLA;tr|A0A3B3HG34|A0A3B3HG34_ORYLA	tr|H2N0U6|H2N0U6_ORYLA;tr|H2LQV2|H2LQV2_ORYLA;tr|A0A3B3HQA3|A0A3B3HQA3_ORYLA;tr|A0A3B3HG34|A0A3B3HG34_ORYLA	4;4;4;4	4;4;4;4	4;4;4;4	tr|H2N0U6|H2N0U6_ORYLA Uncharacterized protein OS=Oryzias latipes OX=8090 GN=LOC101165945 PE=3 SV=2;tr|H2LQV2|H2LQV2_ORYLA Uncharacterized protein OS=Oryzias latipes OX=8090 GN=LOC101165945 PE=3 SV=2;tr|A0A3B3HQA3|A0A3B3HQA3_ORYLA Uncharacterized protein O	4	4	4	4	4	3	2	2	1	2	3	2	2	3	1	1	4	3	2	2	1	2	3	2	2	3	1	1	4	3	2	2	1	2	3	2	2	3	1	1	6.9	6.9	6.9	76.305
tr|A0A3B3HGX6|A0A3B3HGX6_ORYLA;tr|H2LR94|H2LR94_ORYLA	tr|A0A3B3HGX6|A0A3B3HGX6_ORYLA;tr|H2LR94|H2LR94_ORYLA	4;3	4;3	4;3	tr|A0A3B3HGX6|A0A3B3HGX6_ORYLA FA_desaturase domain-containing protein OS=Oryzias latipes OX=8090 GN=LOC105353580 PE=3 SV=1;tr|H2LR94|H2LR94_ORYLA FA_desaturase domain-containing protein OS=Oryzias latipes OX=8090 GN=LOC105353580 PE=3 SV=2	2	4	4	4	3	2	4	3	4	4	3	3	4	1	1	3	3	2	4	3	4	4	3	3	4	1	1	3	3	2	4	3	4	4	3	3	4	1	1	3	16.2	16.2	16.2	37.589
tr|A0A3B3HHB1|A0A3B3HHB1_ORYLA;tr|H2MLF1|H2MLF1_ORYLA;tr|A0A3B3IP73|A0A3B3IP73_ORYLA	tr|A0A3B3HHB1|A0A3B3HHB1_ORYLA;tr|H2MLF1|H2MLF1_ORYLA;tr|A0A3B3IP73|A0A3B3IP73_ORYLA	4;4;4	4;4;4	4;4;4	tr|A0A3B3HHB1|A0A3B3HHB1_ORYLA Uncharacterized protein OS=Oryzias latipes OX=8090 GN=pacsin2 PE=3 SV=1;tr|H2MLF1|H2MLF1_ORYLA Uncharacterized protein OS=Oryzias latipes OX=8090 GN=pacsin2 PE=3 SV=2;tr|A0A3B3IP73|A0A3B3IP73_ORYLA Uncharacterized protein OS=	3	4	4	4	3	2	4	3	2	1	3	3	2	3	3	3	3	2	4	3	2	1	3	3	2	3	3	3	3	2	4	3	2	1	3	3	2	3	3	3	12.3	12.3	12.3	50.853
tr|A0A3B3HHI3|A0A3B3HHI3_ORYLA	tr|A0A3B3HHI3|A0A3B3HHI3_ORYLA	4	4	4	tr|A0A3B3HHI3|A0A3B3HHI3_ORYLA SGNH_hydro domain-containing protein OS=Oryzias latipes OX=8090 GN=pafah1b3 PE=4 SV=1	1	4	4	4	3	4	4	4	4	4	3	2	2	4	3	3	3	4	4	4	4	4	3	2	2	4	3	3	3	4	4	4	4	4	3	2	2	4	3	3	20.2	20.2	20.2	24.828
tr|A0A3B3HHV7|A0A3B3HHV7_ORYLA;tr|A0A3B3HR30|A0A3B3HR30_ORYLA	tr|A0A3B3HHV7|A0A3B3HHV7_ORYLA;tr|A0A3B3HR30|A0A3B3HR30_ORYLA	4;4	4;4	2;2	tr|A0A3B3HHV7|A0A3B3HHV7_ORYLA Cytochrome c oxidase polypeptide Va OS=Oryzias latipes OX=8090 GN=LOC101170179 PE=3 SV=1;tr|A0A3B3HR30|A0A3B3HR30_ORYLA Cytochrome c oxidase polypeptide Va OS=Oryzias latipes OX=8090 GN=LOC101170179 PE=3 SV=1	2	4	4	2	3	4	4	3	4	4	3	4	3	3	4	4	3	4	4	3	4	4	3	4	3	3	4	4	1	2	2	1	2	2	1	2	1	1	2	2	19.1	19.1	12.1	15.987
tr|A0A3B3HIG6|A0A3B3HIG6_ORYLA;tr|H2MU37|H2MU37_ORYLA;tr|A0A3B3HRZ1|A0A3B3HRZ1_ORYLA	tr|A0A3B3HIG6|A0A3B3HIG6_ORYLA;tr|H2MU37|H2MU37_ORYLA;tr|A0A3B3HRZ1|A0A3B3HRZ1_ORYLA	4;4;4	4;4;4	4;4;4	tr|A0A3B3HIG6|A0A3B3HIG6_ORYLA Isoleucyl-tRNA synthetase OS=Oryzias latipes OX=8090 GN=iars2 PE=3 SV=1;tr|H2MU37|H2MU37_ORYLA Isoleucyl-tRNA synthetase OS=Oryzias latipes OX=8090 GN=iars2 PE=3 SV=2;tr|A0A3B3HRZ1|A0A3B3HRZ1_ORYLA Isoleucyl-tRNA synthetase O	3	4	4	4	3	3	2	0	1	1	3	1	2	4	1	3	3	3	2	0	1	1	3	1	2	4	1	3	3	3	2	0	1	1	3	1	2	4	1	3	4.4	4.4	4.4	110.23
tr|A0A3B3HTX7|A0A3B3HTX7_ORYLA;tr|A0A3B3I0A7|A0A3B3I0A7_ORYLA;tr|A0A3B3HJ52|A0A3B3HJ52_ORYLA;tr|A0A3B3IG53|A0A3B3IG53_ORYLA;tr|A0A3B3IJK1|A0A3B3IJK1_ORYLA;tr|A0A3B3I812|A0A3B3I812_ORYLA;tr|A0A3B3I4Q7|A0A3B3I4Q7_ORYLA	tr|A0A3B3HTX7|A0A3B3HTX7_ORYLA;tr|A0A3B3I0A7|A0A3B3I0A7_ORYLA;tr|A0A3B3HJ52|A0A3B3HJ52_ORYLA;tr|A0A3B3IG53|A0A3B3IG53_ORYLA;tr|A0A3B3IJK1|A0A3B3IJK1_ORYLA;tr|A0A3B3I812|A0A3B3I812_ORYLA;tr|A0A3B3I4Q7|A0A3B3I4Q7_ORYLA	4;4;4;4;4;4;4	4;4;4;4;4;4;4	4;4;4;4;4;4;4	tr|A0A3B3HTX7|A0A3B3HTX7_ORYLA Plectin b OS=Oryzias latipes OX=8090 PE=4 SV=1;tr|A0A3B3I0A7|A0A3B3I0A7_ORYLA Plectin b OS=Oryzias latipes OX=8090 PE=4 SV=1;tr|A0A3B3HJ52|A0A3B3HJ52_ORYLA Plectin b OS=Oryzias latipes OX=8090 PE=4 SV=1;tr|A0A3B3IG53|A0A3B3IG	7	4	4	4	3	4	2	1	3	2	1	3	2	4	3	2	3	4	2	1	3	2	1	3	2	4	3	2	3	4	2	1	3	2	1	3	2	4	3	2	1.1	1.1	1.1	508.78
tr|H2MP41|H2MP41_ORYLA;tr|A0A3B3HJP9|A0A3B3HJP9_ORYLA;tr|H2MP38|H2MP38_ORYLA;tr|A0A3B3HBB4|A0A3B3HBB4_ORYLA	tr|H2MP41|H2MP41_ORYLA;tr|A0A3B3HJP9|A0A3B3HJP9_ORYLA;tr|H2MP38|H2MP38_ORYLA	4;4;4;1	4;4;4;1	4;4;4;1	tr|H2MP41|H2MP41_ORYLA Septin-7 OS=Oryzias latipes OX=8090 GN=LOC101155717 PE=3 SV=2;tr|A0A3B3HJP9|A0A3B3HJP9_ORYLA Septin-7 OS=Oryzias latipes OX=8090 GN=LOC101155717 PE=3 SV=1;tr|H2MP38|H2MP38_ORYLA Septin-type G domain-containing protein OS=Oryzias lati	4	4	4	4	4	2	3	3	2	1	3	1	1	3	1	0	4	2	3	3	2	1	3	1	1	3	1	0	4	2	3	3	2	1	3	1	1	3	1	0	12.2	12.2	12.2	48.866
tr|H2MST3|H2MST3_ORYLA;tr|A0A3B3HKV6|A0A3B3HKV6_ORYLA	tr|H2MST3|H2MST3_ORYLA;tr|A0A3B3HKV6|A0A3B3HKV6_ORYLA	4;4	4;4	4;4	tr|H2MST3|H2MST3_ORYLA Coatomer subunit epsilon OS=Oryzias latipes OX=8090 GN=cope PE=3 SV=2;tr|A0A3B3HKV6|A0A3B3HKV6_ORYLA Coatomer subunit epsilon OS=Oryzias latipes OX=8090 GN=cope PE=3 SV=1	2	4	4	4	4	4	4	3	4	4	3	4	4	3	2	2	4	4	4	3	4	4	3	4	4	3	2	2	4	4	4	3	4	4	3	4	4	3	2	2	14.3	14.3	14.3	33.898
tr|A0A3B3I273|A0A3B3I273_ORYLA;tr|A0A3B3IGF6|A0A3B3IGF6_ORYLA;tr|A0A3B3HL01|A0A3B3HL01_ORYLA;tr|A0A3B3I8I2|A0A3B3I8I2_ORYLA;tr|A0A3B3HP46|A0A3B3HP46_ORYLA;tr|H2MK51|H2MK51_ORYLA;tr|A0A3B3HBV8|A0A3B3HBV8_ORYLA	tr|A0A3B3I273|A0A3B3I273_ORYLA;tr|A0A3B3IGF6|A0A3B3IGF6_ORYLA;tr|A0A3B3HL01|A0A3B3HL01_ORYLA;tr|A0A3B3I8I2|A0A3B3I8I2_ORYLA;tr|A0A3B3HP46|A0A3B3HP46_ORYLA;tr|H2MK51|H2MK51_ORYLA;tr|A0A3B3HBV8|A0A3B3HBV8_ORYLA	4;4;4;4;3;3;3	4;4;4;4;3;3;3	4;4;4;4;3;3;3	tr|A0A3B3I273|A0A3B3I273_ORYLA Uncharacterized protein OS=Oryzias latipes OX=8090 GN=arvcf PE=3 SV=1;tr|A0A3B3IGF6|A0A3B3IGF6_ORYLA Uncharacterized protein OS=Oryzias latipes OX=8090 GN=arvcf PE=3 SV=1;tr|A0A3B3HL01|A0A3B3HL01_ORYLA Uncharacterized protein	7	4	4	4	3	1	1	3	2	0	0	1	2	2	2	1	3	1	1	3	2	0	0	1	2	2	2	1	3	1	1	3	2	0	0	1	2	2	2	1	5.1	5.1	5.1	109.32
tr|H2M702|H2M702_ORYLA;tr|A0A3B3HL26|A0A3B3HL26_ORYLA;tr|A0A3B3I3A7|A0A3B3I3A7_ORYLA	tr|H2M702|H2M702_ORYLA;tr|A0A3B3HL26|A0A3B3HL26_ORYLA;tr|A0A3B3I3A7|A0A3B3I3A7_ORYLA	4;4;4	4;4;4	4;4;4	tr|H2M702|H2M702_ORYLA Uncharacterized protein OS=Oryzias latipes OX=8090 GN=LOC101161680 PE=4 SV=2;tr|A0A3B3HL26|A0A3B3HL26_ORYLA Uncharacterized protein OS=Oryzias latipes OX=8090 GN=LOC101161680 PE=4 SV=1;tr|A0A3B3I3A7|A0A3B3I3A7_ORYLA Uncharacterized p	3	4	4	4	3	3	3	2	3	2	2	2	3	3	2	2	3	3	3	2	3	2	2	2	3	3	2	2	3	3	3	2	3	2	2	2	3	3	2	2	25.8	25.8	25.8	26.811
tr|A0A3B3HM18|A0A3B3HM18_ORYLA;tr|H2M553|H2M553_ORYLA	tr|A0A3B3HM18|A0A3B3HM18_ORYLA;tr|H2M553|H2M553_ORYLA	4;4	4;4	4;4	tr|A0A3B3HM18|A0A3B3HM18_ORYLA Cathepsin C OS=Oryzias latipes OX=8090 GN=ctsc PE=3 SV=1;tr|H2M553|H2M553_ORYLA Cathepsin C OS=Oryzias latipes OX=8090 GN=ctsc PE=3 SV=2	2	4	4	4	3	3	4	3	3	4	3	3	4	3	4	4	3	3	4	3	3	4	3	3	4	3	4	4	3	3	4	3	3	4	3	3	4	3	4	4	10.6	10.6	10.6	50.136
tr|A0A3B3HQA5|A0A3B3HQA5_ORYLA	tr|A0A3B3HQA5|A0A3B3HQA5_ORYLA	4	4	4	tr|A0A3B3HQA5|A0A3B3HQA5_ORYLA Pyridoxal 5-phosphate synthase OS=Oryzias latipes OX=8090 GN=pnpo PE=3 SV=1	1	4	4	4	4	3	4	3	3	3	3	3	2	3	3	3	4	3	4	3	3	3	3	3	2	3	3	3	4	3	4	3	3	3	3	3	2	3	3	3	20.3	20.3	20.3	31.947
tr|A0A3B3HT03|A0A3B3HT03_ORYLA;tr|A0A3B3HSJ3|A0A3B3HSJ3_ORYLA;tr|H2LA84|H2LA84_ORYLA	tr|A0A3B3HT03|A0A3B3HT03_ORYLA;tr|A0A3B3HSJ3|A0A3B3HSJ3_ORYLA;tr|H2LA84|H2LA84_ORYLA	4;4;4	4;4;4	4;4;4	tr|A0A3B3HT03|A0A3B3HT03_ORYLA Coiled-coil domain-containing protein 47 OS=Oryzias latipes OX=8090 GN=ccdc47 PE=4 SV=1;tr|A0A3B3HSJ3|A0A3B3HSJ3_ORYLA Coiled-coil domain-containing protein 47 OS=Oryzias latipes OX=8090 GN=ccdc47 PE=4 SV=1;tr|H2LA84|H2LA84_O	3	4	4	4	3	4	4	3	4	3	2	4	4	3	4	4	3	4	4	3	4	3	2	4	4	3	4	4	3	4	4	3	4	3	2	4	4	3	4	4	10.4	10.4	10.4	54.907
tr|A0A3B3HSK1|A0A3B3HSK1_ORYLA;tr|H2L500|H2L500_ORYLA	tr|A0A3B3HSK1|A0A3B3HSK1_ORYLA;tr|H2L500|H2L500_ORYLA	4;3	4;3	4;3	tr|A0A3B3HSK1|A0A3B3HSK1_ORYLA Sidoreflexin OS=Oryzias latipes OX=8090 GN=sfxn5 PE=3 SV=1;tr|H2L500|H2L500_ORYLA Uncharacterized protein OS=Oryzias latipes OX=8090 GN=sfxn5 PE=3 SV=2	2	4	4	4	4	4	4	4	4	4	3	3	3	3	3	4	4	4	4	4	4	4	3	3	3	3	3	4	4	4	4	4	4	4	3	3	3	3	3	4	14.3	14.3	14.3	42.978
tr|A0A3B3HUI9|A0A3B3HUI9_ORYLA	tr|A0A3B3HUI9|A0A3B3HUI9_ORYLA	4	4	4	tr|A0A3B3HUI9|A0A3B3HUI9_ORYLA Uncharacterized protein OS=Oryzias latipes OX=8090 PE=4 SV=1	1	4	4	4	2	3	4	3	3	3	3	2	2	2	3	3	2	3	4	3	3	3	3	2	2	2	3	3	2	3	4	3	3	3	3	2	2	2	3	3	12.4	12.4	12.4	44.065
tr|A0A3B3HUR0|A0A3B3HUR0_ORYLA	tr|A0A3B3HUR0|A0A3B3HUR0_ORYLA	4	4	4	tr|A0A3B3HUR0|A0A3B3HUR0_ORYLA 60S ribosomal protein L38 OS=Oryzias latipes OX=8090 PE=3 SV=1	1	4	4	4	4	2	3	4	3	4	4	4	4	3	3	3	4	2	3	4	3	4	4	4	4	3	3	3	4	2	3	4	3	4	4	4	4	3	3	3	50	50	50	8.2178
tr|A0A3B3HVF6|A0A3B3HVF6_ORYLA;tr|A0A3B3I0A8|A0A3B3I0A8_ORYLA	tr|A0A3B3HVF6|A0A3B3HVF6_ORYLA	4;1	4;1	4;1	tr|A0A3B3HVF6|A0A3B3HVF6_ORYLA Nicotinate-nucleotide pyrophosphorylase [carboxylating] OS=Oryzias latipes OX=8090 GN=QPRT PE=3 SV=1	2	4	4	4	3	3	3	3	3	2	3	3	1	4	4	4	3	3	3	3	3	2	3	3	1	4	4	4	3	3	3	3	3	2	3	3	1	4	4	4	18.5	18.5	18.5	31.751
tr|A0A3B3HVX1|A0A3B3HVX1_ORYLA;tr|A0A3B3HPE6|A0A3B3HPE6_ORYLA;tr|H2L3L9|H2L3L9_ORYLA	tr|A0A3B3HVX1|A0A3B3HVX1_ORYLA	4;1;1	4;1;1	4;1;1	tr|A0A3B3HVX1|A0A3B3HVX1_ORYLA Peptidase S1 domain-containing protein OS=Oryzias latipes OX=8090 GN=LOC101170257 PE=4 SV=1	3	4	4	4	4	2	2	3	3	2	3	3	1	2	2	2	4	2	2	3	3	2	3	3	1	2	2	2	4	2	2	3	3	2	3	3	1	2	2	2	11.9	11.9	11.9	33.987
tr|H2L990|H2L990_ORYLA;tr|A0A3B3HX36|A0A3B3HX36_ORYLA	tr|H2L990|H2L990_ORYLA;tr|A0A3B3HX36|A0A3B3HX36_ORYLA	4;4	4;4	4;4	tr|H2L990|H2L990_ORYLA Dipeptidyl peptidase 3 OS=Oryzias latipes OX=8090 GN=dpp3 PE=3 SV=2;tr|A0A3B3HX36|A0A3B3HX36_ORYLA Dipeptidyl peptidase 3 OS=Oryzias latipes OX=8090 GN=dpp3 PE=3 SV=1	2	4	4	4	3	3	4	1	3	2	2	1	2	3	2	2	3	3	4	1	3	2	2	1	2	3	2	2	3	3	4	1	3	2	2	1	2	3	2	2	7	7	7	79.405
tr|A0A3B3HX68|A0A3B3HX68_ORYLA	tr|A0A3B3HX68|A0A3B3HX68_ORYLA	4	4	4	tr|A0A3B3HX68|A0A3B3HX68_ORYLA ATP-dependent dihydroxyacetone kinase OS=Oryzias latipes OX=8090 GN=tkfc PE=4 SV=1	1	4	4	4	2	3	3	2	2	3	2	3	2	4	3	3	2	3	3	2	2	3	2	3	2	4	3	3	2	3	3	2	2	3	2	3	2	4	3	3	6.7	6.7	6.7	59.927
tr|A0A3B3I1T0|A0A3B3I1T0_ORYLA;tr|H2MF58|H2MF58_ORYLA	tr|A0A3B3I1T0|A0A3B3I1T0_ORYLA;tr|H2MF58|H2MF58_ORYLA	4;4	4;4	4;4	tr|A0A3B3I1T0|A0A3B3I1T0_ORYLA Uncharacterized protein OS=Oryzias latipes OX=8090 GN=ccdc90b PE=3 SV=1;tr|H2MF58|H2MF58_ORYLA Uncharacterized protein OS=Oryzias latipes OX=8090 GN=ccdc90b PE=3 SV=1	2	4	4	4	2	2	3	2	1	2	2	2	2	4	3	2	2	2	3	2	1	2	2	2	2	4	3	2	2	2	3	2	1	2	2	2	2	4	3	2	16.8	16.8	16.8	27.723
tr|A0A3B3I4R0|A0A3B3I4R0_ORYLA;tr|H2MRT3|H2MRT3_ORYLA	tr|A0A3B3I4R0|A0A3B3I4R0_ORYLA;tr|H2MRT3|H2MRT3_ORYLA	4;4	4;4	4;4	tr|A0A3B3I4R0|A0A3B3I4R0_ORYLA KH domain-containing protein OS=Oryzias latipes OX=8090 GN=LOC101175524 PE=3 SV=1;tr|H2MRT3|H2MRT3_ORYLA KH domain-containing protein OS=Oryzias latipes OX=8090 GN=LOC101175524 PE=3 SV=2	2	4	4	4	4	4	4	4	4	4	4	4	4	4	4	4	4	4	4	4	4	4	4	4	4	4	4	4	4	4	4	4	4	4	4	4	4	4	4	4	12.4	12.4	12.4	39.341
tr|A0A3B3I703|A0A3B3I703_ORYLA;tr|A0A3B3I5K4|A0A3B3I5K4_ORYLA;tr|H2MA82|H2MA82_ORYLA	tr|A0A3B3I703|A0A3B3I703_ORYLA;tr|A0A3B3I5K4|A0A3B3I5K4_ORYLA;tr|H2MA82|H2MA82_ORYLA	4;4;4	4;4;4	4;4;4	tr|A0A3B3I703|A0A3B3I703_ORYLA IU_nuc_hydro domain-containing protein OS=Oryzias latipes OX=8090 GN=LOC101168504 PE=4 SV=1;tr|A0A3B3I5K4|A0A3B3I5K4_ORYLA IU_nuc_hydro domain-containing protein OS=Oryzias latipes OX=8090 GN=LOC101168254 PE=4 SV=1;tr|H2MA82|	3	4	4	4	4	4	4	4	3	3	3	3	2	4	3	4	4	4	4	4	3	3	3	3	2	4	3	4	4	4	4	4	3	3	3	3	2	4	3	4	9.4	9.4	9.4	34.837
tr|A0A3B3I5Z6|A0A3B3I5Z6_ORYLA;tr|H2M942|H2M942_ORYLA;tr|H2LD47|H2LD47_ORYLA	tr|A0A3B3I5Z6|A0A3B3I5Z6_ORYLA;tr|H2M942|H2M942_ORYLA	4;2;1	4;2;1	4;2;1	tr|A0A3B3I5Z6|A0A3B3I5Z6_ORYLA Mitogen-activated protein kinase OS=Oryzias latipes OX=8090 GN=LOC101162905 PE=3 SV=1;tr|H2M942|H2M942_ORYLA Mitogen-activated protein kinase OS=Oryzias latipes OX=8090 GN=LOC101159747 PE=3 SV=1	3	4	4	4	1	2	0	0	0	2	1	0	0	2	1	1	1	2	0	0	0	2	1	0	0	2	1	1	1	2	0	0	0	2	1	0	0	2	1	1	13.8	13.8	13.8	42.201
tr|A0A3B3I638|A0A3B3I638_ORYLA	tr|A0A3B3I638|A0A3B3I638_ORYLA	4	4	4	tr|A0A3B3I638|A0A3B3I638_ORYLA Uncharacterized protein OS=Oryzias latipes OX=8090 GN=LOC101165397 PE=3 SV=1	1	4	4	4	0	0	2	1	0	0	4	3	3	0	0	0	0	0	2	1	0	0	4	3	3	0	0	0	0	0	2	1	0	0	4	3	3	0	0	0	3.6	3.6	3.6	173.1
tr|A0A3B3I6W2|A0A3B3I6W2_ORYLA;tr|H2LU33|H2LU33_ORYLA	tr|A0A3B3I6W2|A0A3B3I6W2_ORYLA;tr|H2LU33|H2LU33_ORYLA	4;2	4;2	4;2	tr|A0A3B3I6W2|A0A3B3I6W2_ORYLA [Histone H3]-lysine(4) N-trimethyltransferase OS=Oryzias latipes OX=8090 GN=KMT2A PE=4 SV=1;tr|H2LU33|H2LU33_ORYLA Histone-lysine N-methyltransferase OS=Oryzias latipes OX=8090 GN=KMT2A PE=3 SV=2	2	4	4	4	2	2	3	3	4	4	3	4	3	2	1	2	2	2	3	3	4	4	3	4	3	2	1	2	2	2	3	3	4	4	3	4	3	2	1	2	0.8	0.8	0.8	489.2
tr|A0A3B3I8X1|A0A3B3I8X1_ORYLA	tr|A0A3B3I8X1|A0A3B3I8X1_ORYLA	4	4	4	tr|A0A3B3I8X1|A0A3B3I8X1_ORYLA Cytochrome b-c1 complex subunit Rieske, mitochondrial OS=Oryzias latipes OX=8090 GN=LOC101172392 PE=3 SV=1	1	4	4	4	4	4	4	4	4	4	4	4	4	4	4	4	4	4	4	4	4	4	4	4	4	4	4	4	4	4	4	4	4	4	4	4	4	4	4	4	19	19	19	29.749
tr|A0A3B3I900|A0A3B3I900_ORYLA;tr|H2LP66|H2LP66_ORYLA	tr|A0A3B3I900|A0A3B3I900_ORYLA;tr|H2LP66|H2LP66_ORYLA	4;4	4;4	4;4	tr|A0A3B3I900|A0A3B3I900_ORYLA Eukaryotic translation initiation factor 3 subunit J OS=Oryzias latipes OX=8090 GN=eif3j PE=3 SV=1;tr|H2LP66|H2LP66_ORYLA Eukaryotic translation initiation factor 3 subunit J OS=Oryzias latipes OX=8090 GN=EIF3J PE=3 SV=2	2	4	4	4	4	4	4	4	4	4	4	3	3	4	3	1	4	4	4	4	4	4	4	3	3	4	3	1	4	4	4	4	4	4	4	3	3	4	3	1	13.9	13.9	13.9	28.317
tr|A0A3B3IAK7|A0A3B3IAK7_ORYLA;tr|A0A3B3I9A6|A0A3B3I9A6_ORYLA;tr|H2L5Z4|H2L5Z4_ORYLA;tr|H2L7E6|H2L7E6_ORYLA	tr|A0A3B3IAK7|A0A3B3IAK7_ORYLA;tr|A0A3B3I9A6|A0A3B3I9A6_ORYLA;tr|H2L5Z4|H2L5Z4_ORYLA	4;4;2;1	4;4;2;1	4;4;2;1	tr|A0A3B3IAK7|A0A3B3IAK7_ORYLA Uncharacterized protein OS=Oryzias latipes OX=8090 GN=LOC101160884 PE=3 SV=1;tr|A0A3B3I9A6|A0A3B3I9A6_ORYLA Uncharacterized protein OS=Oryzias latipes OX=8090 GN=LOC101160884 PE=3 SV=1;tr|H2L5Z4|H2L5Z4_ORYLA Uncharacterized p	4	4	4	4	3	2	1	3	3	2	2	2	1	2	1	3	3	2	1	3	3	2	2	2	1	2	1	3	3	2	1	3	3	2	2	2	1	2	1	3	12.5	12.5	12.5	33.171
tr|A0A3B3I9E6|A0A3B3I9E6_ORYLA	tr|A0A3B3I9E6|A0A3B3I9E6_ORYLA	4	4	4	tr|A0A3B3I9E6|A0A3B3I9E6_ORYLA Uncharacterized protein OS=Oryzias latipes OX=8090 GN=qdpr PE=4 SV=1	1	4	4	4	4	4	4	4	4	4	4	4	4	4	4	4	4	4	4	4	4	4	4	4	4	4	4	4	4	4	4	4	4	4	4	4	4	4	4	4	19.9	19.9	19.9	24.754
tr|A0A3B3I9U0|A0A3B3I9U0_ORYLA	tr|A0A3B3I9U0|A0A3B3I9U0_ORYLA	4	4	4	tr|A0A3B3I9U0|A0A3B3I9U0_ORYLA Protein BCCIP homolog OS=Oryzias latipes OX=8090 GN=bccip PE=3 SV=1	1	4	4	4	4	4	4	3	4	4	2	3	3	3	3	4	4	4	4	3	4	4	2	3	3	3	3	4	4	4	4	3	4	4	2	3	3	3	3	4	25.1	25.1	25.1	34.355
tr|A0A3B3IB23|A0A3B3IB23_ORYLA;tr|H2LXJ9|H2LXJ9_ORYLA	tr|A0A3B3IB23|A0A3B3IB23_ORYLA;tr|H2LXJ9|H2LXJ9_ORYLA	4;4	4;4	4;4	tr|A0A3B3IB23|A0A3B3IB23_ORYLA Uncharacterized protein OS=Oryzias latipes OX=8090 GN=COMTD1 PE=3 SV=1;tr|H2LXJ9|H2LXJ9_ORYLA Uncharacterized protein OS=Oryzias latipes OX=8090 GN=COMTD1 PE=3 SV=2	2	4	4	4	4	4	3	3	2	3	4	3	4	3	3	4	4	4	3	3	2	3	4	3	4	3	3	4	4	4	3	3	2	3	4	3	4	3	3	4	25.3	25.3	25.3	26.411
tr|H2LG47|H2LG47_ORYLA;tr|A0A3B3IB26|A0A3B3IB26_ORYLA;tr|H2LG43|H2LG43_ORYLA;tr|H2N0Y6|H2N0Y6_ORYLA;tr|H2N0Y4|H2N0Y4_ORYLA	tr|H2LG47|H2LG47_ORYLA;tr|A0A3B3IB26|A0A3B3IB26_ORYLA;tr|H2LG43|H2LG43_ORYLA	4;4;3;1;1	4;4;3;1;1	4;4;3;1;1	tr|H2LG47|H2LG47_ORYLA Acetyl-coenzyme A synthetase OS=Oryzias latipes OX=8090 GN=LOC101172107 PE=3 SV=2;tr|A0A3B3IB26|A0A3B3IB26_ORYLA Acetyl-coenzyme A synthetase OS=Oryzias latipes OX=8090 GN=LOC101172107 PE=3 SV=1;tr|H2LG43|H2LG43_ORYLA Acetyl-coenzyme	5	4	4	4	2	2	2	3	3	3	3	3	4	2	2	2	2	2	2	3	3	3	3	3	4	2	2	2	2	2	2	3	3	3	3	3	4	2	2	2	5.3	5.3	5.3	75.096
tr|A0A3B3IBV7|A0A3B3IBV7_ORYLA	tr|A0A3B3IBV7|A0A3B3IBV7_ORYLA	4	4	4	tr|A0A3B3IBV7|A0A3B3IBV7_ORYLA Thioredoxin domain-containing protein OS=Oryzias latipes OX=8090 GN=LOC101172914 PE=4 SV=1	1	4	4	4	3	2	3	2	2	2	2	2	2	4	3	4	3	2	3	2	2	2	2	2	2	4	3	4	3	2	3	2	2	2	2	2	2	4	3	4	28.6	28.6	28.6	16.509
tr|A0A3B3ICK8|A0A3B3ICK8_ORYLA;tr|H2LP07|H2LP07_ORYLA	tr|A0A3B3ICK8|A0A3B3ICK8_ORYLA	4;1	4;1	4;1	tr|A0A3B3ICK8|A0A3B3ICK8_ORYLA Glutathione-dependent dehydroascorbate reductase OS=Oryzias latipes OX=8090 GN=LOC101171354 PE=3 SV=1	2	4	4	4	2	3	2	2	2	3	4	2	2	3	3	2	2	3	2	2	2	3	4	2	2	3	3	2	2	3	2	2	2	3	4	2	2	3	3	2	13.4	13.4	13.4	27.563
tr|H2L825|H2L825_ORYLA;tr|A0A3B3IFG4|A0A3B3IFG4_ORYLA;tr|H2L827|H2L827_ORYLA	tr|H2L825|H2L825_ORYLA;tr|A0A3B3IFG4|A0A3B3IFG4_ORYLA;tr|H2L827|H2L827_ORYLA	4;4;3	4;4;3	4;4;3	tr|H2L825|H2L825_ORYLA 5-AMP-activated protein kinase subunit gamma-1 OS=Oryzias latipes OX=8090 GN=prkag1 PE=3 SV=2;tr|A0A3B3IFG4|A0A3B3IFG4_ORYLA 5-AMP-activated protein kinase subunit gamma-1 OS=Oryzias latipes OX=8090 GN=prkag1 PE=3 SV=1;tr|H2L827|H2	3	4	4	4	3	3	4	4	3	3	2	3	3	3	2	3	3	3	4	4	3	3	2	3	3	3	2	3	3	3	4	4	3	3	2	3	3	3	2	3	14.2	14.2	14.2	37.674
tr|A0A3B3IGV3|A0A3B3IGV3_ORYLA;tr|H2LPT7|H2LPT7_ORYLA	tr|A0A3B3IGV3|A0A3B3IGV3_ORYLA;tr|H2LPT7|H2LPT7_ORYLA	4;4	4;4	4;4	tr|A0A3B3IGV3|A0A3B3IGV3_ORYLA Signal recognition particle receptor subunit beta OS=Oryzias latipes OX=8090 GN=srprb PE=3 SV=1;tr|H2LPT7|H2LPT7_ORYLA Signal recognition particle receptor subunit beta OS=Oryzias latipes OX=8090 GN=srprb PE=3 SV=2	2	4	4	4	3	4	4	3	4	3	3	4	4	4	4	4	3	4	4	3	4	3	3	4	4	4	4	4	3	4	4	3	4	3	3	4	4	4	4	4	18.6	18.6	18.6	30.211
tr|A0A3B3IH33|A0A3B3IH33_ORYLA	tr|A0A3B3IH33|A0A3B3IH33_ORYLA	4	4	4	tr|A0A3B3IH33|A0A3B3IH33_ORYLA Serine/arginine-rich splicing factor 2 OS=Oryzias latipes OX=8090 GN=LOC100049528 PE=3 SV=1	1	4	4	4	1	1	2	2	1	1	3	1	1	3	2	2	1	1	2	2	1	1	3	1	1	3	2	2	1	1	2	2	1	1	3	1	1	3	2	2	16.7	16.7	16.7	27.523
tr|A0A3B3IIK4|A0A3B3IIK4_ORYLA	tr|A0A3B3IIK4|A0A3B3IIK4_ORYLA	4	4	4	tr|A0A3B3IIK4|A0A3B3IIK4_ORYLA ZnF_CDGSH domain-containing protein OS=Oryzias latipes OX=8090 GN=LOC101165687 PE=4 SV=1	1	4	4	4	3	4	4	3	3	4	2	3	4	3	4	4	3	4	4	3	3	4	2	3	4	3	4	4	3	4	4	3	3	4	2	3	4	3	4	4	38.9	38.9	38.9	13.581
tr|A0A3B3IIN7|A0A3B3IIN7_ORYLA;tr|H2LLI7|H2LLI7_ORYLA;tr|H2LLI9|H2LLI9_ORYLA	tr|A0A3B3IIN7|A0A3B3IIN7_ORYLA;tr|H2LLI7|H2LLI7_ORYLA;tr|H2LLI9|H2LLI9_ORYLA	4;4;3	4;4;3	4;4;3	tr|A0A3B3IIN7|A0A3B3IIN7_ORYLA Eukaryotic translation initiation factor 3 subunit H OS=Oryzias latipes OX=8090 GN=LOC101167820 PE=3 SV=1;tr|H2LLI7|H2LLI7_ORYLA Eukaryotic translation initiation factor 3 subunit H OS=Oryzias latipes OX=8090 GN=LOC101167820	3	4	4	4	3	4	4	3	4	4	3	4	3	3	3	3	3	4	4	3	4	4	3	4	3	3	3	3	3	4	4	3	4	4	3	4	3	3	3	3	15	15	15	38.965
tr|A0A3B3IJ54|A0A3B3IJ54_ORYLA;tr|H2L6Q5|H2L6Q5_ORYLA	tr|A0A3B3IJ54|A0A3B3IJ54_ORYLA;tr|H2L6Q5|H2L6Q5_ORYLA	4;3	4;3	4;3	tr|A0A3B3IJ54|A0A3B3IJ54_ORYLA SUI1 domain-containing protein OS=Oryzias latipes OX=8090 GN=LOC101163413 PE=3 SV=1;tr|H2L6Q5|H2L6Q5_ORYLA SUI1 domain-containing protein OS=Oryzias latipes OX=8090 GN=LOC101163413 PE=4 SV=2	2	4	4	4	3	3	4	3	3	3	3	3	3	3	2	2	3	3	4	3	3	3	3	3	3	3	2	2	3	3	4	3	3	3	3	3	3	3	2	2	48.7	48.7	48.7	12.851
tr|H2MRK6|H2MRK6_ORYLA;tr|A0A3B3IKK9|A0A3B3IKK9_ORYLA	tr|H2MRK6|H2MRK6_ORYLA;tr|A0A3B3IKK9|A0A3B3IKK9_ORYLA	4;4	4;4	4;4	tr|H2MRK6|H2MRK6_ORYLA Uncharacterized protein OS=Oryzias latipes OX=8090 GN=LOC101157407 PE=3 SV=2;tr|A0A3B3IKK9|A0A3B3IKK9_ORYLA Uncharacterized protein OS=Oryzias latipes OX=8090 GN=LOC101157407 PE=3 SV=1	2	4	4	4	3	3	2	2	1	1	3	1	2	4	4	3	3	3	2	2	1	1	3	1	2	4	4	3	3	3	2	2	1	1	3	1	2	4	4	3	12.4	12.4	12.4	37.625
tr|A0A3B3ILY8|A0A3B3ILY8_ORYLA;tr|H2MI28|H2MI28_ORYLA;tr|A0A3B3HL21|A0A3B3HL21_ORYLA	tr|A0A3B3ILY8|A0A3B3ILY8_ORYLA;tr|H2MI28|H2MI28_ORYLA;tr|A0A3B3HL21|A0A3B3HL21_ORYLA	4;4;3	4;4;3	4;4;3	tr|A0A3B3ILY8|A0A3B3ILY8_ORYLA Peptidylprolyl isomerase OS=Oryzias latipes OX=8090 GN=LOC101168621 PE=4 SV=1;tr|H2MI28|H2MI28_ORYLA Peptidylprolyl isomerase OS=Oryzias latipes OX=8090 GN=LOC101168621 PE=4 SV=2;tr|A0A3B3HL21|A0A3B3HL21_ORYLA Peptidylprolyl	3	4	4	4	4	4	4	4	4	4	4	3	3	2	3	3	4	4	4	4	4	4	4	3	3	2	3	3	4	4	4	4	4	4	4	3	3	2	3	3	48.6	48.6	48.6	11.646
tr|A0A3B3IMP2|A0A3B3IMP2_ORYLA	tr|A0A3B3IMP2|A0A3B3IMP2_ORYLA	4	4	4	tr|A0A3B3IMP2|A0A3B3IMP2_ORYLA Uncharacterized protein OS=Oryzias latipes OX=8090 GN=LOC101170982 PE=3 SV=1	1	4	4	4	2	4	4	2	3	3	2	3	3	3	4	4	2	4	4	2	3	3	2	3	3	3	4	4	2	4	4	2	3	3	2	3	3	3	4	4	11.7	11.7	11.7	39.785
tr|H2M397|H2M397_ORYLA;tr|A0A3B3IMU4|A0A3B3IMU4_ORYLA	tr|H2M397|H2M397_ORYLA;tr|A0A3B3IMU4|A0A3B3IMU4_ORYLA	4;4	4;4	4;4	tr|H2M397|H2M397_ORYLA ThiF domain-containing protein OS=Oryzias latipes OX=8090 GN=uba5 PE=4 SV=2;tr|A0A3B3IMU4|A0A3B3IMU4_ORYLA UFM1-activating enzyme OS=Oryzias latipes OX=8090 GN=uba5 PE=3 SV=1	2	4	4	4	4	3	3	4	3	2	4	3	3	4	3	4	4	3	3	4	3	2	4	3	3	4	3	4	4	3	3	4	3	2	4	3	3	4	3	4	13.3	13.3	13.3	41.501
tr|A0A3B3IQ06|A0A3B3IQ06_ORYLA;tr|H2M6W4|H2M6W4_ORYLA	tr|A0A3B3IQ06|A0A3B3IQ06_ORYLA;tr|H2M6W4|H2M6W4_ORYLA	4;4	4;4	4;4	tr|A0A3B3IQ06|A0A3B3IQ06_ORYLA Ubiquitin carboxyl-terminal hydrolase OS=Oryzias latipes OX=8090 GN=uchl3 PE=3 SV=1;tr|H2M6W4|H2M6W4_ORYLA Ubiquitin carboxyl-terminal hydrolase OS=Oryzias latipes OX=8090 GN=uchl3 PE=3 SV=2	2	4	4	4	1	4	3	1	3	2	3	3	3	3	3	2	1	4	3	1	3	2	3	3	3	3	3	2	1	4	3	1	3	2	3	3	3	3	3	2	21.9	21.9	21.9	24.3
tr|C0SQJ3|C0SQJ3_ORYLA	tr|C0SQJ3|C0SQJ3_ORYLA	4	4	4	tr|C0SQJ3|C0SQJ3_ORYLA Proteasome 26S subunit ATPase 3 OS=Oryzias latipes OX=8090 GN=psmc3 PE=2 SV=1	1	4	4	4	4	4	2	3	2	1	4	3	2	3	3	3	4	4	2	3	2	1	4	3	2	3	3	3	4	4	2	3	2	1	4	3	2	3	3	3	11.2	11.2	11.2	47.827
tr|H2L306|H2L306_ORYLA	tr|H2L306|H2L306_ORYLA	4	4	4	tr|H2L306|H2L306_ORYLA ELAV-like protein OS=Oryzias latipes OX=8090 GN=LOC101172398 PE=3 SV=2	1	4	4	4	3	4	2	2	2	2	4	4	2	4	3	2	3	4	2	2	2	2	4	4	2	4	3	2	3	4	2	2	2	2	4	4	2	4	3	2	14	14	14	39.243
tr|H2L3N0|H2L3N0_ORYLA	tr|H2L3N0|H2L3N0_ORYLA	4	4	4	tr|H2L3N0|H2L3N0_ORYLA Uncharacterized protein OS=Oryzias latipes OX=8090 GN=LOC101170683 PE=4 SV=2	1	4	4	4	4	4	3	4	4	3	3	3	3	3	3	3	4	4	3	4	4	3	3	3	3	3	3	3	4	4	3	4	4	3	3	3	3	3	3	3	7.1	7.1	7.1	89.385
tr|H2L3X5|H2L3X5_ORYLA	tr|H2L3X5|H2L3X5_ORYLA	4	4	4	tr|H2L3X5|H2L3X5_ORYLA Uncharacterized protein OS=Oryzias latipes OX=8090 GN=capns1 PE=4 SV=1	1	4	4	4	3	3	3	2	1	2	2	4	4	3	4	4	3	3	3	2	1	2	2	4	4	3	4	4	3	3	3	2	1	2	2	4	4	3	4	4	26.9	26.9	26.9	24.611
tr|H2L483|H2L483_ORYLA	tr|H2L483|H2L483_ORYLA	4	4	4	tr|H2L483|H2L483_ORYLA UDPGT domain-containing protein OS=Oryzias latipes OX=8090 GN=LOC101172907 PE=3 SV=2	1	4	4	4	3	4	4	4	4	3	3	4	2	4	4	4	3	4	4	4	4	3	3	4	2	4	4	4	3	4	4	4	4	3	3	4	2	4	4	4	8.2	8.2	8.2	62.805
tr|H2L522|H2L522_ORYLA	tr|H2L522|H2L522_ORYLA	4	4	4	tr|H2L522|H2L522_ORYLA Ig-like domain-containing protein OS=Oryzias latipes OX=8090 PE=4 SV=2	1	4	4	4	3	4	4	3	2	2	3	3	2	4	4	4	3	4	4	3	2	2	3	3	2	4	4	4	3	4	4	3	2	2	3	3	2	4	4	4	27.6	27.6	27.6	13.546
tr|H2L5A0|H2L5A0_ORYLA	tr|H2L5A0|H2L5A0_ORYLA	4	4	4	tr|H2L5A0|H2L5A0_ORYLA Uncharacterized protein OS=Oryzias latipes OX=8090 GN=LOC101169963 PE=3 SV=1	1	4	4	4	3	4	4	1	3	3	3	3	4	4	4	4	3	4	4	1	3	3	3	3	4	4	4	4	3	4	4	1	3	3	3	3	4	4	4	4	17.4	17.4	17.4	26.886
tr|H2L7M2|H2L7M2_ORYLA	tr|H2L7M2|H2L7M2_ORYLA	4	4	4	tr|H2L7M2|H2L7M2_ORYLA Proteasome subunit alpha type OS=Oryzias latipes OX=8090 GN=PSMA4 PE=3 SV=1	1	4	4	4	3	3	3	2	3	3	3	3	3	3	3	4	3	3	3	2	3	3	3	3	3	3	3	4	3	3	3	2	3	3	3	3	3	3	3	4	16.1	16.1	16.1	29.35
tr|H2L9X9|H2L9X9_ORYLA	tr|H2L9X9|H2L9X9_ORYLA	4	4	4	tr|H2L9X9|H2L9X9_ORYLA 2-oxoisovalerate dehydrogenase subunit alpha OS=Oryzias latipes OX=8090 GN=bckdha PE=3 SV=2	1	4	4	4	4	4	4	3	2	2	3	3	2	2	3	2	4	4	4	3	2	2	3	3	2	2	3	2	4	4	4	3	2	2	3	3	2	2	3	2	10.4	10.4	10.4	51.377
tr|H2LAN4|H2LAN4_ORYLA;tr|A0A3B3HEU6|A0A3B3HEU6_ORYLA	tr|H2LAN4|H2LAN4_ORYLA;tr|A0A3B3HEU6|A0A3B3HEU6_ORYLA	4;3	4;3	4;3	tr|H2LAN4|H2LAN4_ORYLA Methyltransf_11 domain-containing protein OS=Oryzias latipes OX=8090 GN=LOC101159172 PE=4 SV=1;tr|A0A3B3HEU6|A0A3B3HEU6_ORYLA Methyltransf_11 domain-containing protein OS=Oryzias latipes OX=8090 GN=LOC101159172 PE=4 SV=1	2	4	4	4	4	3	3	3	3	3	3	3	3	2	2	2	4	3	3	3	3	3	3	3	3	2	2	2	4	3	3	3	3	3	3	3	3	2	2	2	20.4	20.4	20.4	30.73
tr|H2LBS7|H2LBS7_ORYLA	tr|H2LBS7|H2LBS7_ORYLA	4	4	4	tr|H2LBS7|H2LBS7_ORYLA 60S ribosomal protein L36 OS=Oryzias latipes OX=8090 GN=rpl36 PE=3 SV=1	1	4	4	4	3	4	3	3	3	3	3	3	3	3	3	3	3	4	3	3	3	3	3	3	3	3	3	3	3	4	3	3	3	3	3	3	3	3	3	3	30.5	30.5	30.5	12.135
tr|H2LDE7|H2LDE7_ORYLA	tr|H2LDE7|H2LDE7_ORYLA	4	4	4	tr|H2LDE7|H2LDE7_ORYLA Putative hydroxypyruvate isomerase OS=Oryzias latipes OX=8090 GN=hyi PE=3 SV=2	1	4	4	4	4	4	2	2	3	2	2	2	2	4	4	4	4	4	2	2	3	2	2	2	2	4	4	4	4	4	2	2	3	2	2	2	2	4	4	4	13.6	13.6	13.6	28.205
tr|H2LE34|H2LE34_ORYLA	tr|H2LE34|H2LE34_ORYLA	4	4	4	tr|H2LE34|H2LE34_ORYLA Choline dehydrogenase OS=Oryzias latipes OX=8090 GN=chdh PE=3 SV=2	1	4	4	4	3	4	4	3	4	4	3	4	4	2	4	4	3	4	4	3	4	4	3	4	4	2	4	4	3	4	4	3	4	4	3	4	4	2	4	4	9.9	9.9	9.9	69.994
tr|H2LEC1|H2LEC1_ORYLA	tr|H2LEC1|H2LEC1_ORYLA	4	4	4	tr|H2LEC1|H2LEC1_ORYLA GTP-binding nuclear protein Ran OS=Oryzias latipes OX=8090 GN=ran PE=3 SV=1	1	4	4	4	4	4	4	4	3	4	4	4	4	4	3	4	4	4	4	4	3	4	4	4	4	4	3	4	4	4	4	4	3	4	4	4	4	4	3	4	20.5	20.5	20.5	24.766
tr|H2LEW0|H2LEW0_ORYLA	tr|H2LEW0|H2LEW0_ORYLA	4	4	4	tr|H2LEW0|H2LEW0_ORYLA MSP domain-containing protein OS=Oryzias latipes OX=8090 GN=VAPB PE=4 SV=2	1	4	4	4	2	4	4	2	4	4	2	4	4	4	4	4	2	4	4	2	4	4	2	4	4	4	4	4	2	4	4	2	4	4	2	4	4	4	4	4	21.3	21.3	21.3	27.621
tr|H2LEW3|H2LEW3_ORYLA;tr|A0A3B3IGH4|A0A3B3IGH4_ORYLA	tr|H2LEW3|H2LEW3_ORYLA;tr|A0A3B3IGH4|A0A3B3IGH4_ORYLA	4;3	4;3	4;3	tr|H2LEW3|H2LEW3_ORYLA Thioredoxin domain-containing protein 12 OS=Oryzias latipes OX=8090 GN=txndc12 PE=4 SV=2;tr|A0A3B3IGH4|A0A3B3IGH4_ORYLA Thioredoxin domain-containing protein 12 OS=Oryzias latipes OX=8090 GN=txndc12 PE=4 SV=1	2	4	4	4	3	4	3	4	4	4	4	4	4	3	3	3	3	4	3	4	4	4	4	4	4	3	3	3	3	4	3	4	4	4	4	4	4	3	3	3	27.2	27.2	27.2	19.083
tr|H2LFD8|H2LFD8_ORYLA	tr|H2LFD8|H2LFD8_ORYLA	4	4	4	tr|H2LFD8|H2LFD8_ORYLA Uncharacterized protein OS=Oryzias latipes OX=8090 GN=LOC101162206 PE=3 SV=1	1	4	4	4	4	3	4	3	3	2	2	4	4	4	4	3	4	3	4	3	3	2	2	4	4	4	4	3	4	3	4	3	3	2	2	4	4	4	4	3	18.9	18.9	18.9	40.099
tr|H2LG98|H2LG98_ORYLA;tr|H2LG99|H2LG99_ORYLA	tr|H2LG98|H2LG98_ORYLA;tr|H2LG99|H2LG99_ORYLA	4;3	4;3	4;3	tr|H2LG98|H2LG98_ORYLA Dolichyl-phosphate beta-glucosyltransferase OS=Oryzias latipes OX=8090 GN=alg5 PE=3 SV=1;tr|H2LG99|H2LG99_ORYLA Dolichyl-phosphate beta-glucosyltransferase OS=Oryzias latipes OX=8090 GN=alg5 PE=3 SV=2	2	4	4	4	4	4	3	2	2	2	4	4	4	4	3	3	4	4	3	2	2	2	4	4	4	4	3	3	4	4	3	2	2	2	4	4	4	4	3	3	14.6	14.6	14.6	36.537
tr|H2LGF5|H2LGF5_ORYLA	tr|H2LGF5|H2LGF5_ORYLA	4	4	4	tr|H2LGF5|H2LGF5_ORYLA CN hydrolase domain-containing protein OS=Oryzias latipes OX=8090 GN=LOC101173953 PE=3 SV=2	1	4	4	4	4	4	4	4	3	3	4	4	4	4	4	4	4	4	4	4	3	3	4	4	4	4	4	4	4	4	4	4	3	3	4	4	4	4	4	4	13.3	13.3	13.3	39.967
tr|H2LIP3|H2LIP3_ORYLA	tr|H2LIP3|H2LIP3_ORYLA	4	4	4	tr|H2LIP3|H2LIP3_ORYLA Pre-mRNA-processing factor 19 OS=Oryzias latipes OX=8090 GN=prpf19 PE=3 SV=2	1	4	4	4	4	4	3	4	4	3	4	4	4	4	2	3	4	4	3	4	4	3	4	4	4	4	2	3	4	4	3	4	4	3	4	4	4	4	2	3	8.9	8.9	8.9	54.859
tr|H2LIX5|H2LIX5_ORYLA;tr|H2LIX3|H2LIX3_ORYLA;tr|A0A3B3HXE0|A0A3B3HXE0_ORYLA;tr|H2MAC9|H2MAC9_ORYLA;tr|A0A3B3IC44|A0A3B3IC44_ORYLA;tr|A0A3B3HER4|A0A3B3HER4_ORYLA;tr|A0A3B3HTU4|A0A3B3HTU4_ORYLA	tr|H2LIX5|H2LIX5_ORYLA;tr|H2LIX3|H2LIX3_ORYLA;tr|A0A3B3HXE0|A0A3B3HXE0_ORYLA;tr|H2MAC9|H2MAC9_ORYLA;tr|A0A3B3IC44|A0A3B3IC44_ORYLA	4;3;3;3;2;1;1	4;3;3;3;2;1;1	4;3;3;3;2;1;1	tr|H2LIX5|H2LIX5_ORYLA PHB domain-containing protein OS=Oryzias latipes OX=8090 GN=LOC101162729 PE=3 SV=2;tr|H2LIX3|H2LIX3_ORYLA PHB domain-containing protein OS=Oryzias latipes OX=8090 GN=LOC105355599 PE=3 SV=2;tr|A0A3B3HXE0|A0A3B3HXE0_ORYLA PHB domain-co	7	4	4	4	3	3	3	4	3	4	4	4	4	3	3	3	3	3	3	4	3	4	4	4	4	3	3	3	3	3	3	4	3	4	4	4	4	3	3	3	17.5	17.5	17.5	30.301
tr|H2LK39|H2LK39_ORYLA	tr|H2LK39|H2LK39_ORYLA	4	4	4	tr|H2LK39|H2LK39_ORYLA Lipocln_cytosolic_FA-bd_dom domain-containing protein OS=Oryzias latipes OX=8090 GN=rbp4 PE=3 SV=1	1	4	4	4	2	4	3	2	3	3	2	3	3	3	4	4	2	4	3	2	3	3	2	3	3	3	4	4	2	4	3	2	3	3	2	3	3	3	4	4	21.8	21.8	21.8	23.59
tr|H2LKJ5|H2LKJ5_ORYLA	tr|H2LKJ5|H2LKJ5_ORYLA	4	4	4	tr|H2LKJ5|H2LKJ5_ORYLA Actin-depolymerizing factor OS=Oryzias latipes OX=8090 GN=LOC101159773 PE=3 SV=1	1	4	4	4	3	3	3	3	3	2	3	3	4	2	1	2	3	3	3	3	3	2	3	3	4	2	1	2	3	3	3	3	3	2	3	3	4	2	1	2	6.4	6.4	6.4	79.709
tr|H2LLX3|H2LLX3_ORYLA	tr|H2LLX3|H2LLX3_ORYLA	4	4	4	tr|H2LLX3|H2LLX3_ORYLA Eukaryotic translation initiation factor 3 subunit G OS=Oryzias latipes OX=8090 GN=EIF3G PE=3 SV=2	1	4	4	4	3	3	3	3	3	2	3	3	3	4	2	2	3	3	3	3	3	2	3	3	3	4	2	2	3	3	3	3	3	2	3	3	3	4	2	2	22.6	22.6	22.6	33.243
tr|H2LPS8|H2LPS8_ORYLA	tr|H2LPS8|H2LPS8_ORYLA	4	4	4	tr|H2LPS8|H2LPS8_ORYLA Uncharacterized protein OS=Oryzias latipes OX=8090 GN=capg PE=4 SV=1	1	4	4	4	2	3	3	2	1	2	2	3	3	2	3	3	2	3	3	2	1	2	2	3	3	2	3	3	2	3	3	2	1	2	2	3	3	2	3	3	14.8	14.8	14.8	38.631
tr|H2LQ98|H2LQ98_ORYLA;tr|A0A3B3HV12|A0A3B3HV12_ORYLA	tr|H2LQ98|H2LQ98_ORYLA;tr|A0A3B3HV12|A0A3B3HV12_ORYLA	4;3	4;3	4;3	tr|H2LQ98|H2LQ98_ORYLA Uncharacterized protein OS=Oryzias latipes OX=8090 GN=txndc5 PE=3 SV=2;tr|A0A3B3HV12|A0A3B3HV12_ORYLA Uncharacterized protein OS=Oryzias latipes OX=8090 GN=txndc5 PE=3 SV=1	2	4	4	4	4	4	4	4	3	4	4	4	4	4	4	4	4	4	4	4	3	4	4	4	4	4	4	4	4	4	4	4	3	4	4	4	4	4	4	4	14.5	14.5	14.5	47.441
tr|H2LS18|H2LS18_ORYLA	tr|H2LS18|H2LS18_ORYLA	4	4	4	tr|H2LS18|H2LS18_ORYLA Signal sequence receptor subunit delta OS=Oryzias latipes OX=8090 GN=ssr4 PE=3 SV=2	1	4	4	4	4	4	4	3	3	3	4	3	3	4	3	3	4	4	4	3	3	3	4	3	3	4	3	3	4	4	4	3	3	3	4	3	3	4	3	3	24.6	24.6	24.6	18.13
[truncated: 1,075 more rows]
[truncated: 91 more columns]

## Sheet: proteinGroups_filtered
										0mg/L_rep1	0mg/L_rep2	0mg/L_rep3	5mg/L_HA_rep1	5mg/L_HA_rep2	5mg/L_HA_rep3	40mg/L_HA_rep1	40mg/L_HA_rep2	40mg/L_HA_rep3	80mg/L_HA_rep1	80mg/L_HA_rep2	80mg/L_HA_rep3	0mg/L_rep1	0mg/L_rep2	0mg/L_rep3	5mg/L_HA_rep1	5mg/L_HA_rep2	5mg/L_HA_rep3	40mg/L_HA_rep1	40mg/L_HA_rep2	40mg/L_HA_rep3	80mg/L_HA_rep1	80mg/L_HA_rep2	80mg/L_HA_rep3	0mg/L_rep1	0mg/L_rep2	0mg/L_rep3	5mg/L_HA_rep1	5mg/L_HA_rep2	5mg/L_HA_rep3	40mg/L_HA_rep1	40mg/L_HA_rep2	40mg/L_HA_rep3	80mg/L_HA_rep1	80mg/L_HA_rep2	80mg/L_HA_rep3
[truncated: 1,629 more rows]
[truncated: 91 more columns]

[truncated: 2 more sheets: LFQ_CV values, LFQ_Mean CV]
