# Supplementary material for: Dataset on the effects of environmentally relevant humic acid concentrations on the liver protein profile in Japanese medaka (Oryzias latipes)
Source: Data Brief. 2022 Jan 5;40:107796. doi: 10.1016/j.dib.2022.107796 (PMC8749161; doi:10.1016/j.dib.2022.107796)
Supplement: Supplementary file 3 [file mmc3.zip]

Archive with 1 entries (1 files):
- summary.txt
