# Supplementary material for: Dataset on the effects of environmentally relevant humic acid concentrations on the liver protein profile in Japanese medaka (Oryzias latipes)
Source: Data Brief. 2022 Jan 5;40:107796. doi: 10.1016/j.dib.2022.107796 (PMC8749161; doi:10.1016/j.dib.2022.107796)
Supplement: Supplementary file 3 [file mmc3.zip › summary.txt]

Raw file	Experiment	Enzyme	Enzyme mode	Enzyme first search	Enzyme mode first search	Use enzyme first search	Variable modifications	Fixed modifications	Multi modifications	Variable modifications first search	Use variable modifications first search	Requantify	Multiplicity	Max. missed cleavages	Labels0	LC-MS run type	Time-dependent recalibration	MS	MS/MS	MS3	MS/MS Submitted	MS/MS Submitted (SIL)	MS/MS Submitted (ISO)	MS/MS Submitted (PEAK)	MS/MS Identified	MS/MS Identified (SIL)	MS/MS Identified (ISO)	MS/MS Identified (PEAK)	MS/MS Identified [%]	MS/MS Identified (SIL) [%]	MS/MS Identified (ISO) [%]	MS/MS Identified (PEAK) [%]	Peptide Sequences Identified	Peaks	Peaks Sequenced	Peaks Sequenced [%]	Peaks Repeatedly Sequenced	Peaks Repeatedly Sequenced [%]	Isotope Patterns	Isotope Patterns Sequenced	Isotope Patterns Sequenced (z>1)	Isotope Patterns Sequenced [%]	Isotope Patterns Sequenced (z>1) [%]	Isotope Patterns Repeatedly Sequenced	Isotope Patterns Repeatedly Sequenced [%]	Recalibrated	Av. Absolute Mass Deviation [ppm]	Mass Standard Deviation [ppm]	Av. Absolute Mass Deviation [mDa]
120221CKP_FishPlasmaandLiver05	5	Trypsin/P	Specific			False	Oxidation (M);Acetyl (Protein N-term)	Carbamidomethyl (C)			False	False	1	2		Standard		14008	17747	0	18710	16784	0	1926	12208	11975	0	233	65.25	71.35	NaN	12.1	8306	994370	14307	1.44	2698	18.86	59737	12452	12372	20.84	24.48	3334	26.77	+	0.29341	0.46413	0.18293
120221CKP_FishPlasmaandLiver05_20210217203057	5_20210217203057	Trypsin/P	Specific			False	Oxidation (M);Acetyl (Protein N-term)	Carbamidomethyl (C)			False	False	1	2		Standard		15929	13007	0	13537	12475	0	1062	9634	9501	0	133	71.17	76.16	NaN	12.52	6696	1242239	10397	0.84	2068	19.89	67531	9326	9263	13.81	16.23	2445	26.22	+	0.26547	0.4117	0.16479
120221CKP_FishPlasmaandLiver05_20210217220201	5_20210217220201	Trypsin/P	Specific			False	Oxidation (M);Acetyl (Protein N-term)	Carbamidomethyl (C)			False	False	1	2		Standard		16106	12280	0	12761	11799	0	962	9186	9063	0	123	71.98	76.81	NaN	12.79	6369	1199294	9692	0.81	2068	21.34	68728	8781	8723	12.78	14.98	2365	26.93	+	0.25903	0.39058	0.15915
120221CKP_FishPlasmaandLiver06	6	Trypsin/P	Specific			False	Oxidation (M);Acetyl (Protein N-term)	Carbamidomethyl (C)			False	False	1	2		Standard		16140	10874	0	11467	10281	0	1186	7695	7594	0	101	67.11	73.86	NaN	8.52	5414	975128	8920	0.91	1519	17.03	50627	7859	7814	15.52	18.53	1880	23.92	+	0.27452	0.4121	0.1725
120221CKP_FishPlasmaandLiver06_20210218020539	6_20210218020539	Trypsin/P	Specific			False	Oxidation (M);Acetyl (Protein N-term)	Carbamidomethyl (C)			False	False	1	2		Standard		16182	11021	0	11666	10376	0	1290	7806	7690	0	116	66.91	74.11	NaN	8.99	5389	1155785	8785	0.76	1719	19.57	55492	7728	7668	13.93	16.6	2030	26.27	+	0.27114	0.40858	0.16751
120221CKP_FishPlasmaandLiver06_20210218033642	6_20210218033642	Trypsin/P	Specific			False	Oxidation (M);Acetyl (Protein N-term)	Carbamidomethyl (C)			False	False	1	2		Standard		16072	11258	0	11884	10632	0	1252	7934	7839	0	95	66.76	73.73	NaN	7.59	5392	1146411	8935	0.78	1800	20.15	55517	7818	7759	14.08	16.82	2153	27.54	+	0.26615	0.40548	0.16368
120221CKP_FishPlasmaandLiver07	7	Trypsin/P	Specific			False	Oxidation (M);Acetyl (Protein N-term)	Carbamidomethyl (C)			False	False	1	2		Standard		15151	15960	0	16726	15194	0	1532	10821	10632	0	189	64.7	69.97	NaN	12.34	7483	971247	13158	1.35	2227	16.93	61652	11537	11470	18.71	21.77	2843	24.64	+	0.28084	0.44108	0.17384
120221CKP_FishPlasmaandLiver07_20210218074021	7_20210218074021	Trypsin/P	Specific			False	Oxidation (M);Acetyl (Protein N-term)	Carbamidomethyl (C)			False	False	1	2		Standard		15630	14108	0	14692	13524	0	1168	9931	9787	0	144	67.59	72.37	NaN	12.33	6873	1121398	11301	1.01	2188	19.36	68124	10103	10046	14.83	17.25	2629	26.02	+	0.26518	0.41099	0.16095
120221CKP_FishPlasmaandLiver07_20210218091126	7_20210218091126	Trypsin/P	Specific			False	Oxidation (M);Acetyl (Protein N-term)	Carbamidomethyl (C)			False	False	1	2		Standard		15666	13923	0	14504	13342	0	1162	9768	9629	0	139	67.35	72.17	NaN	11.96	6677	1124875	11095	0.99	2254	20.32	68412	9865	9801	14.42	16.74	2707	27.44	+	0.25974	0.3903	0.15744
120221CKP_FishPlasmaandLiver08	8	Trypsin/P	Specific			False	Oxidation (M);Acetyl (Protein N-term)	Carbamidomethyl (C)			False	False	1	2		Standard		15307	14296	0	15086	13506	0	1580	9201	9017	0	184	60.99	66.76	NaN	11.65	6674	984538	11907	1.21	1848	15.52	66689	10507	10421	15.76	17.94	2317	22.05	+	0.29432	0.47722	0.17883
120221CKP_FishPlasmaandLiver08_20210218131507	8_20210218131507	Trypsin/P	Specific			False	Oxidation (M);Acetyl (Protein N-term)	Carbamidomethyl (C)			False	False	1	2		Standard		16886	10059	0	10462	9652	0	810	7232	7149	0	83	69.13	74.07	NaN	10.25	5401	1177683	8339	0.71	1361	16.32	73693	7656	7607	10.39	11.84	1576	20.59	+	0.25861	0.39885	0.15935
120221CKP_FishPlasmaandLiver08_20210218144616	8_20210218144616	Trypsin/P	Specific			False	Oxidation (M);Acetyl (Protein N-term)	Carbamidomethyl (C)			False	False	1	2		Standard		16844	10144	0	10592	9694	0	898	7331	7241	0	90	69.21	74.7	NaN	10.02	5362	1219540	8230	0.67	1491	18.12	74370	7545	7509	10.15	11.63	1678	22.24	+	0.25862	0.39092	0.15786
Total																		189921	154677	0	162087	147259	0	14828	108747	107117	0	1630	67.09	72.74	NaN	10.99	12290	13312508					770572	111177	110453	14.43	16.82	27957	25.15		0.2717	0.42048	0.16727
[truncated: 2 more columns]
